# Supplementary material for: Synthesis, crystal structure and Hirshfeld surface analysis of (2-amino-1-methyl­benzimidazole-κN3)aqua­bis­(4-oxopent-2-en-2-olato-κ2O,O′)nickel(II) ethanol monosolvate
Source: Acta Crystallogr E Crystallogr Commun. 2024 Oct 22;80(Pt 11):1186–9. doi: 10.1107/S2056989024008958 (PMC11660480; doi:10.1107/S2056989024008958)
Supplement: Supplementary file 1 [file e-80-01186-sup1.cif]

##############################################################################
#                                                                            #
# This CIF contains the data in a paper accepted for publication in          #
# Acta Crystallographica Section E. It conforms to the requirements of       #
# Notes for Authors for Acta Crystallographica Section E, and has been       #
# peer reviewed under the auspices of the IUCr Commission on Journals.       #
#                                                                            #
# Full details of the Crystallographic Information File format               #
# are given in the paper "The Crystallographic Information File (CIF):       #
# a New Standard Archive File for Crystallography" by S. R. Hall, F. H.      #
# Allen and I. D. Brown [Acta Cryst. (1991), A47, 655-685].                  #
#                                                                            #
# The current version of the core CIF dictionary is obtainable from          #
# ftp://ftp.iucr.org/pub/cif_core.dic.                                       #
#                                                                            #
# Software is freely available for graphical display of the structure(s)     #
# in this CIF. For information consult the CIF software page                 #
# http://www.iucr.org/resources/cif/software.                                #
#                                                                            #
# This file may be used for bona fide research purposes within the           #
# scientific community so long as proper attribution is given to the journal # 
# article from which it was obtained.                                        #
#                                                                            #
##############################################################################
data_I
_audit_creation_method
;
Olex2 1.5-beta
(compiled 2024.02.16 svn.r378c4104 for OlexSys, GUI svn.r6928)
;
_journal_date_recd_electronic     2024-06-27
_journal_date_accepted     2024-09-12
_journal_name_full     'Acta Crystallographica, Section E'
_journal_year     2024
_journal_volume     80
_journal_issue     11
_journal_page_first     0
_journal_page_last     0
_journal_paper_category     GM
_journal_paper_doi     10.1107/S2056989024008958
_journal_coeditor_code     NY2006
_publ_contact_author_name     'Murodov Sardor'
_publ_contact_author_address
;
National University of Uzbekistan named after Mirzo Ulugbek, University street,
4, Tashkent 100174,
Uzbekistan
Uzbekistan-Japan Innovation Centre of Youth, University street 2B, Tashkent
100095,
Uzbekistan
;
_publ_contact_author_email     sardor.08122003@gmail.com
_publ_contact_author_fax     ?
_publ_contact_author_phone     ?
_publ_section_title
;\
Synthesis, crystal structure and Hirshfeld surface analysis of
(2-amino-1-methylbenzimidazole-\k<i>N</i>^3^)aquabis(4-oxopent-2-en-2-olato-\
\k^2^<i>O</i>,<i>O</i>')nickel(II) ethanol monosolvate
;
loop_
    _publ_author_name
    _publ_author_footnote
    _publ_author_address
    'Siddikova, Kyzlarkhan' .
;
Karshi Engineering Economics Institute, Mustakillik Avenue, 225, Karshi 180100,
Uzbekistan
;
    'Sardor, Murodov' .
;
National University of Uzbekistan named after Mirzo Ulugbek, University Street,
4, Tashkent 100174,
Uzbekistan
Uzbekistan-Japan Innovation Centre of Youth, University Street 2B,
Tashkent 100095,
Uzbekistan
;
    'Tojiboyev, Akmaljon' .
;
University of Geological Sciences, Olimlar Street, 64, Tashkent 100170,
Uzbekistan
;
    'Kadirova, Zukhra' .
;
National University of Uzbekistan named after Mirzo Ulugbek, University Street,
4, Tashkent 100174,
Uzbekistan
Uzbekistan-Japan Innovation Centre of Youth, University Street 2B,
Tashkent 100095,
Uzbekistan
;
    'Ashurov, Jamshid' .
;
Institute of Bioorganic Chemistry, Academy of Sciences of Uzbekistan, Mirzo
Ulugbek Street 83,
Tashkent 100125
Uzbekistan
;
    'Daminova, Shahlo' .
;
National University of Uzbekistan named after Mirzo Ulugbek, University Street,
4, Tashkent 100174,
Uzbekistan
Uzbekistan-Japan Innovation Centre of Youth, University Street 2B,
Tashkent 100095,
Uzbekistan
;
_publ_section_synopsis
;
The title compound, C~18~H~25~N~3~NiO~5~\\cdotC~2~H~6~O was synthesized from
acetylacetone and benzimidazole derivative. There are two independent complex
molecules in the asymmetric unit, which are linked by N---H...O and O---H...O
hydrogen bonds along [111].
;
_chemical_name_systematic
;\
(2-Amino-1-methylbenzimidazole-\k<i>N</i>^3^)aquabis(4-oxopent-2-en-2-\
olato-\k^2^<i>O</i>,<i>O</i>')nickel(II) ethanol monosolvate
;
_chemical_name_common     ?
_chemical_formula_moiety     'C18 H25 N3 Ni O5, C2 H6 O'
_chemical_formula_sum     'C20 H31 N3 Ni O6'
_chemical_formula_iupac     '[Ni (C5 H7 O2)2 (C8 H9 N3) (H2 O)], C2 H6 O'
_chemical_formula_weight     468.19
_chemical_melting_point     ?
_space_group_crystal_system     triclinic
_space_group_name_H-M_alt     'P -1'
_space_group_name_Hall     '-P 1'
loop_
    _space_group_symop_id
    _space_group_symop_operation_xyz
    1 x,y,z
    2 -x,-y,-z
_cell_length_a     10.6348(3)
_cell_length_b     11.1390(4)
_cell_length_c     11.7989(3)
_cell_angle_alpha     72.392(3)
_cell_angle_beta     64.047(3)
_cell_angle_gamma     75.829(3)
_cell_volume     1187.52(7)
_cell_formula_units_Z     2
_cell_measurement_reflns_used     3401
_cell_measurement_theta_min     4.1920
_cell_measurement_theta_max     69.5230
_cell_measurement_temperature     293.00
_exptl_crystal_description     rhombohedral
_exptl_crystal_colour     'clear yellowish yellow'
_exptl_crystal_size_max     0.2
_exptl_crystal_size_mid     0.2
_exptl_crystal_size_min     0.1
_exptl_crystal_density_diffrn     1.309
_exptl_crystal_F_000     496
_exptl_absorpt_coefficient_mu     1.503
_exptl_absorpt_correction_type     multi-scan
_exptl_absorpt_process_details
;
(CrysAlisPro; Rigaku OD, 2020)
;
_exptl_absorpt_correction_T_min     0.73055
_exptl_absorpt_correction_T_max     1.00000
_diffrn_ambient_temperature     293.00
_diffrn_source     'micro-focus sealed X-ray tube'
_diffrn_radiation_type     'Cu K\a'
_diffrn_radiation_wavelength     1.54184
_diffrn_radiation_monochromator     mirror
_diffrn_measurement_device_type
;
Rigaku XtaLAB Synergy (Single source at home/near) diffractometer with a
HyPix3000 detector
;
_diffrn_measurement_device     'four-circle diffractometer'
_diffrn_measurement_method     '\w scans'
_diffrn_detector     'Hybrid Pixel Array Detector'
_diffrn_detector_area_resol_mean     10.0000
_diffrn_reflns_number     11590
_diffrn_reflns_av_R_equivalents     0.0402
_diffrn_reflns_av_unetI/netI     0.0470
_diffrn_reflns_theta_min     4.20
_diffrn_reflns_theta_max     69.996
_diffrn_reflns_theta_full     67.684
_diffrn_measured_fraction_theta_max     0.999
_diffrn_measured_fraction_theta_full     1.000
_diffrn_reflns_limit_h_min     -12
_diffrn_reflns_limit_h_max     12
_diffrn_reflns_limit_k_min     -13
_diffrn_reflns_limit_k_max     11
_diffrn_reflns_limit_l_min     -14
_diffrn_reflns_limit_l_max     14
_diffrn_radiation_probe     x-ray
_reflns_number_total     4502
_reflns_number_gt     3361
_reflns_threshold_expression     I>=2u(I)
_refine_ls_structure_factor_coef     Fsqd
_refine_ls_matrix_type     full
_refine_ls_R_factor_all     0.0632
_refine_ls_R_factor_gt     0.0479
_refine_ls_wR_factor_gt     0.1251
_refine_ls_wR_factor_ref     0.1393
_refine_ls_goodness_of_fit_ref     1.076
_refine_ls_restrained_S_all     1.076
_refine_ls_number_reflns     4502
_refine_ls_number_parameters     280
_refine_ls_number_restraints     0
_refine_ls_number_constraints     45
_refine_ls_hydrogen_treatment     constr
_refine_ls_weighting_scheme     calc
_refine_ls_weighting_details
                      'w=1/[\s^2^(Fo^2^)+(0.0661P)^2^] where P=(Fo^2^+2Fc^2^)/3'
_atom_sites_solution_hydrogens     mixed
_atom_sites_solution_primary     disper
_atom_sites_solution_secondary     ?
_refine_ls_shift/su_max     0.001
_refine_ls_shift/su_mean     0.000
_refine_diff_density_max     0.242
_refine_diff_density_min     -0.330
loop_
    _atom_type_symbol
    _atom_type_scat_Cromer_Mann_a1
    _atom_type_scat_Cromer_Mann_a2
    _atom_type_scat_Cromer_Mann_a3
    _atom_type_scat_Cromer_Mann_a4
    _atom_type_scat_Cromer_Mann_b1
    _atom_type_scat_Cromer_Mann_b2
    _atom_type_scat_Cromer_Mann_b3
    _atom_type_scat_Cromer_Mann_b4
    _atom_type_scat_Cromer_Mann_c
    _atom_type_scat_dispersion_source
    _atom_type_scat_dispersion_real
    _atom_type_scat_dispersion_imag
    _atom_type_scat_source
    C 2.31000 1.02000 1.58860 0.86500 20.84390 10.20750 0.56870 51.65120 0.21560
 'Brennan, Cowan, Rev. Sci. Instrum., 1992, 63, 850' 0.01920 0.00960
                     'International Tables Volume C Table 6.1.1.4 (pp. 500-502)'
    H 0.49300 0.32291 0.14019 0.04081 10.51090 26.12570 3.14236 57.79970 0.00304
 'Brennan, Cowan, Rev. Sci. Instrum., 1992, 63, 850' -0.00000 0.00000
                     'International Tables Volume C Table 6.1.1.4 (pp. 500-502)'
    N 12.21260 3.13220 2.01250 1.16630 0.00570 9.89330 28.99750 0.58260
                                                                       -11.52900
  'Brennan, Cowan, Rev. Sci. Instrum., 1992, 63, 850' 0.03300 0.01890
                     'International Tables Volume C Table 6.1.1.4 (pp. 500-502)'
    Ni 12.83760 7.29200 4.44380 2.38000 3.87850 0.25650 12.17630 66.34210
                                                                         1.03410
  'Brennan, Cowan, Rev. Sci. Instrum., 1992, 63, 850' -3.09360 0.52420
                     'International Tables Volume C Table 6.1.1.4 (pp. 500-502)'
    O 3.04850 2.28680 1.54630 0.86700 13.27710 5.70110 0.32390 32.90890 0.25080
'Brennan, Cowan, Rev. Sci. Instrum., 1992, 63, 850' 0.05170 0.03360
                     'International Tables Volume C Table 6.1.1.4 (pp. 500-502)'
_computing_data_collection
;
CrysAlisPro 1.171.40.84a (Rigaku OD, 2020)
;
_computing_cell_refinement
;
CrysAlisPro 1.171.40.84a (Rigaku OD, 2020)
;
_computing_data_reduction
;
CrysAlisPro 1.171.40.84a (Rigaku OD, 2020)
;
_computing_structure_refinement
;
olex2.refine 1.5 (Bourhis <i>et al.</i>,  2015)
;
_computing_molecular_graphics
;
Olex2 1.5 (Dolomanov <i>et al.</i>,  2009)
;
_computing_publication_material
;
Olex2 1.5 (Dolomanov <i>et al.</i>,  2009)
;
loop_
    _atom_site_type_symbol
    _atom_site_label
    _atom_site_fract_x
    _atom_site_fract_y
    _atom_site_fract_z
    _atom_site_U_iso_or_equiv
    _atom_site_adp_type
    _atom_site_calc_flag
    _atom_site_occupancy
    _atom_site_disorder_assembly
    _atom_site_disorder_group
    Ni Ni1 0.37833(4) 0.20417(4) 0.43078(4) 0.04770(17) Uani d 1 . .
    O O1 0.24815(19) 0.30620(17) 0.56482(18) 0.0569(5) Uani d 1 . .
    O O2 0.53607(18) 0.19252(16) 0.48789(18) 0.0537(4) Uani d 1 . .
    O O3 0.21418(18) 0.21047(17) 0.38640(19) 0.0572(5) Uani d 1 . .
    O O4 0.50040(18) 0.08899(16) 0.30636(18) 0.0536(4) Uani d 1 . .
    O O5 0.31402(17) 0.03642(16) 0.57499(17) 0.0553(5) Uani d 1 . .
    H H5A 0.360544 0.020598 0.622452 0.083 Uiso d 1 . .
    H H5B 0.354854 -0.037802 0.539752 0.083 Uiso d 1 . .
    N N1 0.4363(2) 0.5612(2) 0.1599(2) 0.0541(5) Uani d 1 . .
    N N2 0.4427(2) 0.36623(19) 0.2874(2) 0.0497(5) Uani d 1 . .
    N N3 0.2214(2) 0.4934(2) 0.3222(2) 0.0673(7) Uani d 1 . .
    H H3A 0.177127 0.435389 0.384603 0.081 Uiso calc 1 . .
    H H3B 0.175491 0.564935 0.299385 0.081 Uiso calc 1 . .
    C C1 0.2180(3) 0.1699(2) 0.2975(3) 0.0552(7) Uani d 1 . .
    C C2 0.3363(3) 0.1014(3) 0.2183(3) 0.0668(8) Uani d 1 . .
    H H2 0.326316 0.079068 0.153114 0.080 Uiso calc 1 . .
    C C3 0.4668(3) 0.0634(2) 0.2273(3) 0.0549(7) Uani d 1 . .
    C C4 0.5806(4) -0.0174(3) 0.1394(3) 0.0810(10) Uani d 1 . .
    H H4A 0.650140 0.034189 0.072629 0.121 Uiso calc 1 . .
    H H4B 0.539541 -0.052993 0.100909 0.121 Uiso calc 1 . .
    H H4C 0.624512 -0.084707 0.188752 0.121 Uiso calc 1 . .
    C C5 0.0829(4) 0.1984(4) 0.2761(4) 0.0879(11) Uani d 1 . .
    H H5C 0.014455 0.147918 0.346155 0.132 Uiso calc 1 . .
    H H5D 0.100950 0.178503 0.196177 0.132 Uiso calc 1 . .
    H H5E 0.047252 0.286823 0.272283 0.132 Uiso calc 1 . .
    C C6 0.1747(4) 0.4474(4) 0.7014(4) 0.1009(13) Uani d 1 . .
    H H6A 0.118362 0.499179 0.654862 0.151 Uiso calc 1 . .
    H H6B 0.217212 0.500831 0.721237 0.151 Uiso calc 1 . .
    H H6C 0.116146 0.396497 0.780293 0.151 Uiso calc 1 . .
    C C7 0.2884(3) 0.3620(3) 0.6197(3) 0.0603(7) Uani d 1 . .
    C C8 0.4254(3) 0.3492(3) 0.6101(3) 0.0706(8) Uani d 1 . .
    H H8 0.442871 0.401686 0.648294 0.085 Uiso calc 1 . .
    C C9 0.5403(3) 0.2655(3) 0.5491(3) 0.0566(7) Uani d 1 . .
    C C10 0.6783(4) 0.2561(4) 0.5586(4) 0.0921(12) Uani d 1 . .
    H H10A 0.693330 0.177588 0.616418 0.138 Uiso calc 1 . .
    H H10B 0.676903 0.325993 0.590987 0.138 Uiso calc 1 . .
    H H10C 0.753214 0.258691 0.474542 0.138 Uiso calc 1 . .
    C C11 0.5795(3) 0.3873(2) 0.1982(2) 0.0500(6) Uani d 1 . .
    C C12 0.5768(3) 0.5081(3) 0.1180(3) 0.0528(6) Uani d 1 . .
    C C13 0.6961(3) 0.5544(3) 0.0182(3) 0.0667(8) Uani d 1 . .
    H H13 0.691386 0.634632 -0.035448 0.080 Uiso calc 1 . .
    C C14 0.8224(3) 0.4763(3) 0.0018(3) 0.0745(9) Uani d 1 . .
    H H14 0.905466 0.504785 -0.063062 0.089 Uiso calc 1 . .
    C C15 0.8272(3) 0.3549(3) 0.0815(3) 0.0688(8) Uani d 1 . .
    H H15 0.913756 0.303874 0.067631 0.083 Uiso calc 1 . .
    C C16 0.7076(3) 0.3086(3) 0.1800(3) 0.0575(7) Uani d 1 . .
    H H16 0.712227 0.227718 0.232527 0.069 Uiso calc 1 . .
    C C17 0.3614(3) 0.4725(2) 0.2605(3) 0.0519(6) Uani d 1 . .
    C C18 0.3795(3) 0.6842(3) 0.1015(3) 0.0680(8) Uani d 1 . .
    H H18A 0.382641 0.748120 0.139153 0.102 Uiso calc 1 . .
    H H18B 0.283564 0.682305 0.116713 0.102 Uiso calc 1 . .
    H H18C 0.434695 0.703474 0.010108 0.102 Uiso calc 1 . .
    O O6 -0.0365(2) 0.2675(2) 0.6737(3) 0.1025(9) Uani d 1 . .
    H H6 0.045101 0.281874 0.629680 0.154 Uiso calc 1 . .
    C C19 -0.0391(4) 0.1356(4) 0.7187(4) 0.0948(12) Uani d 1 . .
    H H19A 0.029258 0.093414 0.650879 0.100(12) Uiso calc 1 . .
    H H19B -0.131701 0.116749 0.738011 0.139(17) Uiso calc 1 . .
    C C20 -0.0070(5) 0.0844(5) 0.8363(5) 0.1266(17) Uani d 1 . .
    H H20A 0.087857 0.095682 0.815678 0.190 Uiso calc 1 . .
    H H20B -0.016667 -0.004499 0.866881 0.190 Uiso calc 1 . .
    H H20C -0.071434 0.128771 0.902373 0.190 Uiso calc 1 . .
loop_
    _atom_site_aniso_label
    _atom_site_aniso_U_11
    _atom_site_aniso_U_22
    _atom_site_aniso_U_33
    _atom_site_aniso_U_12
    _atom_site_aniso_U_13
    _atom_site_aniso_U_23
    Ni1 0.0429(3) 0.0473(3) 0.0525(3) 0.00597(18) -0.0188(2) -0.0200(2)
    O1 0.0500(10) 0.0551(10) 0.0619(12) 0.0005(8) -0.0140(9) -0.0263(9)
    O2 0.0512(10) 0.0534(10) 0.0602(11) 0.0029(8) -0.0258(9) -0.0195(9)
    O3 0.0458(10) 0.0592(11) 0.0667(12) 0.0037(8) -0.0218(9) -0.0234(9)
    O4 0.0522(10) 0.0525(10) 0.0591(11) 0.0094(8) -0.0254(9) -0.0241(9)
    O5 0.0501(10) 0.0512(10) 0.0599(11) 0.0060(8) -0.0218(9) -0.0160(8)
    N1 0.0502(12) 0.0509(12) 0.0544(13) 0.0003(9) -0.0189(10) -0.0104(10)
    N2 0.0399(11) 0.0505(12) 0.0542(13) 0.0038(9) -0.0170(10) -0.0159(10)
    N3 0.0431(12) 0.0567(14) 0.0758(17) 0.0081(10) -0.0136(12) -0.0053(12)
    C1 0.0545(16) 0.0496(14) 0.0662(18) -0.0040(12) -0.0300(14) -0.0119(13)
    C2 0.0696(19) 0.079(2) 0.0680(19) 0.0018(15) -0.0373(16) -0.0318(16)
    C3 0.0602(17) 0.0495(14) 0.0503(15) 0.0015(12) -0.0202(13) -0.0143(12)
    C4 0.084(2) 0.091(2) 0.070(2) 0.0163(18) -0.0302(18) -0.0430(19)
    C5 0.071(2) 0.095(3) 0.119(3) 0.0038(18) -0.055(2) -0.037(2)
    C6 0.090(3) 0.101(3) 0.109(3) 0.006(2) -0.015(2) -0.071(2)
    C7 0.0689(18) 0.0498(15) 0.0539(16) -0.0055(13) -0.0120(14) -0.0206(13)
    C8 0.075(2) 0.075(2) 0.076(2) -0.0103(16) -0.0279(17) -0.0388(17)
    C9 0.0608(17) 0.0592(16) 0.0550(16) -0.0134(13) -0.0242(13) -0.0132(13)
    C10 0.077(2) 0.117(3) 0.110(3) -0.011(2) -0.049(2) -0.046(3)
    C11 0.0466(14) 0.0550(14) 0.0501(15) -0.0007(11) -0.0191(12) -0.0188(12)
    C12 0.0491(14) 0.0606(16) 0.0496(15) -0.0029(12) -0.0188(12) -0.0179(12)
    C13 0.0623(18) 0.0702(19) 0.0566(17) -0.0103(15) -0.0145(14) -0.0114(15)
    C14 0.0528(17) 0.092(2) 0.065(2) -0.0113(16) -0.0086(14) -0.0195(18)
    C15 0.0453(16) 0.087(2) 0.073(2) 0.0046(14) -0.0183(14) -0.0341(17)
    C16 0.0462(15) 0.0662(17) 0.0586(17) 0.0037(12) -0.0195(13) -0.0224(14)
    C17 0.0457(14) 0.0512(14) 0.0568(16) 0.0009(11) -0.0191(12) -0.0170(12)
    C18 0.0701(19) 0.0532(16) 0.072(2) 0.0045(14) -0.0291(16) -0.0115(14)
    O6 0.0585(14) 0.0672(15) 0.143(2) 0.0080(11) -0.0163(15) -0.0190(15)
    C19 0.069(2) 0.083(3) 0.123(3) 0.0004(19) -0.027(2) -0.035(2)
    C20 0.120(4) 0.131(4) 0.105(4) 0.010(3) -0.043(3) -0.016(3)
_geom_special_details
;
 All esds (except the esd in the dihedral angle between two l.s. planes)
 are estimated using the full covariance matrix.  The cell esds are taken
 into account individually in the estimation of esds in distances, angles
 and torsion angles; correlations between esds in cell parameters are only
 used when they are defined by crystal symmetry.  An approximate (isotropic)
 treatment of cell esds is used for estimating esds involving l.s. planes.
;
loop_
    _geom_bond_atom_site_label_1
    _geom_bond_atom_site_label_2
    _geom_bond_site_symmetry_2
    _geom_bond_distance
    _geom_bond_publ_flag
    Ni1 O1 . 2.0273(18) yes
    Ni1 O2 . 2.0286(17) yes
    Ni1 O3 . 2.0110(18) yes
    Ni1 O4 . 2.0353(17) yes
    Ni1 O5 . 2.1303(18) yes
    Ni1 N2 . 2.082(2) yes
    O1 C7 . 1.268(3) ?
    O2 C9 . 1.259(3) ?
    O3 C1 . 1.244(3) ?
    O4 C3 . 1.257(3) ?
    O5 H5A . 0.8541 ?
    O5 H5B . 0.9587 ?
    N1 C12 . 1.387(3) ?
    N1 C17 . 1.366(3) ?
    N1 C18 . 1.451(3) ?
    N2 C11 . 1.399(3) ?
    N2 C17 . 1.327(3) ?
    N3 H3A . 0.8600 ?
    N3 H3B . 0.8600 ?
    N3 C17 . 1.337(3) ?
    C1 C2 . 1.404(4) ?
    C1 C5 . 1.508(4) ?
    C2 H2 . 0.9300 ?
    C2 C3 . 1.389(4) ?
    C3 C4 . 1.511(4) ?
    C4 H4A . 0.9600 ?
    C4 H4B . 0.9600 ?
    C4 H4C . 0.9600 ?
    C5 H5C . 0.9600 ?
    C5 H5D . 0.9600 ?
    C5 H5E . 0.9600 ?
    C6 H6A . 0.9600 ?
    C6 H6B . 0.9600 ?
    C6 H6C . 0.9600 ?
    C6 C7 . 1.505(4) ?
    C7 C8 . 1.385(4) ?
    C8 H8 . 0.9300 ?
    C8 C9 . 1.400(4) ?
    C9 C10 . 1.497(4) ?
    C10 H10A . 0.9600 ?
    C10 H10B . 0.9600 ?
    C10 H10C . 0.9600 ?
    C11 C12 . 1.393(4) ?
    C11 C16 . 1.395(3) ?
    C12 C13 . 1.382(4) ?
    C13 H13 . 0.9300 ?
    C13 C14 . 1.379(4) ?
    C14 H14 . 0.9300 ?
    C14 C15 . 1.398(4) ?
    C15 H15 . 0.9300 ?
    C15 C16 . 1.378(4) ?
    C16 H16 . 0.9300 ?
    C18 H18A . 0.9600 ?
    C18 H18B . 0.9600 ?
    C18 H18C . 0.9600 ?
    O6 H6 . 0.8200 ?
    O6 C19 . 1.405(4) ?
    C19 H19A . 0.9700 ?
    C19 H19B . 0.9700 ?
    C19 C20 . 1.486(6) ?
    C20 H20A . 0.9600 ?
    C20 H20B . 0.9600 ?
    C20 H20C . 0.9600 ?
loop_
    _geom_angle_atom_site_label_1
    _geom_angle_atom_site_label_2
    _geom_angle_atom_site_label_3
    _geom_angle_site_symmetry_1
    _geom_angle_site_symmetry_3
    _geom_angle
    _geom_angle_publ_flag
    O1 Ni1 O2 . . 89.60(8) yes
    O1 Ni1 O4 . . 175.17(7) yes
    O1 Ni1 O5 . . 88.09(7) ?
    O1 Ni1 N2 . . 92.89(8) ?
    O2 Ni1 O4 . . 91.55(7) ?
    O2 Ni1 O5 . . 88.73(7) ?
    O2 Ni1 N2 . . 91.52(8) ?
    O3 Ni1 O1 . . 88.29(8) ?
    O3 Ni1 O2 . . 176.18(8) yes
    O3 Ni1 O4 . . 90.29(7) yes
    O3 Ni1 O5 . . 88.03(7) ?
    O3 Ni1 N2 . . 91.76(8) ?
    O4 Ni1 O5 . . 87.25(7) ?
    O4 Ni1 N2 . . 91.77(8) ?
    N2 Ni1 O5 . . 178.99(7) yes
    C7 O1 Ni1 . . 124.91(18) ?
    C9 O2 Ni1 . . 125.12(17) ?
    C1 O3 Ni1 . . 126.34(17) ?
    C3 O4 Ni1 . . 125.35(16) ?
    Ni1 O5 H5A . . 107.3 ?
    Ni1 O5 H5B . . 111.2 ?
    H5A O5 H5B . . 96.5 ?
    C12 N1 C18 . . 126.1(2) ?
    C17 N1 C12 . . 107.0(2) ?
    C17 N1 C18 . . 126.8(2) ?
    C11 N2 Ni1 . . 128.07(15) ?
    C17 N2 Ni1 . . 127.06(18) ?
    C17 N2 C11 . . 104.9(2) ?
    H3A N3 H3B . . 120.0 ?
    C17 N3 H3A . . 120.0 ?
    C17 N3 H3B . . 120.0 ?
    O3 C1 C2 . . 125.1(2) ?
    O3 C1 C5 . . 115.7(3) ?
    C2 C1 C5 . . 119.1(3) ?
    C1 C2 H2 . . 116.6 ?
    C3 C2 C1 . . 126.7(3) ?
    C3 C2 H2 . . 116.6 ?
    O4 C3 C2 . . 125.2(2) ?
    O4 C3 C4 . . 114.8(2) ?
    C2 C3 C4 . . 120.0(3) ?
    C3 C4 H4A . . 109.5 ?
    C3 C4 H4B . . 109.5 ?
    C3 C4 H4C . . 109.5 ?
    H4A C4 H4B . . 109.5 ?
    H4A C4 H4C . . 109.5 ?
    H4B C4 H4C . . 109.5 ?
    C1 C5 H5C . . 109.5 ?
    C1 C5 H5D . . 109.5 ?
    C1 C5 H5E . . 109.5 ?
    H5C C5 H5D . . 109.5 ?
    H5C C5 H5E . . 109.5 ?
    H5D C5 H5E . . 109.5 ?
    H6A C6 H6B . . 109.5 ?
    H6A C6 H6C . . 109.5 ?
    H6B C6 H6C . . 109.5 ?
    C7 C6 H6A . . 109.5 ?
    C7 C6 H6B . . 109.5 ?
    C7 C6 H6C . . 109.5 ?
    O1 C7 C6 . . 115.4(3) ?
    O1 C7 C8 . . 125.1(3) ?
    C8 C7 C6 . . 119.5(3) ?
    C7 C8 H8 . . 116.6 ?
    C7 C8 C9 . . 126.9(3) ?
    C9 C8 H8 . . 116.6 ?
    O2 C9 C8 . . 124.5(3) ?
    O2 C9 C10 . . 115.9(3) ?
    C8 C9 C10 . . 119.5(3) ?
    C9 C10 H10A . . 109.5 ?
    C9 C10 H10B . . 109.5 ?
    C9 C10 H10C . . 109.5 ?
    H10A C10 H10B . . 109.5 ?
    H10A C10 H10C . . 109.5 ?
    H10B C10 H10C . . 109.5 ?
    C12 C11 N2 . . 109.9(2) ?
    C12 C11 C16 . . 119.6(3) ?
    C16 C11 N2 . . 130.5(2) ?
    N1 C12 C11 . . 105.6(2) ?
    C13 C12 N1 . . 131.4(3) ?
    C13 C12 C11 . . 123.0(3) ?
    C12 C13 H13 . . 121.5 ?
    C14 C13 C12 . . 116.9(3) ?
    C14 C13 H13 . . 121.5 ?
    C13 C14 H14 . . 119.6 ?
    C13 C14 C15 . . 120.8(3) ?
    C15 C14 H14 . . 119.6 ?
    C14 C15 H15 . . 119.0 ?
    C16 C15 C14 . . 122.0(3) ?
    C16 C15 H15 . . 119.0 ?
    C11 C16 H16 . . 121.2 ?
    C15 C16 C11 . . 117.6(3) ?
    C15 C16 H16 . . 121.2 ?
    N2 C17 N1 . . 112.6(2) ?
    N2 C17 N3 . . 125.1(3) ?
    N3 C17 N1 . . 122.2(2) ?
    N1 C18 H18A . . 109.5 ?
    N1 C18 H18B . . 109.5 ?
    N1 C18 H18C . . 109.5 ?
    H18A C18 H18B . . 109.5 ?
    H18A C18 H18C . . 109.5 ?
    H18B C18 H18C . . 109.5 ?
    C19 O6 H6 . . 109.5 ?
    O6 C19 H19A . . 109.1 ?
    O6 C19 H19B . . 109.1 ?
    O6 C19 C20 . . 112.6(4) ?
    H19A C19 H19B . . 107.8 ?
    C20 C19 H19A . . 109.1 ?
    C20 C19 H19B . . 109.1 ?
    C19 C20 H20A . . 109.5 ?
    C19 C20 H20B . . 109.5 ?
    C19 C20 H20C . . 109.5 ?
    H20A C20 H20B . . 109.5 ?
    H20A C20 H20C . . 109.5 ?
    H20B C20 H20C . . 109.5 ?
loop_
    _geom_torsion_atom_site_label_1
    _geom_torsion_atom_site_label_2
    _geom_torsion_atom_site_label_3
    _geom_torsion_atom_site_label_4
    _geom_torsion_site_symmetry_1
    _geom_torsion_site_symmetry_2
    _geom_torsion_site_symmetry_3
    _geom_torsion_site_symmetry_4
    _geom_torsion
    _geom_torsion_publ_flag
    Ni1 O1 C7 C6 . . . . 171.5(2) ?
    Ni1 O1 C7 C8 . . . . -8.9(4) ?
    Ni1 O2 C9 C8 . . . . 13.7(4) ?
    Ni1 O2 C9 C10 . . . . -168.4(2) ?
    Ni1 O3 C1 C2 . . . . 6.1(4) ?
    Ni1 O3 C1 C5 . . . . -173.9(2) ?
    Ni1 O4 C3 C2 . . . . -5.3(4) ?
    Ni1 O4 C3 C4 . . . . 175.92(19) ?
    Ni1 N2 C11 C12 . . . . 179.46(17) ?
    Ni1 N2 C11 C16 . . . . 0.1(4) ?
    Ni1 N2 C17 N1 . . . . -179.69(17) ?
    Ni1 N2 C17 N3 . . . . -0.4(4) ?
    O1 C7 C8 C9 . . . . -6.1(5) ?
    O3 C1 C2 C3 . . . . 2.2(5) ?
    N1 C12 C13 C14 . . . . -180.0(3) ?
    N2 C11 C12 N1 . . . . 0.4(3) ?
    N2 C11 C12 C13 . . . . -178.3(3) ?
    N2 C11 C16 C15 . . . . 179.0(3) ?
    C1 C2 C3 O4 . . . . -2.6(5) ?
    C1 C2 C3 C4 . . . . 176.1(3) ?
    C5 C1 C2 C3 . . . . -177.7(3) ?
    C6 C7 C8 C9 . . . . 173.5(3) ?
    C7 C8 C9 O2 . . . . 3.4(5) ?
    C7 C8 C9 C10 . . . . -174.4(3) ?
    C11 N2 C17 N1 . . . . 0.0(3) ?
    C11 N2 C17 N3 . . . . 179.3(3) ?
    C11 C12 C13 C14 . . . . -1.6(5) ?
    C12 N1 C17 N2 . . . . 0.2(3) ?
    C12 N1 C17 N3 . . . . -179.1(3) ?
    C12 C11 C16 C15 . . . . -0.3(4) ?
    C12 C13 C14 C15 . . . . 1.4(5) ?
    C13 C14 C15 C16 . . . . -0.8(5) ?
    C14 C15 C16 C11 . . . . 0.1(5) ?
    C16 C11 C12 N1 . . . . 179.8(2) ?
    C16 C11 C12 C13 . . . . 1.1(4) ?
    C17 N1 C12 C11 . . . . -0.3(3) ?
    C17 N1 C12 C13 . . . . 178.2(3) ?
    C17 N2 C11 C12 . . . . -0.2(3) ?
    C17 N2 C11 C16 . . . . -179.6(3) ?
    C18 N1 C12 C11 . . . . -176.5(3) ?
    C18 N1 C12 C13 . . . . 2.0(5) ?
    C18 N1 C17 N2 . . . . 176.4(3) ?
    C18 N1 C17 N3 . . . . -3.0(4) ?
loop_
    _geom_hbond_atom_site_label_D
    _geom_hbond_atom_site_label_H
    _geom_hbond_atom_site_label_A
    _geom_hbond_site_symmetry_D
    _geom_hbond_site_symmetry_H
    _geom_hbond_site_symmetry_A
    _geom_hbond_distance_DH
    _geom_hbond_distance_HA
    _geom_hbond_distance_DA
    _geom_hbond_angle_DHA
    _geom_hbond_publ_flag
    N3 H3B O6 . . 2_566 0.86 2.09 2.897(3) 156 yes
    O5 H5A O4 . . 2_656 0.85 1.99 2.773(3) 152 yes
    O5 H5B O2 . . 2_656 0.96 1.86 2.777(3) 160 yes
    O6 H6 O1 . . 1_555 0.82 2.01 2.811(4) 166 yes
_shelx_hkl_file
;
   0   0  -1 180626. 5952.27   1
   0   0   1 181084. 5985.51  59
   0   0  -1 180142. 5944.88  11
   0   0   1 188804. 5987.58  60
   0   0  -2 9143.45 409.001   1
   0   0   2 8172.28 435.987  59
   0   0  -2 9071.01 394.254  11
   0   0   2 8753.15 445.932  60
   0   0  -3 68.9940 44.5908  11
   0   0   3-45.2719 66.7689  60
   0   0  -3 15.7549 52.9884   1
   0   0   4 2066.89 277.146  60
   0   0   4 2274.12 180.931  16
   0   0   5 3581.60 274.812  32
   0   0   5 3614.68 414.560  60
   0   0   6 8471.88 508.771  32
   0   0   6 8161.85 705.263  60
   0   0   7 34052.4 1833.17  63
   0   0   7 32732.9 1792.06  61
   0   0   7 37356.3 1527.44  32
   0   0  -7 35315.5 1623.37   7
   0   0   8 7852.91 805.332  63
   0   0   8 7354.57 777.476  61
   0   0   8 8263.75 601.376  32
   0   0   9 1954.91 406.946  61
   0   0  10 395.099 208.853  61
   0   0  11-66.1983 106.965  61
   0   0  12 46.1660 96.2849  61
   0   0 -12-25.1836 52.5250   9
   0  -1  12-41.3723 77.1905  61
   0   1 -12-45.5137 60.0525   9
   0  -1  11 749.264 242.288  61
   0   1 -11 1204.01 217.654   9
   0  -1  10 77.3030 161.242  61
   0  -1   9 1480.82 363.071  61
   0  -1   8 307.825 113.928  32
   0  -1   8 310.398 177.569  61
   0  -1   7 130.419 80.6463  32
   0  -1   7 337.157 166.492  61
   0  -1   6 5812.41 420.341  32
   0  -1   5 17769.3 1047.80  60
   0  -1   5 19005.0 853.281  32
   0  -1   5 19726.6 849.992  16
   0  -1   4 3801.03 259.597  32
   0  -1   4 3562.85 247.346  16
   0  -1   3 66965.8 2547.52  60
   0  -1   3 70169.7 2395.71  16
   0  -1   3 70339.9 2402.79  32
   0  -1   2 5010.50 310.745  60
   0  -1   2 4985.26 220.450  21
   0  -1   2 5322.42 251.795  16
   0  -1   2 4947.08 250.366  32
   0  -1   1 5841.65 276.075  60
   0   1  -1 5888.62 252.252   1
   0  -1   1 5888.76 234.851  21
   0  -1   1 6322.14 252.827  32
   0  -1   1 5884.01 240.623  31
   0  -1   1 6120.11 252.954  16
   0  -1   1 6088.30 260.167  12
   0  -1   0 16211.7 561.704  31
   0   1   0 14349.2 556.066  55
   0  -1   0 17248.7 591.346  54
   0  -1   0 16091.6 560.117  21
   0   1   0 15976.1 540.403  39
   0  -1   0 16736.2 567.328  14
   0  -1   0 15748.4 558.863  16
   0  -1   0 16007.7 568.192  12
   0   1   1 142023. 4668.39  60
   0  -1  -1 142442. 4638.51   1
   0   1   1 139483. 4640.35  59
   0  -1  -1 141603. 4631.40  13
   0  -1  -1 136903. 4670.03  11
   0  -1  -1 142147. 4616.72  31
   0  -1  -1 142924. 4609.86  30
   0   1   2 142.900 61.2272  60
   0  -1  -2 109.555 50.2061   1
   0   1   2 75.0278 48.2773  59
   0  -1  -2 223.448 61.2218  11
   0  -1  -2 136.130 26.3607  31
   0  -1  -3 8767.33 448.657   1
   0  -1  -3 8261.21 449.824  11
   0   1   3 8737.68 507.660  60
   0   1   3 8200.65 480.292  59
   0  -1  -4 4958.28 358.977  11
   0   1   4 5455.10 439.558  60
   0  -1  -5 12080.8 673.880  11
   0   1   5 11230.8 773.344  60
   0   1   6 3210.59 425.870  60
   0   1   7-66.3642 107.216  63
   0   1   7-60.5916 113.033  61
   0   1   7-28.9343 66.1124  32
   0  -1  -7 41.2627 66.6672   7
   0   1   8 3430.96 514.930  61
   0   1   8 3597.32 546.101  63
   0   1   8 4254.88 403.173  32
   0  -1  -8 4176.27 459.504   7
   0   1   9 5426.62 674.526  61
   0   1   9 5255.46 680.101  63
   0   1   9 5359.60 485.663  32
   0   1  10 1012.09 301.178  61
   0   1  11 733.753 242.125  61
   0  -1 -12 51.7993 59.2181   9
   0   1  12 89.2704 102.003  62
   0   1  12 95.4836 99.5977  61
   0  -1 -12 82.9467 72.9779   3
   0  -2  12-65.7589 75.1220  61
   0   2 -12 18.6630 42.6449   9
   0  -2  11 274.624 153.873  61
   0   2 -11 215.348 107.630   9
   0  -2  10 1297.22 325.082  61
   0  -2   9 160.609 183.542  61
   0  -2   8 5102.34 649.452  61
   0  -2   8 4207.47 442.041  32
   0  -2   8 4168.26 443.009  15
   0  -2   7 559.431 207.291  61
   0  -2   7 670.881 159.296  32
   0  -2   7 662.281 171.686  15
   0  -2   6 6533.72 466.415  32
   0  -2   5 22.7993 36.8459  32
   0  -2   5 43.3504 45.2169  16
   0  -2   4 1915.76 191.598  32
   0  -2   4 2003.75 190.483  16
   0  -2   4 1894.86 193.274  12
   0  -2   3 50438.8 1998.59  60
   0  -2   3 52261.5 1881.32  32
   0  -2   3 54550.4 1884.36  16
   0  -2   3 52710.8 1898.87  12
   0  -2   2 273932. 9357.00  60
   0  -2   2 282727. 9308.67  15
   0  -2   2 283074. 9293.18  16
   0  -2   2 278603. 9310.96  12
   0  -2   2 294197. 9287.56  32
   0  -2   1 445427. 15237.8  60
   0  -2   1 467364. 15231.5  21
   0  -2   1 479158. 15246.3  31
   0  -2   1 471753. 15240.7  32
   0  -2   1 463826. 15251.8  16
   0  -2   1 474188. 15264.3  15
   0  -2   1 486136. 15280.8  12
   0  -2   0 23396.9 876.354  54
   0  -2   0 23415.8 824.648  31
   0  -2   0 22482.4 819.872  21
   0   2   0 21778.6 777.739  39
   0  -2   0 23924.2 840.644  12
   0  -2   0 23304.9 836.762  14
   0  -2   0 21798.6 818.361  16
   0   2   1 107194. 3466.90  60
   0   2   1 103735. 3494.13  55
   0   2   1 102260. 3406.05  59
   0  -2  -1 102803. 3468.73  53
   0  -2  -1 103407. 3466.86  13
   0  -2  -1 106769. 3455.71  31
   0   2   2 1930.74 181.218  60
   0  -2  -2 1754.12 142.343   1
   0   2   2 1841.54 150.797  59
   0  -2  -2 1767.71 169.717  11
   0  -2  -2 2163.33 146.775  13
   0  -2  -2 1886.12 123.100  31
   0  -2  -3 9074.16 454.110   1
   0  -2  -3 8471.98 480.984  11
   0   2   3 8652.64 512.523  60
   0   2   3 8213.95 464.968  59
   0  -2  -4 18214.0 853.753  11
   0   2   4 16914.3 909.781  60
   0  -2  -5 14056.0 779.426  11
   0   2   5 14509.5 885.265  60
   0  -2  -6 34849.2 1539.76  11
   0   2   6 31901.7 1673.14  60
   0  -2  -7 245.246 114.773   7
   0   2   7 460.282 203.634  63
   0  -2  -8 6918.21 606.813   7
   0   2   8 7040.79 520.459  32
   0   2   8 6842.94 745.369  63
   0   2   9 38.7264 62.5858  32
   0   2   9 74.2762 138.567  61
   0   2   9 86.3009 113.848  63
   0   2  10 1110.92 295.262  61
   0   2  11 897.859 248.333  61
   0  -2 -12 90.4244 79.5698   3
   0   2  13 244.008 101.457  62
   0  -3  11 324.007 130.702  44
   0   3 -11 659.215 138.509   9
   0  -3  11 261.964 129.437  61
   0   3 -10-72.4846 89.4636   9
   0  -3  10-62.6399 82.6552  61
   0  -3   9 521.190 197.142  61
   0  -3   8 2912.96 483.518  61
   0  -3   7 1650.21 274.460  15
   0  -3   7 2231.18 403.081  36
   0  -3   7 2375.24 305.054  32
   0  -3   7 1416.24 322.510  61
   0  -3   6 356.732 117.715  32
   0  -3   6 356.634 120.486  15
   0  -3   5 2323.68 251.179  32
   0  -3   5 1975.18 247.977  15
   0  -3   5 2258.12 254.066  16
   0  -3   4 278.140 90.2574  15
   0  -3   4 372.825 106.759  16
   0  -3   3 63182.2 2233.86  32
   0  -3   3 63420.8 2269.88  12
   0  -3   3 61530.9 2241.90  16
   0  -3   3 61688.9 2260.61  15
   0  -3   2 1263.16 131.990  32
   0  -3   2 1538.55 148.666  16
   0  -3   2 1395.28 149.396  15
   0  -3   2 1245.30 145.424  12
   0  -3   1 14662.2 597.471  21
   0  -3   1 14955.0 631.539  15
   0  -3   1 14634.7 637.876  12
   0  -3   1 14281.8 613.390  16
   0  -3   1 14661.6 614.462  31
   0  -3   0 22403.0 884.633  12
   0  -3   0 22687.9 880.397  14
   0  -3   0 22303.9 863.034  31
   0  -3   0 22223.1 935.636  54
   0  -3  -1 20134.6 760.315  31
   0   3   1 18398.3 781.060  55
   0  -3  -2 90.4318 65.5027  11
   0  -3  -2 150.374 55.0215  13
   0  -3  -2 181.229 50.7880  31
   0  -3  -2 153.618 57.4545  53
   0   3   2 121.539 64.9468  55
   0  -3  -3 11155.5 515.479  53
   0  -3  -3 10501.3 570.370  11
   0  -3  -3 10377.7 499.635  13
   0   3   3 9685.69 571.199  60
   0  -3  -4 97741.3 3519.40  11
   0   3   4 97273.7 3577.94  60
   0   3   5 596.642 169.348  60
   0  -3  -5 400.740 136.645  11
   0  -3  -6 474.095 148.191  11
   0   3   7 10138.4 712.759  55
   0  -3  -7 10527.6 706.085   7
   0   3   7 10450.9 859.642  63
   0  -3  -8 9788.53 719.831   7
   0   3   8 7656.85 798.578  63
   0   3   9 424.593 194.704  63
   0  -3  -9 566.679 163.457  65
   0   3  10 69.8423 112.853  66
   0   3  11 239.111 124.912  66
   0  -3 -12 30.7283 64.0946   3
   0  -3 -13 304.184 77.0331   3
   0   3  13 252.472 101.755  62
   0   4 -11 144.142 60.7393   9
   0  -4  11 112.897 69.7774  44
   0   4 -10 1833.33 241.667   9
   0  -4  10 979.479 250.350  44
   0   4  -9 3831.99 404.867   9
   0  -4   8 401.176 212.065  36
   0  -4   7 5966.68 520.608  32
   0  -4   7 6482.59 748.658  36
   0  -4   6 2486.00 299.971  32
   0  -4   6 1702.30 362.382  33
   0  -4   6 1702.23 356.278  35
   0  -4   6 2099.90 301.559  15
   0  -4   5 7177.11 494.638  32
   0  -4   5 5552.78 617.689  33
   0  -4   5 6798.55 668.524  35
   0  -4   5 7273.86 503.443  16
   0  -4   5 7433.61 536.193  15
   0  -4   5 6117.58 598.307  42
   0  -4   4 13455.7 698.783  32
   0  -4   4 13905.9 713.386  16
   0  -4   4 12271.9 712.566  15
   0  -4   3 74794.2 2658.85  32
   0  -4   3 72795.8 2706.00  12
   0  -4   3 73181.3 2698.73  15
   0  -4   3 75524.3 2683.06  16
   0  -4   2 188754. 6413.73  15
   0  -4   2 189567. 6428.60  12
   0  -4   2 192071. 6397.04  16
   0  -4   1 54040.5 1939.98  16
   0  -4   1 51678.8 1959.00  12
   0  -4   1 54499.2 1974.09  14
   0  -4   0 31760.4 1299.81  54
   0  -4   0 31004.6 1184.99  31
   0  -4   0 29661.9 1204.10  14
   0  -4   0 30774.6 1210.18  12
   0  -4  -1 86.4068 50.3064  31
   0   4   1 51.4818 50.6627  55
   0  -4  -1 65.5674 61.1949  54
   0   4   2 14450.0 699.202  55
   0  -4  -2 13621.6 650.716  53
   0  -4  -2 14602.6 629.274  31
   0  -4  -2 13451.1 693.467  11
   0  -4  -2 13939.4 647.157  13
   0   4   3 108158. 3670.81  55
   0  -4  -3 101930. 3567.86  53
   0  -4  -3 101575. 3503.67  31
   0  -4  -3 102416. 3563.32  13
   0  -4  -3 99891.1 3652.74  11
   0  -4  -4 80339.3 3007.31  11
   0   4   4 79466.8 2977.50  55
   0  -4  -4 80723.3 2882.67  53
   0  -4  -5 29889.6 1384.86  11
   0   4   5 28975.3 1349.82  55
   0  -4  -6 12958.6 818.705  11
   0   4   6 11471.1 760.240  55
   0   4   7 2996.73 377.433  55
   0  -4  -7 3332.78 353.025  65
   0  -4  -7 2692.84 378.745  11
   0  -4  -7 2883.46 355.863   2
   0   4   8 209.171 109.623  55
   0  -4  -8 416.887 143.718   7
   0  -4  -8 411.521 138.834  65
   0   4   8 520.693 208.432  63
   0  -4  -9 670.691 187.761  65
   0  -4 -10 133.849 110.189  65
   0   4  10 142.474 148.638  66
   0   4  11 1530.22 311.390  66
   0   4  12 2645.06 350.734  66
   0   4  12 2257.45 343.503  62
   0  -4 -12 3335.88 321.554   3
   0  -5  10 37.1642 60.0507  44
   0  -5   9 62.8341 101.525  36
   0  -5   9 53.0662 85.7482  44
   0  -5   8 1109.80 306.952  36
   0  -5   7 433.255 214.288  36
   0  -5   6 79.0815 127.814  35
   0  -5   6 156.178 145.719  33
   0  -5   6 131.259 136.931  42
   0  -5   5 4581.60 416.781  26
   0  -5   5 4377.65 565.481  33
   0  -5   5 4263.71 558.104  35
   0  -5   5 4792.62 430.734  16
   0  -5   5 4468.58 530.720  42
   0  -5   4 239.266 147.736  33
   0  -5   4 151.906 85.2296  26
   0  -5   4 373.091 149.261  42
   0  -5   4 246.409 128.623  35
   0  -5   4 224.979 128.645  34
   0  -5   4 219.530 92.7015  16
   0  -5   4 101.278 77.3699  15
   0  -5   3 6075.20 428.867  16
   0  -5   3 5299.87 417.658  12
   0  -5   2 6862.73 466.461  14
   0  -5   2 6519.97 450.727  12
   0  -5   2 6865.02 444.136  16
   0  -5   1 64490.1 2417.14  14
   0  -5   1 65792.7 2418.87  12
   0  -5   0 2471.21 288.604  54
   0  -5   0 1704.47 201.773  14
   0  -5  -1 18317.4 926.834  54
   0  -5  -1 19294.1 842.925  31
   0  -5  -1 18687.7 861.350  13
   0  -5  -2 52805.2 2045.86  54
   0   5   2 48178.5 1976.65  55
   0  -5  -2 52638.0 1914.67  31
   0  -5  -2 52208.8 1952.66  13
   0   5   3 1817.95 253.014  55
   0  -5  -3 2386.04 247.855  53
   0  -5  -3 2004.87 196.634  31
   0  -5  -3 2163.46 230.779  13
   0  -5  -3 1658.48 232.430  11
   0  -5  -4 282.908 93.2987  13
   0  -5  -4 249.835 120.329  11
   0   5   4 251.183 111.332  55
   0  -5  -5 7358.58 577.912  11
   0   5   5 6886.12 556.385  55
   0   5   6 27831.7 1417.91  55
   0  -5  -6 28789.2 1335.13  65
   0  -5  -6 28811.7 1448.07  11
   0  -5  -6 29026.9 1403.76   2
   0   5   7 19846.1 1206.18  55
   0  -5  -7 24377.5 1186.24  65
   0  -5  -7 22156.7 1271.29  11
   0  -5  -7 22891.5 1232.49   2
   0  -5  -8-50.2330 81.1668   2
   0  -5  -8-43.6827 91.1184  65
   0   5   8-56.7882 91.7550  55
   0   5   9 2028.50 388.883  66
   0  -5  -9 2348.30 332.043  65
   0  -5 -10 44.7382 83.4556  65
   0   5  10-70.2863 92.7112  66
   0   5  11 119.804 136.907  66
   0  -5 -11 114.854 94.5503  65
   0   5  12 172.547 113.999  66
   0   5  12 158.723 98.1525  62
   0  -5 -12 281.683 95.7752   3
   0  -6  10 425.387 115.160  44
   0  -6   9 207.793 145.633  36
   0  -6   9 337.584 136.635  44
   0  -6   8 288.220 164.705  36
   0  -6   8 111.659 104.277  44
   0  -6   7 768.953 276.896  36
   0  -6   7 572.396 206.619  44
   0  -6   7 715.355 227.978  42
   0  -6   6 3978.77 606.944  35
   0  -6   6 4137.90 594.063  33
   0  -6   6 4725.69 578.245  42
   0  -6   5 1365.38 338.094  35
   0  -6   5 1408.04 337.429  33
   0  -6   5 1385.86 246.415  26
   0  -6   5 1484.61 317.980  42
   0  -6   4 4201.49 564.597  35
   0  -6   4 4512.13 583.692  34
   0  -6   4 5073.37 613.578  33
   0  -6   4 6105.05 483.910  26
   0  -6   4 4882.82 558.944  42
   0  -6   3 8814.15 590.837  26
   0  -6   3 9015.97 788.937  35
   0  -6   3 8795.16 776.663  33
   0  -6   3 8134.94 746.786  34
   0  -6   3 8638.97 728.333  42
   0  -6   3 10482.9 653.235  12
   0  -6   2 358.464 118.287  12
   0  -6   1 16304.5 852.960  14
   0  -6   0 5502.52 418.431  14
   0  -6  -1 30887.8 1331.47  13
   0  -6  -1 30262.9 1437.46  54
   0  -6  -2 33056.2 1414.57  13
   0  -6  -2 33230.0 1503.90  54
   0  -6  -3 13260.5 731.626  13
   0   6   3 12839.9 784.276  55
   0  -6  -4 824.107 167.768  13
   0  -6  -4 1121.53 217.051  11
   0   6   4 1225.07 235.346  55
   0  -6  -5 28520.6 1442.82  11
   0   6   5 28368.9 1447.21  55
   0  -6  -5 30055.8 1410.41   2
   0   6   6 2178.47 343.532  55
   0  -6  -6 2315.40 311.732  65
   0  -6  -6 2188.52 341.602  11
   0  -6  -6 2678.31 360.504   2
   0   6   7 56.5971 52.8423  55
   0  -6  -7 261.845 128.740  65
   0  -6  -7 57.8305 93.4554  11
   0  -6  -7 51.0508 82.5069   2
   0  -6  -8 278.657 137.157  65
   0   6   8 270.197 166.836  66
   0  -6  -8 161.532 133.051   2
   0   6   8 182.584 113.742  55
   0  -6  -9 1177.17 243.649  65
   0   6   9 842.418 256.534  66
   0  -6  -9 1741.43 305.872   2
   0   6  10 332.729 164.568  66
   0   6  11 612.235 195.243  66
   0   6  12 314.691 122.109  66
   0  -7   9-28.3204 59.0721  44
   0  -7   8 58.4436 94.4580  36
   0  -7   8 130.958 115.195  44
   0  -7   7-76.3093 123.293  36
   0  -7   7-58.3241 108.816  42
   0  -7   7-55.2709 103.122  44
   0  -7   6 1307.23 355.502  36
   0  -7   6 652.842 242.445  33
   0  -7   6 917.254 243.722  44
   0  -7   6 954.367 271.319  42
   0  -7   5-85.8627 80.1149  35
   0  -7   5-83.3945 110.023  33
   0  -7   5-42.3683 104.576  26
   0  -7   5-71.0914 66.3439  42
   0  -7   5-61.0501 113.905  44
   0  -7   4 75.2222 99.2216  34
   0  -7   4-81.6947 152.395  35
   0  -7   4-79.8223 74.4509  33
   0  -7   4 40.7474 84.9827  26
   0  -7   4 137.292 110.897  42
   0  -7   3 210.241 160.359  34
   0  -7   3 149.628 139.846  35
   0  -7   3 316.873 156.646  42
   0  -7   2 4018.51 490.118  42
   0  -7   2 4680.75 562.548  34
   0  -7   2 4625.67 565.874  33
   0  -7   2 5546.84 616.915  35
   0  -7   1 11168.2 837.820  42
   0  -7   1 13910.6 993.196  33
   0  -7   1 12048.9 917.811  34
   0  -7   1 11790.7 883.134  52
   0  -7   0 29825.9 1393.25  13
   0  -7   0 31624.3 1597.86  52
   0  -7   0 30628.7 1467.05  24
   0  -7   0 31896.8 1523.77  46
   0  -7   0 30558.2 1606.18  34
   0  -7   0 28977.1 1597.56  33
   0  -7   0 29782.8 1433.50   5
   0  -7  -1 13609.7 777.975  13
   0  -7  -1 12311.3 854.968  54
   0  -7  -1 11703.0 778.563   5
   0  -7  -2 975.403 189.999  13
   0  -7  -2 885.838 191.067   5
   0  -7  -3 626.794 165.632  13
   0  -7  -3 391.321 123.332  20
   0  -7  -4 2078.95 314.696   4
   0  -7  -4 1812.66 269.167  13
   0  -7  -5 6114.15 540.264   2
   0   7   5 5550.98 568.527  55
   0  -7  -6 12900.7 867.733   2
   0   7   6 12776.4 929.179  55
   0  -7  -6 12424.2 894.473  11
   0  -7  -7 590.018 195.185   2
   0   7   7 797.327 230.031  55
   0  -7  -7 845.241 226.474  11
   0  -7  -8 166.120 146.179   2
   0   7   9 714.973 236.750  66
   0  -7  -9 1220.49 263.651   2
   0   7  10 59.5928 111.170  66
   0  -7 -10-45.7442 95.4098   2
   0   7  11 1062.43 244.979  66
   0  -7 -12 115.234 56.8042  20
   0   7  12 162.454 80.2893  66
   0  -8   8-39.9005 74.4423  36
   0  -8   7 178.595 147.181  36
   0  -8   7 373.913 145.268  44
   0  -8   6 1502.98 346.765  36
   0  -8   6 1491.39 279.754  44
   0  -8   5 4466.47 633.026  36
   0  -8   5 3929.26 588.215  35
   0  -8   5 3485.09 545.601  33
   0  -8   5 4719.91 582.449  42
   0  -8   4 426.706 225.495  35
   0  -8   4 334.554 191.506  33
   0  -8   4 424.890 187.247  42
   0  -8   3 77.6129 125.384  34
   0  -8   3-82.3696 133.068  35
   0  -8   3 81.7769 132.110  33
   0  -8   3-68.8277 90.7871  42
   0  -8   2 1016.72 292.852  33
   0  -8   2 645.758 210.133  42
   0  -8   2 522.473 210.337  34
   0  -8   2 1078.82 288.576  35
   0  -8   2 860.060 208.338  13
   0  -8   1 1189.87 296.238  33
   0  -8   1 651.040 221.565  52
   0  -8   1 1583.22 293.183  24
   0  -8   1 1433.61 291.489  42
   0  -8   1 1498.51 327.823  35
   0  -8   1 642.503 223.441  34
   0  -8   1 1060.86 220.793  13
   0  -8   0 5683.75 624.155  52
   0  -8   0 4554.97 464.805  13
   0  -8   0 5657.47 554.418  24
   0  -8   0 5744.97 647.219  33
   0  -8   0 5886.83 648.635  34
   0  -8   0 5105.43 511.015   5
   0  -8  -1 23246.5 1385.53  52
   0  -8  -1 22359.9 1185.07  13
   0  -8  -1 21869.0 1230.03  24
   0  -8  -1 24157.8 1418.27  34
   0  -8  -1 23743.6 1415.34  33
   0  -8  -1 20993.1 1203.86   5
   0  -8  -2 29515.9 1538.28  24
   0  -8  -2 30439.8 1510.38  13
   0  -8  -2 34297.4 1753.34  52
   0  -8  -2 33914.6 1768.24  33
   0  -8  -3 20856.7 1276.62  52
   0  -8  -3 17426.3 1032.54  13
   0  -8  -4 4841.43 450.535  20
   0  -8  -4 6116.93 635.147  52
   0  -8  -4 5133.97 502.773  13
   0  -8  -5 1674.19 269.232  20
   0  -8  -5 2984.09 361.112  22
   0  -8  -6 1321.98 266.515   2
   0  -8  -6 978.557 223.890  20
   0  -8  -7 1880.01 330.318   2
   0  -8  -8 3718.13 462.593   2
   0  -8  -9 2053.77 333.713   2
   0  -8 -10 1806.44 262.864  20
   0  -8 -11 1043.32 169.155  20
   0   8  11 904.694 195.180  66
   0  -9   7 37.7376 93.1316  36
   0  -9   7 30.1479 62.8853  43
   0  -9   6-36.9815 84.5029  24
   0  -9   6-54.9616 72.5119  36
   0  -9   5 95.5071 109.108  24
   0  -9   5-68.8388 128.419  33
   0  -9   5-68.3900 127.582  36
   0  -9   4 814.966 243.766  24
   0  -9   4 311.341 178.834  33
   0  -9   4 634.617 222.775  35
   0  -9   4 915.243 293.920  36
   0  -9   3 3728.64 466.799  24
   0  -9   3 3280.76 532.900  33
   0  -9   3 3031.95 510.017  35
   0  -9   3 2018.00 413.992  34
   0  -9   2 9476.37 781.769  24
   0  -9   2 9737.74 935.801  33
   0  -9   2 8544.62 855.687  35
   0  -9   2 8939.51 878.925  34
   0  -9   1 2889.81 414.989  24
   0  -9   1 2327.89 429.734  34
   0  -9   1 2275.08 436.307  33
   0  -9   0 455.948 184.635  24
   0  -9   0 476.403 222.578  33
   0  -9   0 380.896 188.468  34
   0  -9   0 363.660 192.344  52
   0  -9  -1 3091.08 480.184  52
   0  -9  -1 4265.31 572.940  33
   0  -9  -1 2672.51 358.048  22
   0  -9  -1 2182.19 370.295  24
   0  -9  -1 3061.24 486.874  34
   0  -9  -1 3452.98 409.719  13
   0  -9  -2 3016.50 489.973  52
   0  -9  -2 3196.85 496.201  33
   0  -9  -2 2352.78 380.479  24
   0  -9  -2 3447.63 402.378  22
   0  -9  -2 2869.53 470.388  34
   0  -9  -2 3180.26 399.624  13
   0  -9  -3 4404.05 467.022  22
   0  -9  -3 3519.49 432.362  13
   0  -9  -3 4771.37 605.721  33
   0  -9  -3 4150.53 567.482  52
   0  -9  -4 11815.8 954.678  52
   0  -9  -4 10252.3 763.334  22
   0  -9  -5 4250.98 471.214  22
   0  -9  -5 4662.67 455.819  20
   0  -9  -6 1936.38 289.213  20
   0  -9  -6 1525.09 280.894   2
   0  -9  -7 1586.80 267.880  20
   0  -9  -7 1812.52 309.155   2
   0  -9  -8 283.243 125.349  20
   0  -9  -8 146.162 111.510   2
   0  -9  -9 959.483 193.281  20
   0  -9  -9 1134.99 239.726   2
   0  -9 -10 340.982 106.583  20
   0  -9 -11 58.8163 48.4050  20
   0  -9 -11 37.2982 46.0463  27
   0 -10   6-28.1198 58.6537  43
   0 -10   5 34.2314 78.2118  24
   0 -10   5-41.7520 67.4557  43
   0 -10   4 496.495 183.371  33
   0 -10   4 263.347 123.291  24
   0 -10   3 151.289 133.038  24
   0 -10   3 213.545 148.456  33
   0 -10   3-70.6104 114.071  35
   0 -10   2 108.881 113.579  24
   0 -10   2 76.6477 123.859  33
   0 -10   2 74.0669 119.691  35
   0 -10   2 145.177 135.439  34
   0 -10   1 4414.62 530.529  24
   0 -10   1 4671.91 624.944  33
   0 -10   1 6023.56 684.807  34
   0 -10   0 3565.39 468.110  24
   0 -10   0 3284.43 510.577  34
   0 -10   0 3278.21 517.517  33
   0 -10  -1 57.4506 119.857  24
   0 -10  -1 222.717 124.675  22
   0 -10  -1 75.7149 122.355  52
   0 -10  -1 76.5941 101.077  34
   0 -10  -1 80.0042 105.573  33
   0 -10  -2 2240.79 334.643  22
   0 -10  -2 3059.91 495.061  52
   0 -10  -2 2593.46 445.150  34
   0 -10  -2 1911.59 393.484  33
   0 -10  -3 7523.56 805.182  33
   0 -10  -3 7576.97 786.396  34
   0 -10  -3 7481.12 774.936  52
   0 -10  -3 7507.95 634.673  22
   0 -10  -4 1020.22 301.980  33
   0 -10  -4 708.675 192.361  22
   0 -10  -5 926.764 280.438  33
   0 -10  -5 884.610 255.469  52
   0 -10  -5 755.246 183.855  20
   0 -10  -5 1050.29 227.173  22
   0 -10  -6 2068.66 298.418  20
   0 -10  -6 3125.91 365.701  22
   0 -10  -7 1142.10 224.843  20
   0 -10  -7 1158.92 225.982   2
   0 -10  -8 855.929 183.158  20
   0 -10  -8 1038.96 206.371   2
   0 -10  -9 1052.69 181.233  20
   0 -10 -10 21.0999 48.2062  20
   0 -10 -10-20.3044 53.5650  27
   0 -11   4 85.8091 80.1316  24
   0 -11   4 159.481 98.4670  33
   0 -11   4 133.706 82.5808  43
   0 -11   3 520.329 170.610  24
   0 -11   3 414.601 161.150  33
   0 -11   3 584.821 161.474  43
   0 -11   2 1084.48 223.056  24
   0 -11   2 423.662 188.936  33
   0 -11   2 986.235 220.481  43
   0 -11   1 125.763 131.374  34
   0 -11   1 265.867 152.051  33
   0 -11   1 380.997 160.345  24
   0 -11   0 532.389 197.163  34
   0 -11   0 633.357 228.134  33
   0 -11  -1 2402.68 412.709  34
   0 -11  -1 2531.95 428.832  33
   0 -11  -2 417.073 215.690  34
   0 -11  -2 513.581 205.984  33
   0 -11  -2 583.057 161.042  22
   0 -11  -3 69.4276 144.826  52
   0 -11  -3-69.1812 111.798  34
   0 -11  -3 219.775 152.814  33
   0 -11  -3 213.696 126.091  22
   0 -11  -4 4310.27 567.120  33
   0 -11  -4 4522.31 563.986  34
   0 -11  -4 5349.39 601.926  52
   0 -11  -4 4085.80 434.820  22
   0 -11  -5 2099.74 360.222  52
   0 -11  -5 1539.94 323.734  34
   0 -11  -5 1787.30 357.557  33
   0 -11  -6 527.624 189.874  34
   0 -11  -6 254.515 157.569  33
   0 -11  -6 464.332 141.953  22
   0 -11  -7-56.0592 128.076  33
   0 -11  -7 207.273 95.6711  20
   0 -11  -8 228.999 121.112  33
   0 -11  -8 278.033 100.367  20
   0 -11  -9 17.7241 46.7669  27
   0 -11  -9 33.0692 61.6946  33
   0 -11  -9 38.7364 54.2023  20
   0 -12   2 154.311 101.894  33
   0 -12   1 185.620 106.189  33
   0 -12   0 1107.54 255.010  51
   0 -12   0 777.816 210.185  34
   0 -12   0 1146.59 249.883  33
   0 -12  -1 2233.67 350.043  34
   0 -12  -1 1279.72 274.821  33
   0 -12  -2 375.097 150.757  34
   0 -12  -2 575.795 186.699  33
   0 -12  -2 530.345 140.426  22
   0 -12  -3 53.4903 86.4150  34
   0 -12  -3-57.7771 93.3403  33
   0 -12  -3 32.8586 68.5318  22
   0 -12  -4 103.062 96.2154  34
   0 -12  -4 168.864 128.665  33
   0 -12  -4 129.730 85.6600  22
   0 -12  -5 3424.38 438.849  33
   0 -12  -5 3509.05 424.487  34
   0 -12  -5 3889.46 355.267  22
   0 -12  -6 3646.53 423.439  33
   0 -12  -7 693.352 166.158  33
   0 -13  -1 439.361 127.108  33
   0 -13  -1 584.039 156.842  51
   0 -13  -2 698.145 188.417  51
   0 -13  -2 726.166 170.175  33
   0 -13  -2 354.691 121.492  34
   0 -13  -3 792.318 199.486  51
   0 -13  -3 809.470 182.862  33
   0 -13  -3 515.347 142.538  34
   0 -13  -4 115.562 95.1515  51
   0 -13  -4 141.199 80.7578  33
   0 -13  -5 189.236 83.4281  33
   1 -12  -6 627.466 119.736  23
   1 -12  -5 662.492 174.033  33
   1 -12  -4 607.811 180.872  33
   1 -12  -3 149.672 104.164  33
   1 -12  -2 153.280 106.676  33
   1 -12  -1 462.689 194.826  51
   1 -12  -1 553.915 176.098  33
   1 -12  -1 220.304 116.783  34
   1 -12   0 799.057 217.614  51
   1 -12   0 716.059 195.238  33
   1 -12   0 545.473 157.977  34
   1 -12   1 179.673 132.502  51
   1 -12   1 43.1752 80.5668  33
   1 -12   2 218.173 107.481  33
   1 -11  -8 102.029 57.1929  20
   1 -11  -7 1942.78 232.684  20
   1 -11  -6 4284.47 491.082  33
   1 -11  -6 4904.07 406.225  20
   1 -11  -5 4051.32 510.167  33
   1 -11  -5 4292.12 392.947  20
   1 -11  -5 4497.19 412.013  22
   1 -11  -4 10058.6 842.387  33
   1 -11  -4 10615.1 705.104  22
   1 -11  -3-67.4954 109.039  33
   1 -11  -3 78.9688 73.6550  22
   1 -11  -2-62.0417 115.735  34
   1 -11  -2-68.5043 127.790  33
   1 -11  -2 39.0609 72.8664  22
   1 -11  -1-62.1539 57.9714  34
   1 -11  -1 68.2718 90.0538  33
   1 -11  -1 36.7295 59.3365  22
   1 -11   0 486.695 197.169  34
   1 -11   0 468.647 198.069  33
   1 -11   1 1101.38 295.877  51
   1 -11   1 890.768 218.108  24
   1 -11   1 985.332 243.780  34
   1 -11   1 956.130 247.116  33
   1 -11   2 905.110 212.162  24
   1 -11   2 879.817 246.367  33
   1 -11   2 899.053 211.629  43
   1 -11   3 322.947 125.810  24
   1 -11   3 305.821 135.008  33
   1 -11   3 563.082 163.965  43
   1 -11   4 199.737 96.0458  24
   1 -11   4 80.8173 75.4918  33
   1 -11   4 130.491 80.6090  43
   1 -10  -9 661.481 124.578  27
   1 -10  -9 678.589 133.518  20
   1 -10  -8 592.044 136.575  27
   1 -10  -8 619.905 146.996  20
   1 -10  -7 573.000 193.222  33
   1 -10  -7 384.258 126.992  20
   1 -10  -6 65.7066 122.580  33
   1 -10  -6 38.5248 101.644  20
   1 -10  -5 7469.32 745.428  33
   1 -10  -5 6243.79 553.892  22
   1 -10  -5 7235.79 570.032  20
   1 -10  -4 931.226 265.053  52
   1 -10  -4 895.827 262.384  33
   1 -10  -4 1171.10 225.000  20
   1 -10  -4 855.582 203.824  22
   1 -10  -3 4816.27 620.912  33
   1 -10  -3 4983.96 607.622  52
   1 -10  -3 5422.59 518.129  22
   1 -10  -3 5769.83 497.008  20
   1 -10  -2 1867.40 308.436  22
   1 -10  -2 1783.59 379.927  33
   1 -10  -2 1505.60 332.288  34
   1 -10  -1-108.673 143.360  24
   1 -10  -1-43.7901 70.7739  22
   1 -10  -1-78.2675 146.017  33
   1 -10  -1-72.3110 95.4048  34
   1 -10   0 1047.06 264.327  24
   1 -10   0 867.203 263.301  34
   1 -10   0 1407.14 335.891  33
   1 -10   1 273.553 161.373  24
   1 -10   1 357.874 157.357  43
   1 -10   1-71.3826 133.165  34
   1 -10   1 77.5441 102.293  33
   1 -10   2 3869.78 546.867  51
   1 -10   2 2316.07 381.193  43
   1 -10   2 3495.83 433.419  24
   1 -10   2 1795.97 363.004  34
   1 -10   2 2637.91 452.673  33
   1 -10   3 1836.17 378.205  33
   1 -10   3 2275.82 339.005  24
   1 -10   3 1870.84 336.513  43
   1 -10   4 62.6407 116.986  33
   1 -10   4 175.039 141.500  24
   1 -10   4 355.865 150.051  43
   1 -10   5 254.423 125.668  33
   1 -10   5 106.313 87.5923  24
   1 -10   6 24.3857 60.1915  24
   1 -10   6 57.6397 60.1212  43
   1  -9 -10-21.6733 53.4840  20
   1  -9 -10 42.3588 65.5176  27
   1  -9  -9 538.127 137.706  20
   1  -9  -8 2518.14 315.139  20
   1  -9  -7 7952.45 615.030  20
   1  -9  -7 8452.81 669.662   2
   1  -9  -6 4104.69 433.873  20
   1  -9  -6 3748.20 434.575   2
   1  -9  -5 1775.01 295.670  22
   1  -9  -5 2479.99 334.020  20
   1  -9  -4 532.221 213.523  33
   1  -9  -4 511.101 159.942  20
   1  -9  -4 659.111 187.187  22
   1  -9  -3 1430.47 342.446  52
   1  -9  -3 1596.08 356.642  33
   1  -9  -3 1315.57 239.656  20
   1  -9  -3 897.436 228.087  22
   1  -9  -2 734.897 238.793  52
   1  -9  -2 789.316 251.698  34
   1  -9  -2 921.447 278.538  33
   1  -9  -2 744.550 200.505  22
   1  -9  -1 1639.51 349.449  52
   1  -9  -1 722.078 196.309  22
   1  -9  -1 1259.14 277.380  24
   1  -9  -1 1477.52 342.150  33
   1  -9  -1 1308.10 305.315  34
   1  -9   0 1293.37 301.453  24
   1  -9   0 1982.07 401.774  33
   1  -9   0 1921.22 374.960  34
   1  -9   1 3147.22 434.359  24
   1  -9   1 3062.50 502.172  33
   1  -9   1 2702.59 453.128  34
   1  -9   2 4493.36 515.115  24
   1  -9   2 4579.09 619.284  33
   1  -9   2 3257.69 506.689  34
   1  -9   3 81.4955 107.557  33
   1  -9   3 75.1479 121.455  34
   1  -9   4-54.2562 113.181  24
   1  -9   4-78.3552 126.605  33
   1  -9   4-75.1372 140.182  35
   1  -9   5 97.2855 111.248  24
   1  -9   5 282.850 161.634  33
   1  -9   6-51.9360 108.328  36
   1  -9   6-39.5158 82.4281  24
   1  -9   6-46.3207 61.1182  43
   1  -9   7 81.3689 83.9159  24
   1  -9   7 31.5265 50.9518  43
   1  -8 -11 87.8516 49.2458  20
   1  -8 -10 851.982 162.433  20
   1  -8  -9 919.107 188.864  20
   1  -8  -8 559.320 191.054   2
   1  -8  -8 857.493 199.193  20
   1  -8  -7 264.835 156.258   2
   1  -8  -7 43.6211 91.0330  20
   1  -8  -6 3620.81 445.300   2
   1  -8  -6 4400.11 451.327  20
   1  -8  -5 4884.23 493.838   2
   1  -8  -5 4016.20 434.593  20
   1  -8  -5 5094.03 492.260  22
   1  -8  -4 8213.49 642.343  22
   1  -8  -4 7686.91 598.117  20
   1  -8  -3 9096.87 817.484  52
   1  -8  -3 8801.17 691.827  13
   1  -8  -3 10410.8 721.802  22
   1  -8  -3 9068.57 645.917  20
   1  -8  -2 7715.69 758.348  52
   1  -8  -2 7501.12 576.138  20
   1  -8  -2 8475.21 640.518  22
   1  -8  -2 8520.18 798.718  33
   1  -8  -2 8120.40 650.344  13
   1  -8  -1 1323.24 299.307  33
   1  -8  -1 742.313 245.766  52
   1  -8  -1 1031.68 270.768  54
   1  -8  -1 923.276 209.468  22
   1  -8  -1 1186.91 258.715  24
   1  -8  -1 672.823 195.602  46
   1  -8  -1 1117.74 276.028  34
   1  -8  -1 1090.59 230.370  13
   1  -8   0-71.8256 94.7415  33
   1  -8   0 68.1532 110.101  52
   1  -8   0 55.7853 137.662  46
   1  -8   0 89.8478 93.6932  13
   1  -8   0-67.5329 89.0792  34
   1  -8   0-51.2084 82.7270  24
   1  -8   1 2812.48 394.238  24
   1  -8   1 2988.32 476.375  33
   1  -8   1 2378.93 422.842  34
   1  -8   1 3295.89 387.234  13
   1  -8   1 2683.78 415.256  46
   1  -8   2-78.3584 146.174  33
   1  -8   2 145.723 135.920  34
   1  -8   3 490.743 203.197  33
   1  -8   3 709.646 245.044  35
   1  -8   4 1424.14 360.036  33
   1  -8   4 986.953 299.477  35
   1  -8   5 82.2109 153.437  33
   1  -8   5 238.687 181.839  36
   1  -8   5 162.800 169.840  35
   1  -8   6 159.105 121.239  44
   1  -8   6 72.4787 135.267  36
   1  -8   6 150.163 140.120  33
   1  -8   7 118.729 135.629  36
   1  -8   7 122.482 100.750  24
   1  -8   7-44.2713 71.5210  44
   1  -8   8-31.5031 41.5666  44
  -1   7  11 190.553 100.877  66
   1  -7 -11 308.803 92.3739  20
  -1   7  10 621.207 211.579  66
   1  -7 -10 700.313 161.352  20
  -1   7   9 3814.55 491.563  66
   1  -7  -8 10900.8 822.647   2
   1  -7  -7 7325.78 660.037   2
   1  -7  -6 7712.79 658.911   2
  -1   7   6 7286.32 690.728  55
   1  -7  -5-47.1833 76.2266   2
  -1   7   5 219.683 125.477  55
   1  -7  -4 1484.59 242.753  22
   1  -7  -4 987.748 211.151  20
   1  -7  -3 1497.28 231.693  20
   1  -7  -3 1643.13 264.973  22
   1  -7  -3 1369.67 273.371  54
   1  -7  -3 1428.77 248.482  13
   1  -7  -2 2923.31 378.455  47
   1  -7  -2 3190.13 335.374  20
   1  -7  -2 2344.11 312.714  22
   1  -7  -2 2772.45 387.231  54
   1  -7  -2 3454.78 371.774  13
   1  -7  -1 104495. 4320.69  54
   1  -7  -1 112182. 4401.62  52
   1  -7  -1 115947. 4171.96  22
   1  -7  -1 115724. 4105.64  20
   1  -7  -1 115140. 4268.08  46
   1  -7  -1 120134. 4328.17  47
   1  -7  -1 123238. 4483.00  33
   1  -7  -1 107870. 4160.97  13
   1  -7   0 45404.8 2284.31  52
   1  -7   0 53624.9 2219.67  24
   1  -7   0 51421.4 2107.83  22
   1  -7   0 53414.5 2260.86  46
   1  -7   0 57226.3 2318.83  47
   1  -7   0 51950.3 2346.42  34
   1  -7   0 49541.8 2341.68  33
   1  -7   0 50370.5 2120.63  13
   1  -7   1 7080.53 624.598  46
   1  -7   1 6946.87 614.378  47
   1  -7   1 6260.73 512.840  13
   1  -7   1 6083.84 639.235  33
   1  -7   1 5650.71 616.975  34
   1  -7   1 5680.44 603.325  52
   1  -7   2 812.169 231.018  42
   1  -7   2 1274.45 279.520  46
   1  -7   2 1023.06 271.133  33
   1  -7   2 383.181 180.564  34
   1  -7   2 934.864 190.551  13
   1  -7   3 1713.96 353.694  34
   1  -7   3 1088.50 291.358  35
   1  -7   3 1697.94 361.165  33
   1  -7   3 1332.90 235.418  26
   1  -7   3 2380.12 373.263  46
   1  -7   3 1507.78 313.959  42
   1  -7   4 238.826 148.801  35
   1  -7   4 588.237 217.078  34
   1  -7   4 318.338 182.067  33
   1  -7   4 325.417 142.270  26
   1  -7   4 537.635 198.441  42
   1  -7   4 113.742 118.982  44
   1  -7   5 86.0877 160.589  36
   1  -7   5-84.2589 111.142  35
   1  -7   5 84.8914 96.9740  26
   1  -7   5-83.6273 110.308  33
   1  -7   5-60.8875 80.3136  44
   1  -7   5 69.4313 112.166  42
   1  -7   6 4760.73 656.797  36
   1  -7   6 3422.25 548.899  33
   1  -7   6 4143.97 434.351  26
   1  -7   6 4128.45 517.160  44
   1  -7   6 3560.74 505.911  42
   1  -7   7 2827.91 474.306  36
   1  -7   7 2281.44 369.635  44
   1  -7   8 366.581 171.129  36
   1  -7   8 187.252 107.227  44
   1  -7   9-32.4227 60.4909  44
  -1   6  12 310.510 102.463  66
  -1   6  11-46.1898 74.6345  66
  -1   6  10 481.657 178.261  66
   1  -6  -9 302.449 156.032   2
   1  -6  -9 93.1855 106.591  65
  -1   6   9 204.324 155.701  66
   1  -6  -8 2224.44 357.104   2
   1  -6  -8 3113.42 396.057  65
   1  -6  -7 11362.4 821.837   2
  -1   6   7 9032.69 784.481  55
   1  -6  -7 10320.5 752.659  65
   1  -6  -6 9237.31 713.129   2
  -1   6   6 7726.25 687.117  55
   1  -6  -6 8598.19 647.392  65
   1  -6  -5 30367.8 1506.49   2
  -1   6   5 29190.4 1537.16  55
   1  -6  -5 33825.4 1583.06  11
   1  -6  -5 32895.2 1482.88  65
   1  -6  -4 4159.98 411.351  53
  -1   6   4 4126.93 440.935  55
   1  -6  -4 4759.74 440.739   2
   1  -6  -3 1046.39 201.996  13
   1  -6  -3 1058.33 216.403  54
   1  -6  -2 31.9359 51.6554  13
   1  -6  -2 380.989 130.977  54
   1  -6  -1 5792.77 453.629  13
   1  -6  -1 6378.06 547.068  54
   1  -6   0 15170.2 821.069  13
   1  -6   0 16072.8 957.697  54
   1  -6   1 10911.9 657.403  13
   1  -6   2 825.907 162.625  26
   1  -6   3 290.881 143.568  34
   1  -6   3 250.126 142.869  35
   1  -6   3 32.2952 73.7958  26
   1  -6   3-62.3240 116.268  33
   1  -6   3 98.1035 91.5117  46
   1  -6   3 109.382 102.030  42
   1  -6   4-71.1263 93.8313  35
   1  -6   4-64.7235 85.3869  34
   1  -6   4-71.6217 88.3840  26
   1  -6   4-69.7114 112.629  33
   1  -6   4-52.2738 84.4619  44
   1  -6   4 60.3740 97.5459  42
   1  -6   5 158.425 147.849  35
   1  -6   5 77.5482 102.413  33
   1  -6   5 275.946 122.049  26
   1  -6   5 130.859 122.156  42
   1  -6   5 176.359 164.568  44
   1  -6   6 88.0940 142.316  36
   1  -6   6-41.7808 77.9386  26
   1  -6   6 83.1490 109.677  33
   1  -6   6-67.6569 109.300  42
   1  -6   6 254.326 145.262  44
   1  -6   7 85.7825 160.166  36
   1  -6   7 205.090 114.976  26
   1  -6   7 384.011 179.215  44
   1  -6   8 900.778 281.961  36
   1  -6   8 927.783 193.977  26
   1  -6   8 1334.48 293.259  44
   1  -6   9 402.569 170.201  36
   1  -6   9 458.304 154.758  44
   1  -6  10 118.740 91.9090  44
  -1   5  12 65.2944 68.1217  66
  -1   5  11 512.120 172.840  66
   1  -5 -11 410.490 143.431  65
   1  -5 -10 1078.71 230.248  65
  -1   5  10 1045.85 281.500  66
   1  -5  -9 1318.94 255.962  65
   1  -5  -8 2416.96 345.691  65
   1  -5  -8 2692.35 382.967   2
   1  -5  -7 2927.03 368.133  65
  -1   5   7 3384.80 451.954  55
   1  -5  -7 3803.50 448.297   2
  -1   5   6 1576.46 277.960  55
   1  -5  -6 1269.95 232.542  65
   1  -5  -6 616.724 188.999  11
   1  -5  -6 1371.23 258.230   2
   1  -5  -5 201.341 106.646   2
   1  -5  -5 286.577 120.833  53
  -1   5   5 304.958 122.263  55
   1  -5  -5 443.216 143.511  11
   1  -5  -4 3050.78 324.326  53
  -1   5   4 2953.61 346.656  55
   1  -5  -4 3351.45 361.916  11
  -1   5   3 29887.7 1342.43  55
   1  -5  -3 28185.0 1287.75  53
   1  -5  -3 30081.1 1282.85  13
   1  -5  -2 79552.0 2904.07  13
   1  -5  -1 44842.9 1812.82  54
   1  -5  -1 41656.7 1689.53  13
   1  -5   0 5467.18 461.331  54
   1  -5   0 5901.84 409.933  13
   1  -5   1 12031.5 767.725  54
   1  -5   2 2845.90 268.728  16
   1  -5   3 1879.20 231.025  16
   1  -5   4 2633.75 294.892  26
   1  -5   4 2937.74 418.823  33
   1  -5   4 2241.63 366.958  34
   1  -5   4 2917.16 428.903  35
   1  -5   4 2564.96 291.021  16
   1  -5   4 2695.40 374.788  42
   1  -5   5 5545.78 463.516  26
   1  -5   5 4419.18 575.710  33
   1  -5   5 4707.03 589.570  35
   1  -5   5 5785.94 473.345  16
   1  -5   5 5920.22 595.953  42
   1  -5   6 504.755 145.789  26
   1  -5   6 385.993 191.213  33
   1  -5   6 393.660 208.353  35
   1  -5   6 502.443 221.527  36
   1  -5   6 689.832 170.058  16
   1  -5   7-65.3396 105.557  44
   1  -5   7 327.959 137.863  26
   1  -5   7 174.087 181.538  36
   1  -5   8 164.666 171.775  36
   1  -5   8 128.561 134.142  44
   1  -5   9 757.248 241.723  36
   1  -5   9 894.142 240.346  44
   1  -5  10-41.3825 77.2072  44
  -1   4  12 579.837 154.644  66
   1  -4 -12 777.512 135.052   3
   1  -4 -11 35.6328 66.4701  65
  -1   4  11-53.3459 111.258  66
   1  -4 -11 100.185 82.4096   3
   1  -4 -10 44.0838 71.2197  65
  -1   4  10-67.4913 109.034  66
   1  -4  -9 375.331 145.336  65
  -1   4   9 82.7372 154.530  63
   1  -4  -8 718.394 188.492  65
  -1   4   8 872.288 277.562  63
  -1   4   8 511.355 184.807  55
   1  -4  -7 6083.30 525.859  65
  -1   4   7 4863.02 525.188  55
   1  -4  -7 6139.60 552.980   2
   1  -4  -6 33247.2 1483.23  65
   1  -4  -6 32962.4 1551.08   2
   1  -4  -5 7601.57 533.643  53
   1  -4  -5 7623.45 588.859  11
   1  -4  -4 19284.3 933.973  53
   1  -4  -4 19857.7 1011.02  11
   1  -4  -3 987.991 158.386  53
   1  -4  -3 867.364 145.741  13
   1  -4  -3 1205.95 196.596  11
  -1   4   2 20647.7 942.867  55
   1  -4  -2 19648.1 910.323  53
   1  -4  -2 21162.0 903.107  13
   1  -4  -2 20359.5 924.663  11
  -1   4   1 17208.7 799.043  55
   1  -4  -1 19265.3 823.344  13
   1  -4   0 35001.1 1469.69  54
   1  -4   0 35489.5 1372.47  13
   1  -4   1 9865.14 504.070  21
   1  -4   1 9709.62 609.714  54
   1  -4   1 9993.24 506.570  16
   1  -4   2 12012.8 603.597  16
   1  -4   2 12218.7 620.822  12
   1  -4   2 12635.9 596.418  21
   1  -4   3 30751.2 1258.62  16
   1  -4   4 1465.65 195.835  16
   1  -4   5 9718.30 589.213  26
   1  -4   5 7670.14 714.680  33
   1  -4   5 9148.42 576.060  16
   1  -4   5 7935.70 733.368  35
   1  -4   6 381.170 125.885  26
   1  -4   6 415.063 194.026  33
   1  -4   6 672.097 158.792  16
   1  -4   6 452.428 199.372  36
   1  -4   6 211.407 147.575  35
   1  -4   7 7760.75 579.435  26
   1  -4   7 5845.87 719.465  36
   1  -4   8 249.079 173.347  36
   1  -4   9 748.267 261.609  36
   1  -4   9 371.552 173.988  44
   1  -4  10 1004.71 236.514  44
   1  -4  11 66.2400 75.6981  44
   1  -3 -12 96.0605 70.9002   3
  -1   3  11 1370.58 284.033  66
   1  -3 -11 1902.25 273.934  65
   1  -3 -11 2066.45 283.932   3
  -1   3  10 937.909 259.393  66
   1  -3 -10 930.083 212.785  65
   1  -3  -9 2839.77 372.238  65
  -1   3   9 2864.64 513.938  63
  -1   3   8 3290.25 525.527  63
  -1   3   7 74.8760 156.323  60
  -1   3   7 431.950 190.053  63
  -1   3   6 802.279 245.582  60
  -1   3   5 5338.31 533.718  60
   1  -3  -5 6522.52 519.060  11
  -1   3   4 88529.5 3423.13  60
   1  -3  -4 94212.0 3397.02  11
  -1   3   3 220008. 7741.01  60
   1  -3  -3 232637. 7660.24  53
   1  -3  -3 231879. 7730.77  11
   1  -3  -2 130938. 4448.65  53
   1  -3  -2 130270. 4486.88  11
   1  -3  -2 130581. 4437.57  13
   1  -3  -1 30781.6 1224.47  53
   1  -3  -1 32402.4 1215.99  13
   1  -3  -1 32191.9 1212.28  11
   1  -3   0 257.994 85.0601  54
   1  -3   0 202.401 65.7007  13
   1  -3   0 162.461 57.4519  21
   1  -3   1 15294.9 739.225  54
   1  -3   1 14389.2 616.842  16
   1  -3   1 14553.5 620.699  14
   1  -3   1 14770.2 623.014  21
   1  -3   2 35418.8 1321.52  16
   1  -3   2 34248.8 1309.45  15
   1  -3   2 37027.3 1338.57  12
   1  -3   2 34561.5 1301.96  21
   1  -3   3 55400.0 2014.72  32
   1  -3   3 54547.1 2020.13  16
   1  -3   3 57144.5 2021.63  12
   1  -3   3 55321.1 2016.11  15
   1  -3   4 19362.0 856.026  32
   1  -3   4 20001.6 870.878  16
   1  -3   4 18044.0 846.553  15
   1  -3   5 25.0247 46.7195  32
   1  -3   5 126.732 66.8929  16
   1  -3   6 61.3343 99.0870  33
   1  -3   6-30.7818 57.4235  32
   1  -3   6-65.8438 86.8529  36
   1  -3   6 30.7819 49.7312  16
   1  -3   6-30.4237 69.5100  26
   1  -3   7 146.871 90.7039  32
   1  -3   7 74.4680 155.366  36
   1  -3   8 3313.11 524.151  36
   1  -3   8 2777.91 467.639  61
   1  -3   9 378.544 187.220  36
   1  -3   9 370.760 195.995  61
   1  -3  10 131.735 137.377  61
   1  -3  10-55.9058 116.602  44
   1  -3  11 2670.20 374.094  61
  -1   3 -11 2451.54 270.079   9
   1  -3  11 2104.78 309.403  44
   1  -3  12 182.315 84.3574  37
   1  -2 -12 23.7629 54.2956   3
   1  -2 -11-35.7771 74.6256   3
  -1   2  10 64.1225 119.761  66
   1  -2 -10 351.044 141.901  65
  -1   2   9 3987.28 604.094  63
  -1   2   8 19269.4 1040.39  32
  -1   2   8 20851.2 1422.35  63
  -1   2   7 3186.57 517.045  60
  -1   2   7 3574.90 516.352  63
  -1   2   6 2113.39 377.454  60
  -1   2   5 2705.32 357.675  59
  -1   2   5 3098.78 391.761  60
   1  -2  -4 255.205 106.033  11
  -1   2   4 294.338 118.356  59
  -1   2   4 145.462 96.2023  60
   1  -2  -3 73283.9 2554.14  30
   1  -2  -3 76437.7 2705.76  11
  -1   2   3 73552.7 2696.42  59
   1  -2  -2 165571. 5523.58  30
  -1   2   2 168180. 5597.69  59
   1  -2  -2 167416. 5623.28  11
   1  -2  -1 14268.6 597.092  53
   1  -2  -1 13617.1 596.271  11
   1  -2  -1 14703.6 592.981  13
   1  -2   0 22305.5 907.842  53
  -1   2   0 24010.6 832.728  58
   1  -2   0 24961.6 900.510  13
   1  -2   0 24516.7 866.815  16
   1  -2   0 23315.9 859.771  11
   1  -2   0 24127.2 887.561  21
   1  -2   1 38308.5 1402.35  54
   1  -2   1 36418.1 1311.64  21
   1  -2   1 36993.9 1305.82  16
   1  -2   1 36790.6 1317.34  12
   1  -2   2 16145.6 654.449  21
   1  -2   2 16693.9 667.922  32
   1  -2   2 16867.2 667.735  12
   1  -2   2 16749.8 656.503  15
   1  -2   2 16716.6 668.377  16
   1  -2   3 13639.9 578.690  21
   1  -2   3 13656.7 593.399  12
   1  -2   3 13846.3 601.534  15
   1  -2   3 14387.8 615.195  16
   1  -2   3 13919.7 607.603  32
   1  -2   4 17.0684 47.7945  16
   1  -2   4 219.040 72.0405  32
   1  -2   5 16976.9 804.387  16
   1  -2   5 17289.5 801.063  32
   1  -2   6 9513.93 575.989  16
   1  -2   6 9955.46 591.434  32
   1  -2   7 262.161 149.813  36
   1  -2   7 167.949 88.7411  32
   1  -2   7 64.4312 104.198  61
   1  -2   8 2987.60 352.729  32
   1  -2   8 2742.91 478.253  61
   1  -2   9 315.049 194.629  61
   1  -2  10 298.381 208.949  61
   1  -2  11 121.308 138.629  61
  -1   2 -12 1029.50 159.166   9
   1  -2  12 1175.01 241.513  61
   1  -1 -12 21.5869 45.0313   3
  -1   1  12 36.7824 59.4293  61
  -1   1  12 35.3938 66.0309  62
   1  -1 -11 238.105 110.255   3
  -1   1  11 349.323 163.147  61
  -1   1  10 666.634 230.143  61
  -1   1   9 4604.98 671.210  63
  -1   1   9 4331.43 606.408  61
  -1   1   8 116.637 88.8470  32
  -1   1   8-84.2304 111.121  63
  -1   1   8 153.123 142.832  61
  -1   1   7 20540.6 1029.25  32
  -1   1   7 21043.4 1391.39  60
  -1   1   7 19387.4 1281.46  61
  -1   1   7 22585.5 1406.68  63
  -1   1   6 9153.47 792.311  60
  -1   1   5 47454.9 2102.83  60
  -1   1   4 28092.5 1334.81  59
  -1   1   4 30266.7 1369.65  60
  -1   1   3-24.7396 65.2703  59
  -1   1   2 39035.2 1481.46  59
   1  -1  -2 40079.5 1470.00  11
  -1   1   1 2948.72 181.792  58
   1  -1  -1 3117.83 171.650  30
   1  -1  -1 3264.82 197.067  11
   1  -1   0 77783.8 2509.38  21
   1  -1   0 75563.4 2486.00  17
   1  -1   0 79154.4 2530.46  53
   1  -1   0 76369.0 2517.61  13
   1  -1   0 71700.1 2480.02  16
   1  -1   0 74839.2 2497.54  11
   1  -1   1 211911. 6918.41  21
   1  -1   1 220552. 6972.67  54
   1  -1   1 206808. 6919.26  38
   1  -1   1 210853. 6910.19  16
   1  -1   1 211657. 6887.36  15
   1  -1   2 2317.51 146.594  21
   1  -1   2 2655.08 160.658  16
   1  -1   2 2516.38 145.491  12
   1  -1   2 2540.58 157.214  32
   1  -1   3 23158.1 855.562  21
   1  -1   3 23613.5 883.654  16
   1  -1   3 22231.5 844.254  12
   1  -1   3 22352.9 871.869  32
  -1   1  -3 23162.8 930.696   1
   1  -1   4 143.503 53.7536  16
   1  -1   4 112.713 57.4815  32
  -1   1  -4 231.985 81.2452   1
   1  -1   5 895.081 135.003  16
   1  -1   5 855.807 130.156  32
  -1   1  -5 637.253 148.495   1
   1  -1   6 9199.96 533.539  32
   1  -1   6 8995.99 534.109  16
   1  -1   7 3572.07 337.676  32
   1  -1   7 2847.32 425.826  61
   1  -1   8 73.1930 76.3622  32
   1  -1   8 72.7681 135.763  61
   1  -1   9 399.628 211.246  61
   1  -1  10 1266.21 315.823  61
   1  -1  11 68.0637 126.986  61
  -1   1 -12 688.047 146.525   9
   1  -1  12 491.315 172.577  61
   1   0 -12-18.1633 37.8879   9
  -1   0  12-35.6048 74.2607  61
   1   0 -11 30.6227 69.9944   9
   1   0 -11 121.743 85.1894   3
  -1   0  11 57.8388 107.914  61
  -1   0  10 300.293 185.513  61
  -1   0   9 1737.97 398.859  61
  -1   0   9 2334.65 453.655  63
  -1   0   8 1991.09 280.473  32
  -1   0   8 1280.07 337.870  61
  -1   0   8 1422.80 369.935  63
  -1   0   7 7465.65 532.783  32
  -1   0   7 6503.55 703.519  63
  -1   0   7 6383.58 722.306  60
  -1   0   7 6272.55 686.859  61
  -1   0   6 55.2357 51.5511  32
  -1   0   6 63.3211 118.134  60
  -1   0   5 148.056 121.880  60
  -1   0   4 184.817 91.4776  60
  -1   0   4 261.519 115.778  59
  -1   0   3 40361.9 1654.33  59
  -1   0   2 115806. 4051.36  59
  -1   0   2 118678. 3886.42  16
  -1   0   1 133451. 4500.87  58
  -1   0   1 136267. 4414.81  16
   1   0   0 314488. 10496.1  21
   1   0   0 319065. 10516.0  17
  -1   0   0 346994. 10524.3  57
   1   0   1 2584.45 149.912  38
   1   0   1 2890.67 124.957  56
   1   0   1 2582.06 131.922  54
   1   0   1 2876.52 127.761  18
   1   0   1 2923.84 135.533  21
   1   0   2 521.921 55.3633  55
   1   0   2 694.486 64.8662  32
  -1   0  -2 499.029 67.3679  11
  -1   0  -2 766.673 103.703  10
  -1   0  -3 150996. 5311.91   1
  -1   0  -3 157497. 5263.38  11
   1   0   3 163154. 5233.17  32
   1   0   4 283.559 60.1815  21
  -1   0  -4 335.670 78.4043  11
   1   0   4 174.938 58.8848  16
   1   0   4 303.294 69.3470  32
  -1   0  -4 248.002 94.8117   1
   1   0   5 17456.2 772.002  16
   1   0   5 17587.9 767.725  32
  -1   0  -5 18267.0 885.239   1
   1   0   6 28137.1 1160.08  16
   1   0   6 27430.6 1165.54  32
   1   0   7 6323.86 450.517  32
   1   0   8 559.906 208.103  61
   1   0   8 776.739 165.778  32
  -1   0  -8 1223.81 236.854   7
  -1   0  -9 706.004 193.966   7
   1   0   9 628.221 163.817  32
   1   0  10 883.430 281.728  61
   1   0  11 717.563 242.422  61
   1   0  12 54.3486 113.363  61
  -1   0 -13 379.193 86.8069   9
   1   0  13 419.735 124.811  61
  -1  -1  12-30.9631 57.7676  61
   1   1 -11 2559.05 281.325   9
  -1  -1  11 1623.36 318.807  61
   1   1 -10 355.928 138.033   9
  -1  -1  10-72.8823 135.973  61
  -1  -1   9 331.932 219.180  61
  -1  -1   8 1700.36 281.997  15
  -1  -1   8 1307.62 235.880  32
  -1  -1   8 1059.90 316.542  63
  -1  -1   8 1234.85 337.508  61
  -1  -1   7 14472.7 810.169  32
  -1  -1   7 12497.2 1027.36  63
  -1  -1   7 11584.6 993.092  61
  -1  -1   6 39089.6 1606.57  32
  -1  -1   6 37647.2 1944.14  60
  -1  -1   5 16540.7 797.857  32
  -1  -1   5 16529.0 1028.96  60
  -1  -1   4 80.8105 75.3959  59
  -1  -1   4 37.9165 70.7548  60
  -1  -1   3 4571.14 388.053  59
  -1  -1   2 162.607 78.1765  59
  -1  -1   2 27.9962 23.5711  16
  -1  -1   1 105413. 3656.65  58
  -1  -1   1 108830. 3592.60  31
  -1  -1   1 107679. 3600.15  16
   1   1   0 56068.2 1860.21  39
  -1  -1   0 56607.6 1860.76  15
   1   1   0 54039.0 1839.24  17
   1   1   1 303227. 10025.7  39
   1   1   1 310156. 10028.5  38
   1   1   1 312456. 9991.37  18
  -1  -1  -1 304643. 9991.00  12
   1   1   2 68754.3 2348.83  55
  -1  -1  -2 68813.8 2277.77  13
  -1  -1  -2 71585.9 2391.81  10
   1   1   3 105062. 3485.01  55
  -1  -1  -3 100513. 3513.66  11
  -1  -1  -4 2438.47 227.614  11
  -1  -1  -4 2862.81 252.151   1
  -1  -1  -5 11301.4 606.941  11
   1   1   5 10547.0 516.467  32
  -1  -1  -5 11198.2 635.709   1
   1   1   6 1117.93 154.515  32
  -1  -1  -6 1162.25 214.636   1
   1   1   7 1002.43 165.793  32
   1   1   8 5928.64 673.300  63
   1   1   8 7562.58 730.819  61
   1   1   8 6383.16 479.639  32
  -1  -1  -8 6443.16 562.404   7
   1   1   9 6951.59 769.694  61
   1   1   9 8288.80 599.467  32
  -1  -1  -9 9259.22 716.157   7
  -1  -1 -10 1228.69 270.051   7
   1   1  10 708.721 245.499  61
   1   1  11 72.2937 116.814  61
   1   1  12 56.2518 90.8746  61
   1   1  12-51.5858 107.587  62
  -1  -1 -13 19.5632 36.5136   9
   1   1  13 31.4927 65.6923  62
   1   1  13 34.9295 72.8589  61
  -1  -1 -13 78.5512 51.8206   3
  -1  -2  11 419.530 163.008  61
   1   2 -11 284.089 99.8586   9
  -1  -2  10 2009.08 387.534  61
   1   2 -10 2606.65 325.497   9
  -1  -2   9 160.042 129.377  61
  -1  -2   8 412.708 204.125  61
  -1  -2   7 914.404 267.011  61
  -1  -2   7 710.475 176.030  32
  -1  -2   7 700.122 179.512  15
  -1  -2   6 2608.66 416.445  61
  -1  -2   6 2887.18 309.885  32
  -1  -2   6 2278.99 294.708  15
  -1  -2   5 5222.16 386.231  32
  -1  -2   4 37160.0 1683.49  60
  -1  -2   4 38169.4 1474.58  32
  -1  -2   3 90748.1 3320.84  60
  -1  -2   3 87569.6 3356.34  59
  -1  -2   3 93496.4 3130.72  16
  -1  -2   3 90268.0 3143.96  32
  -1  -2   2 189385. 6540.57  59
  -1  -2   2 194325. 6373.04  16
  -1  -2   2 195499. 6415.71  15
  -1  -2   2 190592. 6375.95  32
  -1  -2   1 242280. 7970.04  59
  -1  -2   1 243799. 7908.93  15
  -1  -2   1 241821. 7875.58  16
  -1  -2   1 235672. 7859.79  32
  -1  -2   1 240331. 7862.73  31
  -1  -2   0 40092.8 1356.89  58
   1   2   0 40368.0 1416.59  56
   1   2   0 39086.1 1384.38  39
  -1  -2   0 41676.7 1413.27  12
  -1  -2   0 40795.0 1408.35  15
  -1  -2   0 39595.5 1387.52  31
  -1  -2   0 39498.0 1347.50  32
  -1  -2  -1 56.8326 31.1280  12
  -1  -2  -1 60.7883 38.0310  14
  -1  -2  -1 42.7124 28.9945  54
   1   2   1 90.1875 42.0956  39
   1   2   1 40.5261 31.0690  38
  -1  -2  -2 34253.1 1203.83  13
   1   2   2 33741.2 1271.81  55
  -1  -2  -2 35138.8 1192.55  53
  -1  -2  -3 226542. 7809.83  11
  -1  -2  -3 230054. 7675.70  13
  -1  -2  -3 238868. 7778.38   1
   1   2   3 245049. 7786.12  55
  -1  -2  -4 5562.56 378.601  11
  -1  -2  -4 5793.40 379.581   1
   1   2   4 5808.88 373.598  55
  -1  -2  -5 18968.6 919.974  11
  -1  -2  -5 19158.8 909.394   1
   1   2   5 18084.9 861.433  55
  -1  -2  -6 8817.27 597.488  11
  -1  -2  -6 10349.8 653.940   1
  -1  -2  -7 37.8959 61.2210  11
   1   2   7-24.2884 39.2383  32
   1   2   8 575.049 214.268  63
  -1  -2  -8 1587.00 272.568   7
   1   2   9 1138.94 285.089  61
  -1  -2  -9 1608.33 301.515   7
   1   2  10 2173.35 423.174  61
  -1  -2 -10 3448.70 442.449   7
   1   2  11 139.505 130.196  61
   1   2  12 55.0066 88.8638  61
   1   2  12-54.9783 102.558  62
  -1  -2 -13 182.893 77.0743   3
   1   2  13 143.510 100.537  62
   1   3 -11 20.8454 47.6264   9
  -1  -3  11-35.1616 73.3341  61
  -1  -3  11-29.2048 47.1820  44
  -1  -3  10 341.110 159.443  61
   1   3 -10 329.235 123.304   9
  -1  -3   9 2619.89 447.387  61
   1   3  -9 2466.55 344.021   9
  -1  -3   8 1033.29 307.484  61
  -1  -3   7 612.795 238.185  61
  -1  -3   7 751.581 182.357  32
  -1  -3   7 837.757 200.393  15
  -1  -3   6 675.811 220.348  61
  -1  -3   6 963.497 200.332  15
  -1  -3   6 1055.51 192.828  32
  -1  -3   5 2583.08 296.501  15
  -1  -3   5 2217.11 254.287  32
  -1  -3   4 239.372 86.2139  15
  -1  -3   4 160.635 90.3008  12
  -1  -3   4 241.046 89.3596  32
  -1  -3   3 5496.21 369.923  15
  -1  -3   3 5213.35 371.586  12
  -1  -3   3 5272.45 338.104  16
  -1  -3   3 5422.06 338.691  32
  -1  -3   2 136699. 4510.55  16
  -1  -3   2 133769. 4556.73  15
  -1  -3   2 135127. 4566.50  12
  -1  -3   2 129836. 4486.10  32
  -1  -3   1 277469. 9181.68  12
  -1  -3   1 288167. 9172.68  15
  -1  -3   1 279804. 9137.98  16
  -1  -3   1 271599. 9099.54  32
  -1  -3   1 275411. 9120.62  31
   1   3   0 22511.4 891.961  56
   1   3   0 22320.5 849.454  39
  -1  -3   0 23620.7 908.793  14
  -1  -3   0 23222.1 902.046  12
  -1  -3   0 22537.4 869.850  31
  -1  -3  -1 117686. 3946.70  54
   1   3   1 115553. 3892.44  39
  -1  -3  -1 116807. 3905.13  31
  -1  -3  -1 116627. 3937.45  14
  -1  -3  -1 115678. 3916.49  12
   1   3   2 4081.63 274.045  55
  -1  -3  -2 3575.89 221.881  31
  -1  -3  -3 42593.3 1618.64   1
   1   3   3 46055.9 1697.10  55
  -1  -3  -3 45014.2 1590.26  13
  -1  -3  -3 44824.9 1581.45  31
  -1  -3  -4 18237.6 921.121  11
   1   3   4 20529.2 927.160  55
  -1  -3  -4 21130.2 894.227   1
  -1  -3  -5 22865.5 1084.57  11
   1   3   5 21947.5 1041.07  55
  -1  -3  -5 24562.4 1070.65   1
  -1  -3  -6 7958.40 582.328  11
   1   3   6 8228.60 551.988  55
  -1  -3  -7 1832.86 281.042  11
   1   3   8 1276.67 306.386  63
  -1  -3  -8 1443.51 259.751   7
  -1  -3  -9 620.508 193.638   7
   1   3   9 405.581 200.073  66
  -1  -3 -10 1260.64 267.726   7
   1   3  10 840.804 246.792  66
   1   3  11-64.0523 84.5134  66
   1   3  12 1000.17 239.685  62
  -1  -3 -13 1660.31 206.988   3
   1   3  13 1114.97 215.651  62
   1   4 -10 716.573 149.808   9
  -1  -4  10 489.649 153.488  44
   1   4  -9 972.719 205.883   9
   1   4  -8 797.633 204.114   9
   1   4  -7 362.544 153.047   9
  -1  -4   7 645.526 261.090  36
  -1  -4   6 36.7467 76.6403  32
  -1  -4   6-44.5900 83.1803  15
  -1  -4   5 4570.76 396.349  32
  -1  -4   5 4517.36 546.867  35
  -1  -4   5 3868.77 482.569  42
  -1  -4   5 5189.01 458.670  15
  -1  -4   4 8183.11 560.365  15
  -1  -4   4 7589.50 500.646  32
  -1  -4   3 139767. 4893.39  12
  -1  -4   3 136243. 4872.87  15
  -1  -4   3 142474. 4829.61  16
  -1  -4   3 141580. 4802.21  32
  -1  -4   2 91806.5 3264.15  12
  -1  -4   2 92622.5 3203.70  16
  -1  -4   2 89194.4 3240.37  15
  -1  -4   1 139.084 64.2886  12
  -1  -4   1 89.2810 46.1585  31
   1   4   0 20890.2 905.627  56
  -1  -4   0 22672.5 950.024  14
  -1  -4   0 23196.0 943.329  12
  -1  -4   0 22297.7 899.472  31
  -1  -4  -1 100.695 56.3582  54
  -1  -4  -1 48.3404 52.0700  12
  -1  -4  -1-17.6096 43.4644  14
  -1  -4  -1 14.2077 41.9145  31
   1   4   2 3896.58 260.140  39
  -1  -4  -2 4488.86 279.611  31
  -1  -4  -2 4518.46 304.569  54
   1   4   3 4652.31 371.257  55
  -1  -4  -3 5058.67 305.511  31
  -1  -4  -3 5560.88 325.668  13
  -1  -4  -4 30062.5 1182.82  13
  -1  -4  -4 28064.5 1301.73  11
   1   4   4 31525.1 1324.24  55
  -1  -4  -5 29245.8 1365.53  11
   1   4   5 29821.2 1351.88  55
  -1  -4  -5 30996.3 1294.86   1
  -1  -4  -6 3902.17 404.567  11
   1   4   6 3253.86 356.672  55
  -1  -4  -7 740.362 193.963  11
   1   4   7 507.795 148.918  55
  -1  -4  -8 624.812 189.321  11
  -1  -4  -8 708.539 185.972   7
  -1  -4  -9 50.5447 94.3070   7
   1   4   9 69.7248 130.080  66
   1   4  10 2164.27 398.536  66
   1   4  11 2318.58 407.376  66
   1   4  12 1708.75 302.169  66
   1   4  12 1495.27 294.996  62
   1   4  13-71.3118 74.3843  62
  -1  -4 -13-46.4704 57.3642   3
  -1  -5  10 92.2045 75.9033  44
  -1  -5   9 288.095 148.825  44
  -1  -5   8 3728.06 533.035  36
  -1  -5   7 84.4505 136.457  36
  -1  -5   6 236.978 165.338  35
  -1  -5   6 575.890 185.084  15
  -1  -5   6 551.705 203.885  42
  -1  -5   5 144.895 135.146  35
  -1  -5   5-43.1007 69.6304  15
  -1  -5   5 128.967 120.289  42
  -1  -5   4 12558.9 973.157  35
  -1  -5   4 12910.6 794.837  12
  -1  -5   4 14095.2 818.646  15
  -1  -5   4 13980.8 958.341  42
  -1  -5   3 28626.4 1290.37  12
  -1  -5   3 26773.3 1263.26  15
  -1  -5   2 23864.7 1099.57  12
  -1  -5   1 9366.95 514.523  31
  -1  -5   1 10177.9 578.671  14
  -1  -5   1 8565.34 533.690  12
  -1  -5   0 30904.1 1256.64  31
  -1  -5   0 32593.8 1310.14  12
  -1  -5   0 30757.5 1308.74  14
   1   5   1 7464.50 467.811  56
  -1  -5  -1 9082.19 547.840  54
  -1  -5  -1 8289.39 460.690  31
  -1  -5  -1 8295.89 496.706  14
  -1  -5  -1 7708.14 474.779  12
  -1  -5  -2 4520.75 313.080  31
  -1  -5  -3 5513.91 365.009  31
  -1  -5  -3 7030.67 421.313  13
  -1  -5  -3 6246.28 469.856  11
  -1  -5  -4 43106.9 1644.01  13
  -1  -5  -4 39229.5 1772.65  11
   1   5   4 43112.4 1792.40  55
  -1  -5  -5 17518.1 999.965  11
   1   5   5 19353.2 1020.60  55
  -1  -5  -6 19327.2 1071.18  11
   1   5   6 15880.7 971.266  55
   1   5   7 9007.89 711.163  55
  -1  -5  -7 10735.9 700.573  65
  -1  -5  -7 10466.0 777.794  11
  -1  -5  -7 10537.3 735.979   2
   1   5   8 858.213 212.741  55
  -1  -5  -8 326.919 127.229  65
   1   5   8 449.534 189.958  66
  -1  -5  -8 283.332 140.574  11
  -1  -5  -8 680.867 192.986   2
   1   5   9 70.7095 93.2972  66
   1   5  10 72.2205 116.695  66
   1   5  11 1118.49 290.094  66
   1   5  12 5126.78 525.176  62
   1   5  12 5144.86 534.267  66
   1   5  13 2265.67 279.662  66
   1   5  13 2058.07 272.265  62
  -1  -6   9 36.3186 67.7594  44
  -1  -6   8-65.4047 86.2722  36
  -1  -6   8 51.4519 67.8678  44
  -1  -6   7 1647.59 394.138  36
  -1  -6   7 1159.07 291.224  42
  -1  -6   6 1754.14 392.227  35
  -1  -6   6 1210.18 307.689  42
  -1  -6   5 3497.76 551.166  35
  -1  -6   5 4250.01 585.858  33
  -1  -6   5 4021.72 541.428  42
  -1  -6   4 36892.1 2020.59  33
  -1  -6   4 39066.0 2069.65  35
  -1  -6   4 42087.7 1841.22  14
  -1  -6   4 40651.1 2021.15  42
  -1  -6   3 5670.06 469.980  26
  -1  -6   3 5941.48 625.009  34
  -1  -6   3 5298.90 615.288  35
  -1  -6   3 5322.25 599.585  33
  -1  -6   3 6967.31 540.928  12
  -1  -6   3 6575.19 538.228  14
  -1  -6   3 7037.37 648.835  42
  -1  -6   2 9221.54 610.961  12
  -1  -6   2 9023.06 624.229  14
  -1  -6   1 8196.99 556.924  12
  -1  -6   1 8810.50 586.656  14
  -1  -6   0 22184.5 1003.33  31
  -1  -6   0 21852.1 1065.03  14
  -1  -6   0 22763.6 1065.79  12
  -1  -6  -1 25841.1 1091.61  31
  -1  -6  -1 23303.3 1115.55  14
  -1  -6  -2 7439.26 466.956  31
  -1  -6  -2 7406.22 495.121  13
  -1  -6  -3 38245.3 1514.19  31
  -1  -6  -3 37760.2 1553.92  13
  -1  -6  -3 36249.4 1632.05  11
  -1  -6  -4 4575.18 343.506  31
  -1  -6  -4 4358.01 430.131  11
  -1  -6  -4 4440.47 370.191  13
  -1  -6  -5 89.8002 83.7759  11
   1   6   5 45.5213 73.5606  55
  -1  -6  -6 2791.62 379.397  11
   1   6   6 3405.48 413.437  55
  -1  -6  -6 3285.98 380.441   2
  -1  -6  -6 2664.93 364.792   4
   1   6   7 2453.66 370.448  55
  -1  -6  -7 2789.69 348.504  65
   1   6   7 1697.52 326.605  66
  -1  -6  -7 2199.75 364.192  11
  -1  -6  -7 2255.22 340.804   2
   1   6   8 1876.64 339.521  55
   1   6   8 2156.82 371.959  66
  -1  -6  -8 2182.82 315.473  65
  -1  -6  -8 2197.06 361.857  11
  -1  -6  -8 2062.19 334.058   2
   1   6   9 70.1062 113.257  66
  -1  -6  -9-46.0154 74.3386  65
  -1  -6  -9 53.7391 86.8161   2
   1   6  10 978.639 270.675  66
   1   6  11 437.111 193.684  66
   1   6  12 48.1514 77.8040  66
   1   6  13 29.3331 54.7267  66
  -1  -7   8-51.8114 96.6501  36
  -1  -7   8 114.907 79.8838  44
  -1  -7   7 508.491 214.746  36
  -1  -7   7 462.712 173.504  44
  -1  -7   7 392.073 181.551  42
  -1  -7   6 86.6049 161.576  36
  -1  -7   6 67.9771 109.848  42
  -1  -7   6 118.730 110.771  44
  -1  -7   5 4137.64 611.510  35
  -1  -7   5 3687.69 550.956  33
  -1  -7   5 4874.37 599.286  42
  -1  -7   4 6938.07 776.112  35
  -1  -7   4 6258.09 718.955  33
  -1  -7   4 6192.66 676.333  42
  -1  -7   3 2047.41 397.692  33
  -1  -7   3 2055.55 385.869  34
  -1  -7   3 1858.00 394.796  35
  -1  -7   3 2435.40 332.289  12
  -1  -7   3 2037.27 369.004  42
  -1  -7   2 5509.09 627.145  35
  -1  -7   2 4564.12 560.382  33
  -1  -7   2 3815.06 510.866  34
  -1  -7   2 4060.68 436.525  14
  -1  -7   2 4573.87 444.238  12
  -1  -7   2 4295.09 516.760  42
  -1  -7   1-62.0711 115.788  33
  -1  -7   1 52.1984 68.8523  42
  -1  -7   1-61.3661 114.473  34
  -1  -7   1 38.3609 61.9721  12
  -1  -7   1 79.9807 83.4039  14
  -1  -7   0 1150.79 225.857  24
  -1  -7   0 638.970 203.803  33
  -1  -7   0 519.851 187.802  34
  -1  -7   0 486.718 141.248  14
  -1  -7   0 711.748 170.306   5
  -1  -7  -1 388.625 115.647  31
  -1  -7  -2 26417.3 1270.99  13
  -1  -7  -2 27887.6 1232.96  31
  -1  -7  -3 10560.1 662.794  13
  -1  -7  -3 9611.71 600.538  31
  -1  -7  -4 11972.8 729.868  13
  -1  -7  -4 11888.8 679.053  31
  -1  -7  -4 12378.5 817.027   4
  -1  -7  -4 11807.6 775.569   5
  -1  -7  -5 11715.2 774.680   2
  -1  -7  -5 12424.1 852.884   4
  -1  -7  -5 11569.2 821.682  11
  -1  -7  -6 1662.17 285.740   2
  -1  -7  -6 1806.49 318.434   4
  -1  -7  -6 1774.90 315.459  11
  -1  -7  -7 313.174 138.118   2
  -1  -7  -7 363.611 169.913  11
  -1  -7  -8 1774.59 328.067   2
  -1  -7  -9 55.2485 89.2748   2
   1   7   9 67.1107 108.435  66
  -1  -7 -10 6637.35 609.717   2
   1   7  10 7045.00 698.678  66
   1   7  11 3694.88 461.831  66
   1   7  12 502.250 152.061  66
  -1  -8   8-33.5025 62.5056  36
  -1  -8   7 1394.22 293.097  36
  -1  -8   6 741.562 278.130  36
  -1  -8   6 991.567 244.961  42
  -1  -8   5 2076.85 431.702  35
  -1  -8   5 2416.59 435.688  33
  -1  -8   5 2874.75 444.758  42
  -1  -8   4 173.728 162.116  35
  -1  -8   4 401.439 211.867  33
  -1  -8   4 72.1870 116.727  42
  -1  -8   3 595.599 238.490  35
  -1  -8   3 388.670 205.546  34
  -1  -8   3 320.080 183.352  33
  -1  -8   3 494.101 198.002  42
  -1  -8   2 109.860 114.567  24
  -1  -8   2 150.235 156.669  34
  -1  -8   2 80.4892 150.150  35
  -1  -8   2-76.6564 143.000  33
  -1  -8   2 131.686 106.374  42
  -1  -8   1 3266.55 425.917  24
  -1  -8   1 2642.15 401.554  42
  -1  -8   1 1940.64 383.220  34
  -1  -8   1 3209.37 484.073  33
  -1  -8   0 15820.0 988.405  24
  -1  -8   0 15319.5 950.818   5
  -1  -8   0 15824.3 1112.74  33
  -1  -8   0 13820.7 1060.73  34
  -1  -8   0 15055.5 1058.61  52
  -1  -8  -1 13448.9 984.913  52
  -1  -8  -1 12170.4 806.620  13
  -1  -8  -1 12521.2 862.217  24
  -1  -8  -1 14425.9 1031.66  33
  -1  -8  -1 12809.2 988.124  34
  -1  -8  -1 12582.2 844.678   5
  -1  -8  -2 5423.61 623.373  52
  -1  -8  -2 6364.27 576.474   5
  -1  -8  -2 6446.42 582.991  24
  -1  -8  -2 7022.05 689.022  33
  -1  -8  -2 6350.50 530.368  13
  -1  -8  -3 48.6827 78.6607   5
  -1  -8  -3 41.7572 55.0997  13
  -1  -8  -4 667.896 192.816   4
  -1  -8  -4 631.934 168.018  13
  -1  -8  -5 110.185 102.832   4
  -1  -8  -6 1245.21 257.616   2
  -1  -8  -7 4773.85 518.732   2
  -1  -8  -8 1994.49 341.032   2
  -1  -8  -9 1556.94 296.287   2
  -1  -8 -10 1282.46 269.024   2
  -1  -8 -11 74.0250 84.6189   2
   1   8  11 138.574 114.030  66
   1   8  12 64.5689 67.3782  66
  -1  -8 -12 86.8572 60.8100  20
  -1  -9   7 34.1940 63.7956  36
  -1  -9   6 323.432 151.195  36
  -1  -9   5 629.183 226.790  36
  -1  -9   4 2961.52 406.168  24
  -1  -9   4 2893.13 487.016  35
  -1  -9   4 2270.51 418.126  33
  -1  -9   4 2227.58 385.651  42
  -1  -9   3 3813.04 468.812  24
  -1  -9   3 2232.77 440.577  34
  -1  -9   3 2624.07 482.556  35
  -1  -9   3 2601.55 462.509  33
  -1  -9   3 3031.09 459.080  42
  -1  -9   2-116.141 143.305  24
  -1  -9   2 84.4109 111.347  35
  -1  -9   2 78.6132 103.700  34
  -1  -9   2 160.820 150.002  33
  -1  -9   2 67.9217 109.733  42
  -1  -9   1 57.7942 132.047  24
  -1  -9   1 64.3826 104.019  42
  -1  -9   1-78.1511 145.791  34
  -1  -9   1-81.7379 132.055  35
  -1  -9   1-79.3331 128.170  33
  -1  -9   0 53.1375 99.1241   5
  -1  -9   0 70.0866 92.4482  52
  -1  -9   0 77.6646 125.467  33
  -1  -9   0 57.1310 130.525  24
  -1  -9   0-76.7206 101.199  34
  -1  -9   0-49.0502 79.2412  13
  -1  -9  -1 2153.96 343.211   5
  -1  -9  -1 2083.51 396.170  52
  -1  -9  -1 2348.76 423.161  33
  -1  -9  -1 1632.86 321.815  24
  -1  -9  -1 2549.43 447.132  34
  -1  -9  -1 1838.96 303.123  13
  -1  -9  -2 5093.95 624.374  52
  -1  -9  -2 5168.55 513.751  13
  -1  -9  -2 4769.34 533.558  24
  -1  -9  -2 5960.09 670.600  34
  -1  -9  -2 5411.08 642.570  33
  -1  -9  -2 6425.18 602.690   5
  -1  -9  -3 24485.5 1493.01  52
  -1  -9  -3 25726.6 1517.81  33
  -1  -9  -3 23381.1 1317.69   5
  -1  -9  -3 21193.6 1220.33  13
  -1  -9  -4 35488.8 1709.25  13
  -1  -9  -4 33804.5 1741.53   4
  -1  -9  -5 648.100 242.766  52
  -1  -9  -5 461.505 179.266   4
  -1  -9  -6 1666.57 269.418  20
  -1  -9  -6 2116.29 315.182  22
  -1  -9  -7 259.760 128.291   2
  -1  -9  -7 84.3550 96.4792  20
  -1  -9  -8 622.232 194.113   2
  -1  -9  -8 417.491 151.658  20
  -1  -9  -9 5725.74 545.920   2
  -1  -9  -9 4764.07 454.368  20
  -1  -9 -10 2777.14 342.700   2
  -1  -9 -10 1952.29 270.137  20
  -1  -9 -11 683.327 137.388  20
  -1 -10   5-46.2982 86.3783  36
  -1 -10   4 59.9560 79.1109  36
  -1 -10   4 127.316 118.766  35
  -1 -10   4 56.8749 53.0865  33
  -1 -10   4 41.6807 102.876  24
  -1 -10   3 439.651 205.941  35
  -1 -10   3 811.053 236.663  33
  -1 -10   3 595.084 186.019  24
  -1 -10   2 5227.79 625.780  34
  -1 -10   2 5010.66 643.398  35
  -1 -10   2 4907.20 609.063  33
  -1 -10   2 4509.87 510.871  24
  -1 -10   1 5574.36 674.848  33
  -1 -10   1 5549.94 667.635  34
  -1 -10   1 7968.17 803.445  35
  -1 -10   1 7172.66 657.653  24
  -1 -10   0 1022.91 296.116  33
  -1 -10   0 1164.07 274.194  24
  -1 -10   0 1085.09 309.149  34
  -1 -10   0 1496.03 346.643  35
  -1 -10   0 1289.02 263.178   5
  -1 -10  -1 175.891 154.699  24
  -1 -10  -1 74.7083 139.392  52
  -1 -10  -1 77.8889 125.863  34
  -1 -10  -1 79.1333 147.645  33
  -1 -10  -2 993.721 221.492  22
  -1 -10  -2 307.952 190.928  52
  -1 -10  -2 709.275 255.334  33
  -1 -10  -2 465.838 218.071  34
  -1 -10  -3 77.5096 144.589  52
  -1 -10  -3-77.4092 102.108  34
  -1 -10  -3 78.3685 126.606  33
  -1 -10  -4 78.3070 103.309  33
  -1 -10  -4 76.5218 123.636  52
  -1 -10  -4 48.5690 90.6222  22
  -1 -10  -5 628.490 233.129  33
  -1 -10  -5 1001.78 228.319  22
  -1 -10  -5 737.606 239.695  52
  -1 -10  -6 272.099 119.647  22
  -1 -10  -6-137.423 128.184  52
  -1 -10  -7 613.721 168.419  20
  -1 -10  -7 322.316 143.160   2
  -1 -10  -8 980.885 197.405  20
  -1 -10  -8 1065.79 229.231   2
  -1 -10  -9 544.601 138.607  20
  -1 -10  -9 918.613 198.291   2
  -1 -10 -10 643.787 137.453  20
  -1 -10 -11 53.7173 44.2204  20
  -1 -11   4 32.0276 73.1795  43
  -1 -11   3 108.046 89.0233  24
  -1 -11   3 158.232 110.122  35
  -1 -11   3 193.267 119.342  33
  -1 -11   3 206.406 109.025  43
  -1 -11   2-86.7159 114.409  24
  -1 -11   2-123.060 114.806  35
  -1 -11   2-58.3552 94.3046  33
  -1 -11   2-47.1765 107.810  43
  -1 -11   1 1667.98 343.475  35
  -1 -11   1 1470.78 307.071  34
  -1 -11   1 981.701 269.440  33
  -1 -11   1 1306.83 266.630  24
  -1 -11   0 2873.34 445.742  34
  -1 -11   0 2447.71 421.320  33
  -1 -11  -1 5765.03 643.495  34
  -1 -11  -1 4426.55 577.248  33
  -1 -11  -2 1439.08 326.017  52
  -1 -11  -2 2034.96 386.956  34
  -1 -11  -2 1929.65 376.376  33
  -1 -11  -2 1384.21 254.069  22
  -1 -11  -3 1979.40 393.254  52
  -1 -11  -3 1900.74 380.146  34
  -1 -11  -3 1791.49 368.657  33
  -1 -11  -3 3059.47 367.897  22
  -1 -11  -4 72.0532 95.2205  52
  -1 -11  -4 145.199 151.526  34
  -1 -11  -4 371.539 169.868  33
  -1 -11  -4 314.829 139.252  22
  -1 -11  -5-68.1036 110.021  52
  -1 -11  -5 70.9015 114.541  34
  -1 -11  -5-72.9469 96.2205  33
  -1 -11  -5 43.3900 80.9405  22
  -1 -11  -6 2269.75 386.306  52
  -1 -11  -6 2228.13 401.549  33
  -1 -11  -6 2204.23 307.592  22
  -1 -11  -7 1349.81 296.922  33
  -1 -11  -8 784.272 229.157  33
  -1 -11  -9 90.1936 94.1181  33
  -1 -11  -9 114.835 60.6887  20
  -1 -11 -10 31.8162 41.9757  33
  -1 -11 -10 33.0926 37.8121  27
  -1 -11 -10 16.6056 34.6429  20
  -1 -12   2 183.193 108.227  33
  -1 -12   1-45.7795 73.9715  33
  -1 -12   0 153.253 106.697  34
  -1 -12   0 209.847 119.996  33
  -1 -12  -1 665.383 208.378  34
  -1 -12  -1 911.398 232.934  33
  -1 -12  -2 58.1458 76.7069  34
  -1 -12  -2 59.8977 111.741  33
  -1 -12  -2 33.0721 68.9861  22
  -1 -12  -3-59.2973 95.7950  34
  -1 -12  -3 183.612 127.647  33
  -1 -12  -3 71.3240 74.3771  22
  -1 -12  -4-58.7878 94.9720  34
  -1 -12  -4 61.0436 80.5199  33
  -1 -12  -4 71.9627 67.1207  22
  -1 -12  -5 163.003 134.287  52
  -1 -12  -5 225.258 139.167  34
  -1 -12  -5 294.199 145.390  33
  -1 -12  -5 240.364 106.481  22
  -1 -12  -6 1654.24 293.260  34
  -1 -12  -6 1256.94 273.964  33
  -1 -12  -6 1542.64 226.197  22
  -1 -12  -7 44.6810 102.081  34
  -1 -12  -7 48.0569 77.6358  33
  -1 -12  -7-25.4011 47.3837  22
  -1 -12  -8 317.220 123.573  34
  -1 -12  -8 430.994 142.030  33
  -1 -13  -1 831.962 184.591  34
  -1 -13  -1 717.301 175.599  33
  -1 -13  -2 1401.14 239.151  34
  -1 -13  -2 1582.25 257.445  33
  -1 -13  -3 392.481 132.472  34
  -1 -13  -3 330.542 133.976  33
  -1 -13  -3 336.457 100.969  22
  -1 -13  -4 425.854 135.610  34
  -1 -13  -4 287.777 121.817  33
  -1 -13  -4 375.774 101.060  22
  -1 -13  -5 180.358 101.348  34
  -1 -13  -5 232.918 109.008  33
  -1 -13  -5 447.450 106.795  22
  -1 -13  -6 62.3144 50.3622  34
  -1 -13  -6 34.4799 64.3411  33
   2 -12  -5 304.863 81.1500  23
   2 -12  -4 568.818 115.164  23
   2 -12  -3 395.265 111.161  23
   2 -12  -3 507.093 172.358  51
   2 -12  -2 87.4903 67.7238  23
   2 -12  -2 94.7830 98.8822  51
   2 -12  -1 80.4396 91.9925  33
   2 -12  -1 244.729 129.198  51
   2 -12   0-38.9158 51.3333  33
   2 -12   0 46.8643 75.7102  51
   2 -12   1 177.216 87.6050  33
   2 -12   1 122.983 101.285  51
   2 -11  -7 2760.52 248.467  20
   2 -11  -6 4343.20 351.637  20
   2 -11  -5 1169.73 191.921  20
   2 -11  -4 460.731 132.125  20
   2 -11  -3-31.4248 77.5541  20
   2 -11  -2 235.411 145.431  33
   2 -11  -1-70.8472 132.176  51
   2 -11  -1-59.9443 125.037  33
   2 -11   0 69.9263 145.901  51
   2 -11   0 177.993 123.815  33
   2 -11   1 65.4838 122.222  51
   2 -11   1 170.894 106.340  33
   2 -11   2 825.046 192.837  43
   2 -11   2 396.508 143.254  24
   2 -11   2 574.308 227.648  51
   2 -11   2 210.574 121.000  33
   2 -11   3 294.633 118.996  43
   2 -11   3-45.9470 85.7120  33
   2 -11   3 159.323 98.5729  24
   2 -11   4 119.346 73.6631  43
   2 -11   4 51.2601 67.6527  24
   2 -11   4 36.4718 83.3566  33
   2 -10  -8 563.239 121.471  20
   2 -10  -8 336.135 92.9009  27
   2 -10  -7 261.343 101.459  20
   2 -10  -7 103.489 68.4310  27
   2 -10  -6 888.306 188.016  20
   2 -10  -5 6733.84 531.502  20
   2 -10  -4 3193.88 371.204  20
   2 -10  -3 3590.32 401.473  22
   2 -10  -3 3069.95 366.403  20
   2 -10  -3 2482.38 418.631  33
   2 -10  -2 2946.96 349.943  20
   2 -10  -2 3044.30 378.041  22
   2 -10  -2 3213.80 490.275  33
   2 -10  -1 1858.51 290.561  22
   2 -10  -1 1101.65 217.623  20
   2 -10  -1 1740.86 354.611  33
   2 -10   0 72.9088 117.807  33
   2 -10   1 344.342 161.025  43
   2 -10   1 301.766 148.818  24
   2 -10   1 498.693 245.436  51
   2 -10   1 433.101 190.798  33
   2 -10   2 2247.62 426.227  51
   2 -10   2 1672.90 300.576  24
   2 -10   2 2092.98 351.704  43
   2 -10   2 1737.18 333.395  34
   2 -10   2 2387.31 413.844  33
   2 -10   3 2572.53 378.638  43
   2 -10   3 3243.70 402.005  24
   2 -10   3 2729.88 445.950  51
   2 -10   3 2834.82 435.798  33
   2 -10   4 289.759 134.181  24
   2 -10   4 235.153 134.745  33
   2 -10   4 575.044 173.443  43
   2 -10   5 102.269 84.1578  24
   2 -10   5 48.2819 78.0364  33
   2 -10   5 78.4266 103.476  43
   2 -10   6 48.7162 75.3598  24
   2 -10   6 27.3625 67.5332  43
   2  -9  -9 2865.44 264.976  27
   2  -9  -9 2773.57 246.794  28
   2  -9  -9 2259.38 237.968  20
   2  -9  -8 4520.45 381.917  27
   2  -9  -8 4129.27 374.456  20
   2  -9  -7 1618.93 240.037  27
   2  -9  -7 1300.46 228.364  20
   2  -9  -6 690.675 167.336  27
   2  -9  -6 566.579 165.781  20
   2  -9  -5 961.203 197.139  27
   2  -9  -5 985.841 209.689  22
   2  -9  -5 729.042 189.775  20
   2  -9  -4 1132.48 226.189  20
   2  -9  -4 1420.46 259.620  22
   2  -9  -3 2120.07 307.734  20
   2  -9  -3 2344.61 351.753  22
   2  -9  -2 1190.37 304.800  33
   2  -9  -2 1187.88 230.399  20
   2  -9  -2 1120.34 241.421  22
   2  -9  -1 6876.31 561.571  20
   2  -9  -1 6370.08 573.961  22
   2  -9  -1 6881.45 730.883  33
   2  -9   0 613.918 227.673  33
   2  -9   0 866.034 199.380  22
   2  -9   0 765.884 185.820  20
   2  -9   1 575.444 207.124  43
   2  -9   1 551.389 206.256  24
   2  -9   1 311.844 178.741  33
   2  -9   2 963.451 327.952  51
   2  -9   2 1059.18 256.236  24
   2  -9   2 975.011 258.716  43
   2  -9   2 636.238 220.446  34
   2  -9   2 787.614 266.325  33
   2  -9   3 493.581 230.198  51
   2  -9   3 193.463 134.521  43
   2  -9   3 220.502 154.270  24
   2  -9   3 419.817 184.605  34
   2  -9   3-78.2632 73.0436  33
   2  -9   4 1843.06 323.134  24
   2  -9   4 1649.69 360.943  33
   2  -9   4 1659.36 323.973  43
   2  -9   5-47.6118 99.3004  24
   2  -9   5 68.0829 89.8062  33
   2  -9   5-55.0039 72.5548  43
   2  -9   6 39.5350 97.5707  24
   2  -9   6 44.6864 83.3700  43
   2  -9   7 257.328 116.755  24
   2  -9   7 430.322 125.441  43
   2  -8 -10 726.174 124.427  27
   2  -8  -9 85.1006 70.0024  27
   2  -8  -9-28.0178 64.0124  20
   2  -8  -8 919.183 194.552  20
   2  -8  -7 6390.79 537.466  20
   2  -8  -6 13260.1 844.198  20
   2  -8  -5 1623.67 276.563  20
   2  -8  -5 1637.68 290.156   2
   2  -8  -4 182.760 104.423  22
   2  -8  -4 43.2319 69.8968  20
   2  -8  -3 229.443 148.583  22
   2  -8  -3 335.990 136.044  20
   2  -8  -3 334.740 165.493  54
   2  -8  -2 67.5609 109.145  52
   2  -8  -2-67.6376 63.0872  54
   2  -8  -2-40.7223 107.430  20
   2  -8  -2-45.1221 72.8955  22
   2  -8  -2 160.623 111.666  47
   2  -8  -2-69.2753 91.3782  33
   2  -8  -2 99.1811 80.1142  13
   2  -8  -1 832.670 242.463  52
   2  -8  -1 555.754 194.761  54
   2  -8  -1 417.135 168.906  46
   2  -8  -1 168.407 128.823  47
   2  -8  -1 394.695 153.528  22
   2  -8  -1 238.809 118.018  20
   2  -8  -1 490.816 185.371  33
   2  -8  -1 482.016 162.551  13
   2  -8   0 8143.84 758.726  43
   2  -8   0 10408.7 812.786  47
   2  -8   0 9620.88 772.331  46
   2  -8   0 9358.41 687.395  22
   2  -8   0 10180.7 689.026  20
   2  -8   0 10705.3 901.342  33
   2  -8   0 9926.58 736.748  13
   2  -8   1 6890.73 732.967  33
   2  -8   1 6076.89 598.835  24
   2  -8   1 7621.12 685.213  46
   2  -8   1 7996.84 706.645  47
   2  -8   1 6463.82 663.829  43
   2  -8   2 1536.30 302.151  24
   2  -8   2 1188.56 295.465  34
   2  -8   2 1694.36 362.289  33
   2  -8   2 1546.79 319.622  46
   2  -8   3 170.351 159.219  51
   2  -8   3 553.352 198.918  46
   2  -8   3 479.170 210.933  33
   2  -8   3 216.743 165.381  34
   2  -8   4 81.4310 131.578  33
   2  -8   5 159.874 166.803  33
   2  -8   5 170.925 130.280  44
   2  -8   6 147.274 137.418  33
   2  -8   6 106.075 99.0132  44
   2  -8   7 538.495 169.252  44
   2  -8   7 1199.85 233.119  43
   2  -8   7 777.442 227.130  36
   2  -8   8 362.368 127.031  44
   2  -8   8 240.050 105.136  24
  -2   7  10 448.506 152.807  66
   2  -7  -9 5002.28 423.995  27
   2  -7  -9 4519.81 406.196  20
   2  -7  -8 2549.71 324.747  20
   2  -7  -7 2059.20 303.315  20
   2  -7  -6 257.003 120.152  20
   2  -7  -6 268.345 141.836   2
   2  -7  -5 41.8423 95.6073  20
   2  -7  -5 50.3209 81.3074   2
   2  -7  -4 5442.55 493.462  22
   2  -7  -4 5433.39 481.388  20
   2  -7  -4 3519.18 484.841  54
   2  -7  -4 4110.68 451.163   2
   2  -7  -3 2277.09 380.836  54
   2  -7  -3 3048.28 369.492  22
   2  -7  -3 2727.52 327.815  20
   2  -7  -2 5465.14 535.651  47
   2  -7  -2 5107.26 458.130  20
   2  -7  -2 5439.38 488.701  22
   2  -7  -2 5809.56 605.972  54
   2  -7  -2 5567.33 601.807  52
   2  -7  -2 4878.12 482.215  13
   2  -7  -1 7786.08 710.114  54
   2  -7  -1 6835.24 680.630  52
   2  -7  -1 8667.23 627.054  22
   2  -7  -1 8354.28 587.664  20
   2  -7  -1 7961.52 658.567  47
   2  -7  -1 8921.79 774.367  33
   2  -7  -1 7085.57 588.857  13
   2  -7   0 2164.63 391.644  52
   2  -7   0 2525.19 398.464  54
   2  -7   0 2935.24 403.820  43
   2  -7   0 2571.42 361.050  46
   2  -7   0 2762.71 388.800  47
   2  -7   0 2598.94 404.395  33
   2  -7   0 2607.23 322.268  22
   2  -7   0 2345.30 300.198  20
   2  -7   0 2860.30 346.799  13
   2  -7   1 46.3121 74.8179  45
   2  -7   1 107.871 100.613  47
   2  -7   1-53.3489 86.1858  46
   2  -7   1 64.5780 85.1822  33
   2  -7   1 40.2686 83.9849  13
   2  -7   1-35.3204 73.6651  20
   2  -7   2 375.139 165.370  34
   2  -7   2 433.976 160.441  47
   2  -7   2 397.430 167.880  46
   2  -7   2 272.706 156.213  33
   2  -7   3 867.091 266.059  34
   2  -7   3 1519.34 300.405  46
   2  -7   3 1154.36 214.955  26
   2  -7   3 729.171 237.968  33
   2  -7   4 995.544 283.785  34
   2  -7   4 1391.55 288.515  44
   2  -7   4 1142.43 231.274  26
   2  -7   4 1017.76 294.387  33
   2  -7   5 2522.31 468.849  35
   2  -7   5 1771.07 342.119  44
   2  -7   5 2703.44 471.963  33
   2  -7   5 3433.90 386.012  26
   2  -7   6 2724.59 485.889  36
   2  -7   6 2149.79 367.484  44
   2  -7   6 2870.09 490.957  33
   2  -7   6 2813.19 358.058  26
   2  -7   7 1833.17 365.078  36
   2  -7   7 1487.87 301.041  44
   2  -7   7 1342.13 239.410  26
   2  -7   8 180.826 137.711  36
   2  -7   8-47.8879 89.3347  44
   2  -7   9-68.7003 78.5098  44
   2  -6 -11 18.7240 52.4038  28
  -2   6  11 68.1134 77.8157  66
  -2   6  10 604.309 188.893  66
  -2   6   9 311.593 174.665  66
   2  -6  -8 15059.4 945.660  65
   2  -6  -7 11210.4 843.475   2
   2  -6  -7 10975.3 784.564  65
  -2   6   6 3234.99 439.433  55
   2  -6  -6 2540.65 350.737  65
  -2   6   5 3273.03 425.173  55
   2  -6  -5 2684.60 370.801  53
   2  -6  -5 3823.66 409.076  65
   2  -6  -5 3382.54 416.616   2
   2  -6  -4 6229.96 547.691   2
   2  -6  -4 6285.43 558.538  53
  -2   6   4 6101.57 562.290  55
   2  -6  -4 6098.75 501.988  20
   2  -6  -3 2356.65 305.136  22
   2  -6  -3 1676.74 241.765  20
   2  -6  -2 494.476 133.240  20
   2  -6  -2 419.079 131.456  22
   2  -6  -2 655.314 156.583  13
   2  -6  -2 737.602 195.367  54
   2  -6  -1 13174.8 776.324  13
   2  -6  -1 12180.7 840.001  54
   2  -6   0 57407.5 2262.39  13
   2  -6   0 55483.8 2424.72  54
   2  -6   1 28913.3 1316.04  13
   2  -6   1 27757.0 1477.11  54
   2  -6   2 587.230 183.369  46
   2  -6   2 584.584 166.115  45
   2  -6   2 661.000 182.372  47
   2  -6   2 606.442 145.217  26
   2  -6   2 341.064 150.930  33
   2  -6   2 466.282 140.094  20
   2  -6   3 515.495 201.574  34
   2  -6   3 979.756 241.882  46
   2  -6   3 1162.32 240.433  44
   2  -6   3 725.792 161.989  26
   2  -6   3 870.124 254.017  33
   2  -6   4 3037.44 460.360  34
   2  -6   4 4836.42 593.768  33
   2  -6   4 5040.68 597.646  35
   2  -6   4 4506.94 500.735  44
   2  -6   4 4986.37 553.747  42
   2  -6   4 4674.03 423.183  26
   2  -6   5-64.7013 85.3532  42
   2  -6   5 59.0130 110.091  44
   2  -6   5 39.5904 63.9702  26
   2  -6   5-76.1464 123.021  33
   2  -6   5-77.9198 145.358  35
   2  -6   5-79.8404 128.988  36
   2  -6   5-41.2856 77.0249  16
   2  -6   6 763.078 274.865  36
   2  -6   6 653.007 241.801  33
   2  -6   6 880.847 196.900  26
   2  -6   6 504.917 196.531  44
   2  -6   7 4268.86 601.430  36
   2  -6   7 3792.84 414.092  26
   2  -6   7 3246.88 467.772  44
   2  -6   8 4125.22 567.267  36
   2  -6   8 4448.26 529.739  44
   2  -6   8 4083.81 409.080  26
   2  -6   9 617.253 189.672  44
   2  -6   9 966.932 179.004  26
   2  -6  10-32.1494 59.9811  44
  -2   5  11 1034.23 215.736  66
  -2   5  10 3006.42 416.242  66
   2  -5 -10 1916.14 284.049  65
   2  -5  -9 1044.50 226.660  65
   2  -5  -8 2722.81 369.824  65
   2  -5  -7 1113.79 268.023   2
   2  -5  -7 738.914 199.582  65
  -2   5   7 1014.92 256.873  55
   2  -5  -6 7143.88 615.180   2
   2  -5  -6 5671.78 515.822  65
  -2   5   6 5847.71 582.591  55
   2  -5  -6 5062.72 519.628  53
   2  -5  -5 13232.9 851.641   2
   2  -5  -5 12364.9 769.574  65
  -2   5   5 12870.6 865.009  55
   2  -5  -5 11749.5 804.128  53
  -2   5   4 5123.76 492.231  55
   2  -5  -4 5579.32 492.635  53
   2  -5  -4 6673.28 530.263   2
   2  -5  -3 24982.2 1219.38  53
  -2   5   3 26220.3 1254.69  55
   2  -5  -2 11443.7 660.687  13
   2  -5  -2 9676.40 638.473  53
   2  -5  -1 226.271 91.4575  13
   2  -5  -1 39.3040 73.4085  54
   2  -5   0 27.2607 50.8621  13
   2  -5   0 39.5911 82.5771  54
   2  -5   1 1464.96 195.611  21
   2  -5   1 1553.95 206.957  13
   2  -5   2 4250.05 339.442  21
   2  -5   2 3771.20 322.550  16
   2  -5   3 27.9468 58.2928  16
   2  -5   4 615.261 144.942  26
   2  -5   4 640.235 204.168  33
   2  -5   4 786.734 233.645  35
   2  -5   4 322.502 151.810  34
   2  -5   4 820.599 170.362  16
   2  -5   4 682.790 203.035  42
   2  -5   4 803.146 207.710  44
   2  -5   4 677.735 177.887  45
   2  -5   5 3212.63 475.889  33
   2  -5   5 3214.07 348.564  26
   2  -5   5 3155.40 491.605  36
   2  -5   5 2865.92 455.701  35
   2  -5   5 4466.26 408.353  16
   2  -5   5 2681.79 396.597  44
   2  -5   5 4662.07 523.821  42
   2  -5   6-75.6118 99.7419  33
   2  -5   6 38.9770 72.7168  26
   2  -5   6 81.7099 132.007  36
   2  -5   6 40.3959 75.3635  16
   2  -5   6 120.029 125.171  44
   2  -5   7-64.3839 104.030  44
   2  -5   7-41.4737 77.3901  26
   2  -5   7-81.6077 107.662  33
   2  -5   7-85.8687 113.282  36
   2  -5   8 192.133 146.320  44
   2  -5   8 40.5644 84.6011  26
   2  -5   8-82.9277 133.970  36
   2  -5   9 2446.73 387.392  44
   2  -5   9 2599.71 310.829  26
   2  -5   9 2295.04 420.079  36
   2  -5  10 618.006 177.367  37
   2  -5  10 697.028 187.402  44
   2  -5  11-25.5426 47.6513  37
   2  -5  11 157.193 84.6501  44
   2  -4 -11 856.074 158.723   3
   2  -4 -11 941.057 175.210  65
  -2   4  11 511.256 160.840  66
   2  -4 -10 2181.29 285.562   3
   2  -4 -10 1733.42 272.697  65
  -2   4  10 1680.64 327.270  66
   2  -4  -9 6898.54 564.376   3
  -2   4   9 6777.23 761.597  63
   2  -4  -9 5867.81 559.801  65
   2  -4  -8 2184.72 335.691  65
  -2   4   8 2055.73 425.711  63
   2  -4  -7 3026.47 396.073   2
   2  -4  -7 2755.28 354.287  65
  -2   4   7 2079.69 350.859  55
   2  -4  -6 4707.39 485.776   2
   2  -4  -6 4500.40 441.112  65
   2  -4  -6 4292.85 449.395  53
   2  -4  -5 981.603 208.447   2
   2  -4  -5 1099.50 216.463  53
   2  -4  -5 1194.59 204.413  65
   2  -4  -4 4936.41 429.826  53
   2  -4  -3 13504.9 757.504  11
   2  -4  -3 13032.9 737.007  53
   2  -4  -2 171069. 5809.44  13
   2  -4  -2 167413. 5828.16  53
   2  -4  -1 2457.92 240.081  13
   2  -4  -1 1935.90 232.607  53
   2  -4   0 4896.75 330.918  21
   2  -4   0 4077.50 321.023  13
   2  -4   0 4520.79 392.284  54
   2  -4   1 4758.90 336.939  21
   2  -4   1 5528.54 367.204  13
   2  -4   1 5504.51 446.473  54
   2  -4   2 280.742 85.9379  21
   2  -4   2 251.029 87.4811  13
   2  -4   2 194.166 77.0881  16
   2  -4   2 74.5089 77.9486  54
   2  -4   3 1358.14 171.511  21
   2  -4   3 884.117 142.599  16
   2  -4   4 15591.0 787.123  16
   2  -4   5 8043.39 530.987  26
   2  -4   5 6539.98 645.768  33
   2  -4   5 7084.83 704.658  36
   2  -4   5 6907.24 672.521  35
   2  -4   5 8062.13 529.255  16
   2  -4   5 6647.38 591.749  44
   2  -4   6 7095.66 528.482  26
   2  -4   6 6071.64 670.440  33
   2  -4   6 6231.37 697.195  36
   2  -4   6 7836.46 555.120  16
   2  -4   6 6805.64 635.678  44
   2  -4   6 5357.59 543.459  45
   2  -4   7 467.401 150.173  26
   2  -4   7 163.495 170.831  36
   2  -4   7 400.225 135.021  16
   2  -4   7 611.513 197.871  44
   2  -4   7 162.637 124.322  45
   2  -4   8 64.7028 104.570  44
   2  -4   8 122.277 100.626  26
   2  -4   8 84.0188 135.765  36
   2  -4   9 558.903 201.367  44
   2  -4   9 499.042 152.858  26
   2  -4   9 547.387 219.470  36
   2  -4  10 51.9758 83.9836  44
   2  -4  11-38.0857 71.0560  37
   2  -4  11-35.9509 74.9889  44
  -2   3  11 3112.54 377.492  66
   2  -3 -11 3026.06 319.449  65
   2  -3 -11 3708.69 340.618   3
  -2   3  10 363.208 160.179  66
   2  -3 -10 330.173 133.926  65
   2  -3 -10 465.852 145.366   3
  -2   3   9 85.0497 137.434  63
   2  -3  -9 188.450 116.303  65
   2  -3  -9 44.7090 93.2982   3
   2  -3  -8 94.3590 107.791  65
  -2   3   8-86.3511 161.082  63
  -2   3   7 1745.52 381.335  63
  -2   3   7 1659.18 390.777  60
  -2   3   6 69.9379 92.2792  60
  -2   3   5 2933.37 424.995  60
  -2   3   4 92507.1 3560.83  60
   2  -3  -3 73631.8 2711.11  53
   2  -3  -2 10865.4 581.927  53
   2  -3  -2 10392.3 575.980  11
   2  -3  -1 4043.81 299.547  53
   2  -3  -1 3685.95 278.760  13
   2  -3   0 7783.45 421.684  21
   2  -3   0 8829.34 450.588  13
   2  -3   1 905.821 133.366  21
   2  -3   1 1029.30 165.078  54
   2  -3   1 1011.19 148.987  13
   2  -3   1 889.523 122.395  16
   2  -3   2 11646.3 545.970  21
   2  -3   2 10628.2 638.075  54
   2  -3   2 11738.5 539.990  16
   2  -3   2 10898.8 535.123  13
   2  -3   3-16.9089 49.8801  21
   2  -3   3 456.229 98.2029  16
   2  -3   4 62397.0 2294.65  16
   2  -3   5 154.058 79.5841  16
   2  -3   6 846.076 258.631  36
   2  -3   6 1079.46 187.928  16
   2  -3   6 416.522 168.177  33
   2  -3   7 1186.89 311.472  36
   2  -3   7 1170.34 212.226  26
   2  -3   7 1012.27 199.828  16
   2  -3   8 6596.83 538.979  26
   2  -3   8 6159.68 720.973  36
   2  -3   8 7055.56 558.780  16
   2  -3   9 632.060 213.001  44
   2  -3   9 656.020 245.512  61
   2  -3   9 158.456 148.431  36
   2  -3   9 511.281 151.870  26
   2  -3  10 269.130 166.382  61
   2  -3  10 398.052 168.065  44
   2  -3  11 2277.61 353.567  61
   2  -3  12 92.0918 75.8105  37
   2  -2 -11 89.7703 73.8603  65
   2  -2 -11 28.9974 54.1167   3
   2  -2 -10 2767.28 352.733  65
  -2   2  10 2161.74 371.271  66
   2  -2 -10 2907.27 360.531   3
  -2   2   9 6130.96 743.710  63
  -2   2   8 7779.08 850.054  63
  -2   2   7 2095.59 416.434  63
  -2   2   7 1767.19 405.029  60
  -2   2   6 4229.53 562.989  60
  -2   2   5 4882.41 546.167  60
  -2   2   5 4274.89 495.405  59
  -2   2   4 53604.6 2223.58  59
  -2   2   3 113516. 3956.16  59
   2  -2  -3 107980. 3789.49  30
   2  -2  -2 14268.9 635.026  30
  -2   2   1 27873.2 1072.37  58
   2  -2  -1 29597.5 1107.00  53
   2  -2  -1 26547.7 1028.26  17
   2  -2  -1 27729.8 1043.90  21
   2  -2   0 15857.7 691.055  53
  -2   2   0 15648.0 636.485  58
  -2   2   0 15884.6 631.724  57
   2  -2   0 17004.5 680.009  13
   2  -2   0 16004.5 654.322  21
   2  -2   1 2506.60 228.655  54
   2  -2   1 2917.55 194.551  13
   2  -2   1 2654.31 170.422  16
   2  -2   1 2416.89 142.285  18
   2  -2   1 2710.34 191.906  21
   2  -2   2 938.456 148.559  54
   2  -2   2 1047.09 117.381  21
   2  -2   2 865.973 102.115  13
   2  -2   2 870.203 101.373  16
   2  -2   3 87223.0 3039.24  21
   2  -2   3 89475.0 3045.70  16
   2  -2   4 4486.34 294.498  21
   2  -2   4 4564.39 306.931  16
   2  -2   4 4090.69 289.752  32
   2  -2   5 22285.1 972.146  16
   2  -2   5 21295.9 951.317  32
   2  -2   6 7210.83 479.603  16
   2  -2   6 6652.66 455.516  32
   2  -2   7 644.432 151.389  16
   2  -2   7 589.254 212.341  36
   2  -2   7 544.498 138.131  32
   2  -2   7 484.994 188.438  61
   2  -2   8 1149.30 211.415  16
   2  -2   8 1481.74 331.553  61
   2  -2   8 1023.94 292.258  36
   2  -2   8 1432.10 236.676  32
   2  -2   9 532.937 225.069  36
   2  -2   9 230.225 189.986  61
   2  -2   9 618.735 165.985  26
   2  -2  10 2936.16 480.510  61
   2  -2  11 257.024 158.783  61
   2  -2  12 2013.20 317.773  61
   2  -2  12 1741.78 274.864  37
  -2   2 -12 2378.59 256.739   9
   2  -1 -11-28.4177 59.2711  65
  -2   1  11 46.5703 97.1289  61
   2  -1 -11 55.0410 57.4001   3
  -2   1  10 132.981 124.462  61
   2  -1 -10 444.943 141.541  65
   2  -1 -10 467.138 158.602   3
  -2   1   9 87.8286 141.913  63
  -2   1   9 78.7379 103.895  61
  -2   1   8 5791.67 722.324  63
  -2   1   8 5226.62 660.576  61
  -2   1   7 5528.16 698.055  63
  -2   1   7 6535.46 772.386  60
  -2   1   7 6314.06 702.624  61
  -2   1   6 14952.7 1088.93  60
  -2   1   6 13446.8 991.538  61
  -2   1   5 32433.7 1617.06  60
  -2   1   5 28620.6 1535.56  59
  -2   1   4 33610.2 1565.74  59
  -2   1   3 30.3627 63.3320  59
  -2   1   2 1829.61 189.237  58
   2  -1  -2 1937.67 176.375  30
   2  -1  -1 96062.0 3168.57  21
   2  -1  -1 89763.1 3195.25  17
  -2   1   1 93914.9 3234.76  58
   2  -1  -1 98650.5 3217.83  30
   2  -1   0 13024.5 525.261  17
   2  -1   0 13009.1 523.412  21
   2  -1   0 14276.8 562.383  53
  -2   1   0 13004.6 533.292  57
   2  -1   0 13145.2 543.790  30
   2  -1   1 31.0161 30.6413  18
   2  -1   1 58.5043 35.7448  21
   2  -1   1 59.1422 24.1476  39
   2  -1   1 22.9964 27.7190  13
   2  -1   1 22.6933 27.5244  16
   2  -1   2 54097.9 1820.25  21
   2  -1   2 49305.0 1865.91  54
   2  -1   2 52294.1 1853.12  38
  -2   1  -2 49082.3 1859.68  10
   2  -1   2 54616.4 1780.48  13
   2  -1   2 51463.3 1802.50  16
   2  -1   3 4168.99 252.501  32
   2  -1   3 4198.57 284.852  38
   2  -1   3 4186.84 251.945  21
   2  -1   3 4397.41 255.714  16
  -2   1  -3 4376.74 304.362  10
   2  -1   4 13.5485 35.7422  21
   2  -1   4 14.8520 36.6505  16
   2  -1   4-14.2796 39.9562  32
   2  -1   5 1751.17 188.878  16
  -2   1  -5 1392.13 206.135   1
   2  -1   5 2076.11 194.508  32
   2  -1   6 51062.3 1931.48  16
  -2   1  -6 48662.5 2024.25   1
   2  -1   6 50178.1 1910.24  32
   2  -1   7 4750.54 392.308  16
   2  -1   7 5038.45 397.493  32
   2  -1   7 4700.59 536.906  61
   2  -1   8 308.182 111.018  16
   2  -1   8 457.344 183.046  36
   2  -1   8 208.541 92.1508  32
   2  -1   8 344.213 181.846  61
   2  -1   9 2025.91 288.631  32
   2  -1   9 1624.70 372.928  61
   2  -1  10 4997.79 660.823  61
   2  -1  11 214.468 149.259  61
   2  -1  12 109.526 125.165  61
  -2   1 -13 75.2944 49.7180   9
  -2   0  11 696.022 194.864  61
   2   0 -11 700.832 138.957   3
   2   0 -10 620.278 158.221   9
  -2   0  10 269.468 141.354  61
   2   0 -10 616.078 166.317   3
   2   0  -9 460.621 166.446   9
   2   0  -9 488.549 166.441   3
  -2   0   9 324.279 200.672  61
  -2   0   9 855.819 276.960  63
  -2   0   8-88.4996 142.983  63
  -2   0   8 83.7935 174.769  61
  -2   0   7 151.339 79.0588  32
  -2   0   7 170.615 159.209  60
  -2   0   7 77.1435 101.873  61
  -2   0   7 408.284 201.565  63
  -2   0   6 13972.1 1054.11  60
  -2   0   6 12279.8 980.676  61
  -2   0   5 83175.5 3399.09  59
  -2   0   5 82410.7 3383.89  60
  -2   0   4 23488.9 1237.35  59
  -2   0   3 37371.9 1595.01  59
  -2   0   2 19430.1 856.000  58
   2   0  -1 334.380 71.8390  17
  -2   0   1 366.135 82.5845  58
   2   0   0 3313.15 187.079  17
   2   0   0 3293.64 163.191  21
   2   0   0 2916.11 188.331  30
   2   0   1 9412.97 377.356  21
   2   0   1 8991.01 375.990  18
   2   0   1 8937.52 370.536  53
   2   0   1 9189.16 375.990  39
   2   0   1 9684.93 382.453  30
   2   0   2 68085.3 2316.78  38
   2   0   2 65705.0 2248.89  39
   2   0   2 67651.5 2234.14  18
   2   0   2 70602.2 2261.41  21
   2   0   2 60821.4 2251.64  54
   2   0   3 2878.03 177.146  32
   2   0   3 2812.10 229.018  38
   2   0   3 2687.36 183.716  21
  -2   0  -3 2975.41 243.156  10
   2   0   4 6813.66 368.535  21
   2   0   4 7449.05 385.327  16
   2   0   4 7602.06 369.994  32
   2   0   5 609.385 104.352  21
   2   0   5 745.409 117.579  16
   2   0   5 920.772 122.202  32
  -2   0  -5 821.205 156.207   1
   2   0   6 171.684 72.2986  16
   2   0   6 99.9698 56.1114  32
  -2   0  -6 165.267 97.5856   1
   2   0   7 132.593 78.2449  16
   2   0   7 25.6337 47.8644  32
  -2   0  -7 121.414 92.4875   1
   2   0   8 65.9118 106.509  61
   2   0   8 127.280 72.7402  16
   2   0   8 222.601 106.970  32
  -2   0  -8 42.8701 69.3008   7
  -2   0  -9 3940.46 454.745   7
   2   0   9 3675.27 388.763  32
   2   0   9 4008.05 560.208  61
  -2   0 -10 863.386 219.386   7
   2   0  10 1281.60 343.832  61
   2   0  11 4996.58 588.595  62
   2   0  11 6682.95 730.453  61
   2   0  12 241.297 178.096  61
  -2   0 -13 227.525 82.4887   9
   2   0  13 197.795 110.913  61
   2   1 -11 109.650 64.8209   9
  -2  -1  11 213.915 126.259  61
   2   1 -10 340.247 123.165   9
  -2  -1  10 129.806 135.594  61
   2   1  -9 1625.77 283.902   9
  -2  -1   9 1518.88 361.168  63
  -2  -1   9 1532.03 356.384  61
  -2  -1   8 85.6704 138.428  61
  -2  -1   8 85.8253 80.0980  63
  -2  -1   7 2516.59 456.661  63
  -2  -1   7 2654.33 470.907  61
  -2  -1   7 2705.52 332.483  32
  -2  -1   7 3315.57 545.074  60
  -2  -1   6 15534.3 834.140  32
  -2  -1   6 14354.5 1081.22  61
  -2  -1   6 14895.8 1118.90  60
   2   1  -6 14940.3 866.778  64
  -2  -1   5 9906.16 814.924  60
  -2  -1   5 11863.3 645.517  32
  -2  -1   5 10984.8 870.318  59
  -2  -1   4 4739.28 487.813  59
  -2  -1   4 4656.18 470.971  60
  -2  -1   3 14214.4 820.647  59
  -2  -1   2 988.214 166.824  59
   2   1  -1 6972.21 351.391  17
  -2  -1   1 7735.44 390.248  58
   2   1   0 118649. 3936.64  21
   2   1   0 124403. 4001.72  17
  -2  -1   0 119731. 4009.14  57
  -2  -1   0 121469. 3984.77  15
   2   1   1 9667.26 391.565  18
   2   1   1 9945.47 419.713  39
  -2  -1  -1 9682.28 386.225  14
   2   1   2 10468.4 399.179  18
   2   1   2 10184.1 459.664  38
   2   1   2 9946.74 431.538  39
   2   1   2 10251.2 425.939  56
  -2  -1  -2 9111.07 344.182  12
   2   1   3 66603.9 2379.08  38
   2   1   3 67362.6 2253.98  32
  -2  -1  -3 66660.7 2405.99  10
   2   1   4 39.6602 40.9206  55
  -2  -1  -4 16.8687 44.5242  11
   2   1   4 76.1246 38.7128  32
   2   1   5 6943.41 374.773  32
  -2  -1  -5 7651.54 493.614   1
   2   1   6 10287.7 522.476  32
  -2  -1  -6 9747.08 638.976   1
   2   1   7 9481.39 562.313  16
   2   1   7 9913.52 557.636  32
  -2  -1  -7 10532.7 706.055   1
   2   1   8 11832.6 916.180  61
  -2  -1  -8 9839.90 724.245   7
   2   1   8 11119.9 664.419  16
   2   1   8 12653.7 688.103  32
   2   1   9 2532.19 434.538  61
  -2  -1  -9 2527.91 364.396   7
  -2  -1 -10-53.2036 99.3025   7
   2   1  10-156.423 178.718  61
  -2  -1 -11 51.0428 95.2336   7
   2   1  11 75.3811 121.792  61
   2   1  12 813.683 234.499  61
   2   1  12 564.417 191.016  62
   2   1  13-42.7200 79.6913  61
   2   1  13 37.6868 70.3025  62
   2   2 -11 819.072 127.355   9
  -2  -2  11 422.995 144.827  61
   2   2 -10 1334.20 208.579   9
  -2  -2  10 876.517 246.530  61
   2   2  -9 83.9775 95.9658   9
  -2  -2   9 76.5250 123.654  61
   2   2  -8 3527.89 424.105   9
  -2  -2   8 3309.67 542.525  61
  -2  -2   7 1999.86 314.309  15
  -2  -2   7 1888.89 278.702  32
  -2  -2   7 1566.73 373.673  61
  -2  -2   6 14724.5 886.043  15
  -2  -2   6 14878.8 824.626  32
   2   2  -6 15429.5 878.764  64
  -2  -2   5 28772.3 1322.13  15
  -2  -2   5 27688.1 1240.22  32
  -2  -2   4 47309.1 2148.02  59
  -2  -2   4 48194.9 1842.12  32
  -2  -2   4 48750.1 2116.28  60
  -2  -2   3 816.926 190.098  59
  -2  -2   3 729.704 116.702  32
  -2  -2   2 8387.44 544.557  59
  -2  -2   2 8473.69 447.545  15
  -2  -2   1 112.371 58.6377  58
  -2  -2   1 81.1155 36.3606  31
  -2  -2   1 50.7820 44.3686  15
   2   2  -1 61.5293 42.8403  17
  -2  -2   0 10980.8 454.246  58
  -2  -2   0 9742.69 445.567  15
   2   2   0 9925.24 422.440  17
   2   2   1 15375.7 634.174  56
  -2  -2  -1 14432.0 563.773  57
   2   2   1 14260.7 607.341  39
  -2  -2  -1 16081.9 608.552  14
  -2  -2  -1 14637.6 584.446  12
   2   2   1 14799.3 559.480  18
  -2  -2  -2 11549.1 454.831  12
   2   2   2 11553.8 520.848  56
   2   2   2 11576.2 522.229  38
   2   2   2 11401.2 511.442  39
  -2  -2  -3 789051. 25590.7  10
   2   2   3 779755. 25554.9  38
   2   2   4 17.5191 46.2206  55
  -2  -2  -5 4870.08 385.997   1
   2   2   5 5208.86 367.521  55
  -2  -2  -5 5400.82 387.663  11
  -2  -2  -6 468.640 126.300  11
  -2  -2  -6 592.668 157.481   1
  -2  -2  -7 524.722 156.146   1
   2   2   8 2936.52 409.426  66
   2   2   8 4143.46 504.326  61
  -2  -2  -8 3232.00 379.300   7
   2   2   8 3252.07 317.811  16
   2   2   9 9056.36 837.002  61
  -2  -2  -9 10715.9 773.797   7
   2   2  10 11897.5 1013.87  61
  -2  -2 -10 14673.7 973.234   7
   2   2  11 1164.86 306.271  61
  -2  -2 -11 1284.02 276.195   7
   2   2  12 723.245 225.583  62
   2   2  12 430.939 199.727  61
   2   2  13 42.6852 79.6257  61
   2   2  13-42.5152 79.3085  62
  -2  -3  10 955.335 235.386  61
   2   3 -10 1629.41 218.164   9
  -2  -3   9 474.761 200.995  61
   2   3  -9 704.894 176.257   9
  -2  -3   8 4082.96 588.157  61
   2   3  -8 3999.83 457.064   9
   2   3  -7 45.0762 102.992  64
  -2  -3   7-81.7848 132.130  61
   2   3  -7-47.5529 99.1850   9
  -2  -3   6 1274.99 325.850  61
   2   3  -6 2556.49 333.753  64
  -2  -3   6 1534.32 237.872  32
  -2  -3   6 2144.56 315.297  15
   2   3  -5 635.404 161.862  64
  -2  -3   5 383.308 169.074  61
  -2  -3   5 639.484 165.118  12
  -2  -3   5 419.460 138.409  15
  -2  -3   5 270.911 98.1890  32
  -2  -3   4 2607.76 301.904  12
  -2  -3   4 2750.26 298.285  15
  -2  -3   4 2708.85 267.736  32
  -2  -3   3 41683.3 1933.81  59
  -2  -3   3 45727.1 1782.62  12
  -2  -3   3 43903.9 1752.35  15
  -2  -3   3 45707.0 1690.66  32
  -2  -3   2 136303. 4875.79  59
  -2  -3   2 144214. 4761.85  12
  -2  -3   2 133336. 4727.68  15
  -2  -3   1 72079.1 2543.49  59
  -2  -3   1 70538.0 2478.67  12
  -2  -3   1 68885.3 2461.33  15
  -2  -3   1 67364.8 2390.46  31
  -2  -3   0 11283.7 513.093  12
  -2  -3   0 9996.02 492.811  15
  -2  -3   0 10183.8 470.898  31
   2   3   1 1129.86 138.916  56
  -2  -3  -1 1229.23 139.067  14
  -2  -3  -1 1423.80 136.436  12
   2   3   1 1067.36 124.311  39
  -2  -3  -2 31179.3 1215.26  10
  -2  -3  -2 33323.2 1191.47  12
   2   3   2 32506.9 1203.09  38
   2   3   2 31879.0 1215.89  39
  -2  -3  -3 41755.3 1567.35  10
   2   3   3 40660.1 1534.41  38
   2   3   4 79551.0 2865.19  55
  -2  -3  -5 5695.27 429.474  11
   2   3   5 5539.43 403.850  55
  -2  -3  -5 5277.10 399.778   1
  -2  -3  -6 67.1207 76.6748  11
   2   3   6 29.7977 55.5863  55
  -2  -3  -6-32.8072 68.4236   1
  -2  -3  -7 5074.20 465.349   1
  -2  -3  -7 4925.98 454.878  11
   2   3   8 1911.24 337.988  66
  -2  -3  -8 2114.24 302.880   7
   2   3   9 1350.84 297.027  66
  -2  -3  -9 1305.04 264.156   7
  -2  -3 -10 823.308 230.367   7
   2   3  10 757.842 233.093  66
  -2  -3 -11 434.221 175.428   7
   2   3  11 66.0510 87.2392  66
   2   3  12 1838.05 352.639  62
   2   3  13 2525.50 350.414  62
   2   4 -10 107.429 72.2550   9
  -2  -4  10-32.4625 60.5563  44
   2   4  -9 745.930 174.882   9
   2   4  -8 1562.55 273.241   9
   2   4  -7 8639.13 669.968   9
   2   4  -7 7662.17 637.495  64
  -2  -4   6 588.951 177.975  15
   2   4  -6 538.677 162.905   9
   2   4  -6 564.463 167.704  64
  -2  -4   6 273.648 157.073  42
   2   4  -5 5449.56 483.331  64
   2   4  -5 4230.67 424.671   9
  -2  -4   5 5020.78 477.329  15
  -2  -4   4 781.332 183.465  12
  -2  -4   4 1223.37 212.296  15
   2   4  -4 1207.26 201.636   9
  -2  -4   3 1643.59 235.315  12
  -2  -4   3 1878.81 241.164  15
  -2  -4   2 7211.79 461.669  15
  -2  -4   2 6565.67 460.900  12
  -2  -4   1 22140.3 995.209  15
  -2  -4   1 23494.9 1017.78  12
  -2  -4   1 22980.4 930.856  31
  -2  -4   0 13082.1 659.707  12
  -2  -4   0 14024.8 670.669  14
  -2  -4   0 13802.8 622.906  31
   2   4   1 117.464 73.1295  56
   2   4   1 174.225 63.6202  39
  -2  -4  -1 101.980 59.4270  12
  -2  -4  -1 37.8156 55.8862  14
  -2  -4  -1 152.420 62.0735  31
   2   4   2 13763.7 696.764  56
  -2  -4  -2 14858.9 659.661  31
  -2  -4  -2 15867.9 667.837  12
   2   4   2 14102.1 657.202  39
   2   4   3 4715.65 319.320  39
  -2  -4  -3 4466.29 294.345  31
  -2  -4  -4 25709.0 1028.96  31
  -2  -4  -5 1254.02 219.578  11
   2   4   5 1619.47 230.735  55
  -2  -4  -5 1137.32 183.673   1
  -2  -4  -6 12769.8 799.847  11
   2   4   6 14423.9 812.650  55
  -2  -4  -6 14162.5 789.923   1
  -2  -4  -7 9111.07 681.142  11
   2   4   7 9375.20 660.679  55
  -2  -4  -7 9817.07 674.219   1
  -2  -4  -8 6714.55 570.487   7
  -2  -4  -8 8223.50 663.018  11
   2   4   8 7063.14 668.396  66
  -2  -4  -9 3224.25 407.778   7
   2   4   9 2941.40 452.116  66
  -2  -4 -10 863.264 231.356   7
   2   4  10 357.281 200.803  66
  -2  -4 -11 851.104 223.016   7
   2   4  11 550.948 214.220  66
   2   4  12-59.4645 96.0829  62
   2   4  12-57.2091 92.4401  66
   2   4  13 1339.68 261.698  62
   2   5  -9 627.512 141.164   9
  -2  -5   9 445.134 142.287  44
   2   5  -8 297.492 120.533   9
   2   5  -7-43.8052 91.3710   9
   2   5  -6 3109.57 381.749   9
   2   5  -6 3177.90 384.478  64
  -2  -5   6 2155.54 401.369  42
  -2  -5   5 377.983 146.823  15
   2   5  -5 504.368 157.429  64
  -2  -5   5 416.305 194.646  42
  -2  -5   4 16758.5 963.140  12
  -2  -5   4 15788.0 932.025  15
  -2  -5   3 25930.1 1261.57  15
  -2  -5   3 27969.0 1314.32  12
  -2  -5   2 14969.7 828.298  12
  -2  -5   1 86.3019 65.7408  14
  -2  -5   1 28.0038 58.4243  12
  -2  -5   0 565.321 122.691  12
  -2  -5   0 471.635 121.126  14
  -2  -5   0 665.381 119.711  31
   2   5   1 406.735 107.864  56
  -2  -5  -1 551.862 115.422  12
  -2  -5  -1 270.517 95.5268  14
  -2  -5  -1 486.325 101.914  31
   2   5   2 663.465 140.913  56
  -2  -5  -2 844.910 136.744  12
  -2  -5  -2 753.652 127.240  31
   2   5   3 421.171 97.9014  39
  -2  -5  -3 308.868 92.5511  31
   2   5   4 171.928 82.6686  39
  -2  -5  -4 77.7282 54.4815  31
  -2  -5  -5 1055.83 210.244  11
  -2  -5  -6 2647.25 355.145  11
   2   5   6 2741.25 348.769  55
   2   5   7 2668.24 365.621  55
   2   5   7 2469.79 379.346  66
  -2  -5  -7 3094.76 397.543  11
  -2  -5  -7 3206.99 379.598   2
   2   5   8 430.297 199.831  66
  -2  -5  -8 830.398 220.172  11
  -2  -5  -8 811.661 200.368   2
   2   5   9 754.846 240.102  66
  -2  -5  -9 416.393 176.293  11
   2   5  10 578.901 233.879  66
  -2  -5 -10 102.695 107.256   7
   2   5  11 2560.10 436.031  66
   2   5  11 2569.11 418.972  62
   2   5  12 4487.36 523.627  66
   2   5  12 4442.62 508.874  62
   2   5  13 2154.72 305.651  62
   2   5  13 2353.93 310.402  66
  -2  -6   9 84.6547 74.4927  44
  -2  -6   8-44.5989 83.2079  44
  -2  -6   7 1358.29 324.724  36
  -2  -6   7 1043.89 258.887  42
  -2  -6   6 4143.87 561.721  42
   2   6  -6 5020.77 501.932  64
  -2  -6   5 81.0658 151.389  35
  -2  -6   5 220.902 168.379  42
   2   6  -5 355.110 149.445  64
  -2  -6   4 6112.63 697.991  35
  -2  -6   4 4645.29 490.694  12
  -2  -6   4 6130.02 662.995  42
  -2  -6   3 9343.35 832.304  35
  -2  -6   3 7609.79 621.044  12
  -2  -6   3 9303.61 676.270  14
  -2  -6   3 9546.08 803.572  42
  -2  -6   2 15936.0 895.262  12
  -2  -6   2 14756.7 891.424  14
  -2  -6   2 15870.5 1023.00  42
  -2  -6   1 270.274 109.383  12
  -2  -6   1 178.606 94.4982  14
  -2  -6   0 321.778 100.845  31
  -2  -6   0 182.677 90.0386  12
  -2  -6   0 131.888 87.2291  14
  -2  -6  -1 51630.8 1973.84  31
  -2  -6  -1 50171.9 2005.88  12
  -2  -6  -1 52308.2 2053.57  14
  -2  -6  -2 27385.4 1183.03  31
   2   6   2 27879.7 1252.49  56
  -2  -6  -3 1704.16 215.063  13
  -2  -6  -3 1868.32 213.910  31
  -2  -6  -4 382.439 102.909  31
  -2  -6  -5 6692.71 574.745  11
  -2  -6  -6 10205.2 723.431   2
  -2  -6  -6 12600.1 816.574   4
  -2  -6  -6 11032.1 805.343  11
  -2  -6  -7 5479.31 526.027   2
  -2  -6  -7 4710.50 493.310   4
  -2  -6  -7 4467.71 519.690  11
   2   6   7 5368.29 566.543  66
  -2  -6  -8 1669.54 294.989   2
  -2  -6  -8 972.631 250.700  11
   2   6   8 1403.39 306.285  66
  -2  -6  -9 54.3326 101.391   2
   2   6   9 138.685 129.383  66
   2   6  10 570.465 221.356  66
   2   6  11 66.7879 139.309  66
   2   6  12 930.687 241.384  66
   2   6  13 148.236 97.8823  66
  -2  -7   8 30.7706 49.7198  44
  -2  -7   7 516.889 208.933  36
  -2  -7   7 180.722 103.575  44
  -2  -7   7 306.822 143.342  42
  -2  -7   6 413.468 232.011  36
  -2  -7   6 831.883 226.113  44
  -2  -7   6 393.553 184.321  42
  -2  -7   5 10321.0 988.072  35
   2   7  -5 13100.1 834.300  64
  -2  -7   5 11875.2 981.207  42
  -2  -7   4 6208.32 694.233  42
  -2  -7   4 5405.13 703.163  35
  -2  -7   3 5342.69 610.377  42
  -2  -7   3 4062.66 453.401  12
  -2  -7   3 4566.52 487.470  14
  -2  -7   3 3863.44 531.596  34
  -2  -7   3 5042.09 653.854  35
  -2  -7   2 124.487 116.470  42
  -2  -7   2 459.263 203.164  34
  -2  -7   2 309.563 130.757  12
  -2  -7   2 418.254 150.432  14
  -2  -7   1 655.682 204.967  42
  -2  -7   1 815.307 199.301  24
  -2  -7   1 612.661 199.097  34
  -2  -7   1 647.460 165.897  12
  -2  -7   1 603.514 162.238  14
  -2  -7   0 1099.67 189.509  31
  -2  -7   0 1292.75 239.892  24
  -2  -7   0 806.957 217.378  34
  -2  -7   0 768.111 179.689   5
  -2  -7   0 1045.70 208.511  12
  -2  -7   0 1004.59 207.727  14
  -2  -7  -1 3377.93 328.482  31
  -2  -7  -1 2963.07 344.285  14
  -2  -7  -2 26410.3 1201.31  31
   2   7   3 5714.31 503.788  56
  -2  -7  -3 6182.80 471.290  13
  -2  -7  -3 5898.92 444.068  31
  -2  -7  -4 1145.46 234.935  11
  -2  -7  -4 1368.49 205.557  31
  -2  -7  -5 4057.71 446.161   4
  -2  -7  -5 3019.15 363.955   2
  -2  -7  -5 3281.81 417.544  11
  -2  -7  -6 52.4739 48.9779   4
  -2  -7  -6 46.4032 61.2361   2
  -2  -7  -6 111.618 104.124  11
  -2  -7  -7 165.582 103.275   4
  -2  -7  -7 183.316 127.696  11
  -2  -7  -8-55.3203 72.9721   2
  -2  -7  -8 65.1357 105.228  11
  -2  -7  -9 2830.51 406.961   2
   2   7   9 2249.17 400.339  66
  -2  -7 -10 14977.3 954.922   2
   2   7  10 11021.6 935.487  66
  -2  -7 -11 6673.65 568.581   2
   2   7  11 5397.01 596.569  66
   2   7  12 635.201 183.446  66
   2   7  13 95.9097 73.1060  66
  -2  -8   7 142.463 117.252  36
  -2  -8   7 111.295 84.8486  42
  -2  -8   6 137.973 128.711  36
  -2  -8   6 54.0277 71.3050  42
  -2  -8   5 550.312 243.353  35
  -2  -8   5 199.238 124.198  42
  -2  -8   4 3523.00 567.949  35
  -2  -8   4 3845.53 533.353  42
  -2  -8   3 5804.20 721.982  35
  -2  -8   3 4290.32 587.736  34
  -2  -8   3 4933.89 614.594  42
  -2  -8   2 83.5096 155.856  35
  -2  -8   2 221.312 137.699  34
  -2  -8   2 49.6348 92.7169  12
  -2  -8   2 258.973 136.725  14
  -2  -8   2 272.937 155.968  42
  -2  -8   1 2218.58 359.927  24
  -2  -8   1 3033.37 438.688  42
  -2  -8   1 2273.44 404.751  34
  -2  -8   1 2121.14 330.871  14
  -2  -8   0 4961.59 493.542   5
  -2  -8   0 3421.41 412.764  14
  -2  -8   0 4081.16 527.632  33
  -2  -8   0 3955.01 529.555  34
  -2  -8   0 4337.47 484.733  24
  -2  -8  -1 47.3561 76.5041   5
  -2  -8  -1 36.2773 67.6727  31
  -2  -8  -1-64.1860 119.734  33
  -2  -8  -1-65.4287 105.700  34
  -2  -8  -1-49.7461 80.3650  24
  -2  -8  -2 1978.32 309.553   5
  -2  -8  -2 1757.07 252.155  31
  -2  -8  -2 1671.87 336.527  33
  -2  -8  -2 1510.95 253.195  13
  -2  -8  -2 1906.24 310.971  24
  -2  -8  -3 4990.21 468.168  13
  -2  -8  -3 6319.11 501.311  31
  -2  -8  -3 5798.14 544.698   5
  -2  -8  -4 6974.00 524.116  31
  -2  -8  -4 6224.57 576.181   5
  -2  -8  -4 6730.77 604.659   4
  -2  -8  -5 1925.13 330.374   4
  -2  -8  -6 60.1322 97.1435  11
  -2  -8  -6-49.2537 79.5693   2
  -2  -8  -7 4183.09 526.696  11
  -2  -8  -7 4226.39 486.934   2
  -2  -8  -7 4036.78 514.121   4
  -2  -8  -8 56.3254 91.0117   2
  -2  -8  -9 56.1345 104.730   2
  -2  -8 -10 1393.40 287.837   2
   2   8  10 1207.57 279.055  66
  -2  -8 -11 1315.08 240.893   2
   2   8  11 1204.60 261.696  66
   2   8  12 1155.11 226.009  66
  -2  -9   6 775.566 213.534  36
  -2  -9   5 2015.62 374.198  36
  -2  -9   5 1325.94 280.069  42
  -2  -9   4 77.6212 102.390  35
  -2  -9   4-63.6367 102.809  42
  -2  -9   3 84.5928 136.666  35
  -2  -9   3-68.7848 111.130  42
  -2  -9   2 531.177 245.656  34
  -2  -9   2 259.092 180.774  35
  -2  -9   2 481.610 203.509  42
  -2  -9   2 743.244 220.402  24
  -2  -9   1 76.4180 123.474  34
  -2  -9   1 85.0576 137.429  35
  -2  -9   1 65.3308 60.9768  42
  -2  -9   1 57.4043 141.676  24
  -2  -9   0 74.2682 97.9637  33
  -2  -9   0 56.9431 118.761  24
  -2  -9   0-75.5457 99.6486  34
  -2  -9   0-54.2004 71.4933   5
  -2  -9  -1 9221.02 713.061  13
  -2  -9  -1 8346.37 736.309  24
  -2  -9  -1 8275.00 804.918  52
  -2  -9  -1 9556.19 863.584  33
  -2  -9  -1 10589.2 904.578  34
  -2  -9  -1 9729.79 764.519   5
  -2  -9  -2 3936.98 449.658  13
  -2  -9  -2 4745.56 529.601  24
  -2  -9  -2 4792.42 594.964  33
  -2  -9  -2 4211.36 564.166  34
  -2  -9  -2 4353.26 504.554   5
  -2  -9  -2 4655.44 591.940  52
  -2  -9  -3 4354.87 458.776  13
  -2  -9  -3 4922.61 609.856  52
  -2  -9  -3 3774.06 469.172   5
  -2  -9  -3 4736.34 595.373  33
  -2  -9  -4 439.471 170.993   5
  -2  -9  -4 837.091 221.648   4
  -2  -9  -5 530.301 183.076   4
  -2  -9  -6 858.394 244.208   4
  -2  -9  -7 899.324 227.971   2
  -2  -9  -8 1566.14 298.037   2
  -2  -9  -9 14001.0 947.392   2
  -2  -9 -10 3749.55 431.486   2
  -2  -9 -11 147.174 90.7963   2
  -2  -9 -11-28.9354 60.3481  20
  -2  -9 -12 102.179 60.3656  20
  -2 -10   5 87.1431 81.3278  36
  -2 -10   4 479.758 194.457  35
  -2 -10   4 536.949 193.463  36
  -2 -10   3 431.917 201.909  35
  -2 -10   2 2825.54 445.083  34
  -2 -10   2 2690.85 463.790  35
  -2 -10   2 2627.78 408.945  42
  -2 -10   2 2944.59 408.399  24
  -2 -10   1 1103.35 292.189  34
  -2 -10   1 1069.33 307.942  35
  -2 -10   1 510.370 194.026  33
  -2 -10   1 840.191 240.764  24
  -2 -10   0-75.1920 70.1538  33
  -2 -10   0-57.7670 107.774  24
  -2 -10   0-75.9269 122.672  34
  -2 -10   0-82.7553 77.2063  35
  -2 -10   0 165.689 126.193   5
  -2 -10  -1-75.8571 100.060  33
  -2 -10  -1 58.6433 122.307  24
  -2 -10  -1-76.8402 101.357  34
  -2 -10  -1 57.2303 92.4563   5
  -2 -10  -1-71.8026 133.942  52
  -2 -10  -2 76.2514 123.226  33
  -2 -10  -2 76.9310 124.323  34
  -2 -10  -2 232.278 132.708   5
  -2 -10  -2 75.4598 121.947  52
  -2 -10  -3 913.922 267.632  33
  -2 -10  -3 1075.97 297.215  34
  -2 -10  -3 1089.47 317.931  52
  -2 -10  -3 875.186 245.382   5
  -2 -10  -4 2045.46 407.131  52
  -2 -10  -4 1981.05 394.642  33
  -2 -10  -5 311.320 178.398  52
  -2 -10  -5 525.506 181.199   4
  -2 -10  -5 539.464 227.762  33
  -2 -10  -6 373.816 197.602  52
  -2 -10  -7-69.0023 128.737  52
  -2 -10  -8-95.2425 108.842   2
  -2 -10  -9 99.4345 87.5163  20
  -2 -10  -9 132.731 101.148   2
  -2 -10 -10 1410.24 205.770  20
  -2 -10 -10 1512.68 243.788   2
  -2 -10 -11 662.978 126.459  20
  -2 -10 -11 687.341 140.497   2
  -2 -11   4-28.3135 45.7434  43
  -2 -11   4 32.8409 53.0569  36
  -2 -11   3-51.1539 82.6555  35
  -2 -11   2 185.573 141.451  35
  -2 -11   1 2412.85 416.862  35
  -2 -11   1 1778.01 330.008  34
  -2 -11   0 3339.97 488.203  34
  -2 -11   0 3495.71 521.134  35
  -2 -11   0 3843.54 507.638  33
  -2 -11  -1 2111.35 395.443  34
  -2 -11  -1 2156.41 411.225  35
  -2 -11  -1 2723.96 438.513  33
  -2 -11  -2 1229.62 240.296  22
  -2 -11  -2 1201.21 317.173  52
  -2 -11  -2 435.451 204.789  34
  -2 -11  -2 720.399 234.258  33
  -2 -11  -3 1808.75 295.222  22
  -2 -11  -3 1557.12 376.375  52
  -2 -11  -3 1841.12 367.507  34
  -2 -11  -3 1467.86 346.556  33
  -2 -11  -4-46.9279 107.233  22
  -2 -11  -4-74.9118 121.036  52
  -2 -11  -4-73.9190 97.5232  34
  -2 -11  -4-73.8283 119.286  33
  -2 -11  -5 45.9039 74.1677  22
  -2 -11  -5-73.2113 96.5769  52
  -2 -11  -5-73.3162 136.771  33
  -2 -11  -6 519.745 162.370  22
  -2 -11  -6 342.248 169.660  52
  -2 -11  -6 714.404 231.370  33
  -2 -11  -7 6106.84 650.958  33
  -2 -11  -7 4921.69 471.140  22
  -2 -11  -7 5907.86 618.848  52
  -2 -11  -8 3819.19 492.951  33
  -2 -11  -9 830.990 169.101   2
  -2 -11 -10 242.480 87.4043   2
  -2 -11 -10 244.547 114.316  33
  -2 -12   2-38.2614 61.8235  35
  -2 -12   1-47.4939 88.6092  35
  -2 -12   0 268.366 141.785  35
  -2 -12   0 99.7342 104.262  34
  -2 -12   0 492.935 165.933  33
  -2 -12  -1 220.849 136.603  34
  -2 -12  -1 342.409 159.987  35
  -2 -12  -1 384.147 162.162  33
  -2 -12  -2 1943.52 341.535  34
  -2 -12  -2 1055.02 260.254  33
  -2 -12  -3 181.926 138.655  52
  -2 -12  -3 183.058 150.679  34
  -2 -12  -3 182.741 113.762  33
  -2 -12  -3 148.929 98.3757  22
  -2 -12  -4 930.484 255.811  52
  -2 -12  -4 1416.98 307.065  34
  -2 -12  -4 1236.79 285.794  33
  -2 -12  -4 1765.58 266.537  22
  -2 -12  -5 541.363 202.502  52
  -2 -12  -5 181.492 126.521  34
  -2 -12  -5 243.563 150.553  33
  -2 -12  -5 336.759 130.919  22
  -2 -12  -6 165.099 125.811  52
  -2 -12  -6 172.179 119.782  34
  -2 -12  -6 174.472 153.490  33
  -2 -12  -6 103.653 79.0635  22
  -2 -12  -7 93.6335 75.6398  52
  -2 -12  -7 52.0334 97.0697  34
  -2 -12  -7-53.1311 85.8397  33
  -2 -12  -7 29.7485 55.5036  22
  -2 -12  -8 1151.10 236.854  34
  -2 -12  -8 1278.78 247.817  33
  -2 -12  -9 546.752 144.044  34
  -2 -12  -9 793.098 179.130  33
  -2 -13  -1 596.125 161.202  34
  -2 -13  -1 511.424 139.740  33
  -2 -13  -2 314.872 127.519  34
  -2 -13  -2 272.593 120.834  33
  -2 -13  -3 167.604 95.7438  34
  -2 -13  -3 41.8673 87.3340  33
  -2 -13  -3 23.6211 49.2918  22
  -2 -13  -4 341.060 143.810  34
  -2 -13  -4 171.490 106.393  33
  -2 -13  -4 615.034 129.206  22
  -2 -13  -5 41.4340 54.6731  34
  -2 -13  -5 41.8825 55.2643  33
  -2 -13  -5 50.5412 47.1629  22
  -2 -13  -6 304.784 123.322  34
  -2 -13  -6 155.823 103.041  33
  -2 -13  -6 251.380 90.7414  22
  -2 -13  -7 1137.18 198.048  34
  -2 -13  -7 1361.22 163.968  22
  -2 -13  -7 1113.79 198.061  33
   3 -12  -3 369.157 86.8210  23
   3 -12  -2 99.6119 60.0587  23
   3 -12  -1 35.8704 74.8202  51
   3 -12   0 216.892 112.043  51
   3 -11  -6-17.3889 39.7316  20
   3 -11  -5 132.490 68.3877  20
   3 -11  -5 79.4112 58.6478  23
   3 -11  -4 381.451 111.718  20
   3 -11  -4 266.864 96.5426  23
   3 -11  -3 273.784 95.8281  20
   3 -11  -3 188.157 87.1570  23
   3 -11  -2 27.8417 68.7154  23
   3 -11  -2 54.3643 101.419  51
   3 -11  -1 75.2487 61.9218  19
   3 -11  -1 27.0996 66.8965  23
   3 -11  -1 58.9606 122.980  51
   3 -11   0 60.1750 125.516  51
   3 -11   1-57.9013 76.3975  51
   3 -11   2-51.9799 96.9724  51
   3 -11   2-35.9861 75.0632  43
   3 -11   3-31.8252 66.3835  43
   3 -11   3-36.3039 58.6589  33
   3 -10  -7-20.8607 47.6597  20
   3 -10  -7 19.2759 44.0389  27
   3 -10  -6 513.236 126.796  20
   3 -10  -6 399.774 106.173  27
   3 -10  -5 4901.37 421.429  20
   3 -10  -5 4126.29 372.298  23
   3 -10  -4 2149.19 279.742  20
   3 -10  -3-37.1188 84.8122  20
   3 -10  -2 113.174 86.3125  20
   3 -10  -2 285.867 188.593  51
   3 -10  -1 1224.40 313.623  51
   3 -10   0 393.567 208.043  51
   3 -10   1 53.6011 100.088  43
   3 -10   1 216.383 99.9762  19
   3 -10   1 155.701 162.427  51
   3 -10   2 627.292 189.243  43
   3 -10   2 183.480 140.283  33
   3 -10   2 589.530 238.421  51
   3 -10   3 2940.95 378.962  43
   3 -10   3 2081.66 301.179  24
   3 -10   3 2633.63 392.363  33
   3 -10   3 1846.85 376.720  51
   3 -10   4 216.370 111.973  24
   3 -10   4 203.080 142.389  33
   3 -10   5 119.358 88.1301  24
   3 -10   5 175.646 108.766  43
   3  -9  -8 1247.11 167.487  20
   3  -9  -8 1245.04 170.338  27
   3  -9  -7 85.6323 65.2172  20
   3  -9  -7-55.8369 73.6549  27
   3  -9  -6 138.055 107.066  20
   3  -9  -6 386.001 120.275  27
   3  -9  -5 38.8398 114.626  20
   3  -9  -5 276.127 120.521  27
   3  -9  -4 1080.57 231.971  20
   3  -9  -3 1625.23 272.703  20
   3  -9  -2 172.054 106.291  20
   3  -9  -1 4260.69 440.740  20
   3  -9   0 167.538 116.652  46
   3  -9   0 185.400 129.052  43
   3  -9   0 250.691 123.405  20
   3  -9   1 58.0842 108.387  46
   3  -9   1 126.122 131.549  43
   3  -9   1 88.8256 143.525  51
   3  -9   2 505.637 204.372  43
   3  -9   2 177.766 99.8077  19
   3  -9   2 217.444 151.381  33
   3  -9   2 348.664 199.307  51
   3  -9   3 2281.34 380.483  43
   3  -9   3 2898.10 389.923  24
   3  -9   3 1784.72 366.655  33
   3  -9   3 2721.66 480.337  51
   3  -9   4 2663.05 402.320  43
   3  -9   4 2727.64 376.146  24
   3  -9   4 2584.19 429.364  33
   3  -9   4 2593.40 450.735  51
   3  -9   5 563.060 180.443  43
   3  -9   5 1193.82 245.306  24
   3  -9   5 798.883 223.444  33
   3  -9   6 74.0337 103.742  24
   3  -9   6 371.330 138.873  43
   3  -9   7 81.6433 80.3865  24
   3  -9   7 195.666 86.5784  43
   3  -8  -9 801.710 132.095  28
   3  -8  -9 587.859 117.096  27
   3  -8  -8 3618.77 333.259  20
   3  -8  -8 3837.28 351.576  27
   3  -8  -7 5166.49 443.543  20
   3  -8  -7 5521.43 464.104  27
   3  -8  -6 3458.97 380.526  20
   3  -8  -6 3258.89 359.700  27
   3  -8  -5-42.3129 78.9332  20
   3  -8  -5 79.2675 110.902  27
   3  -8  -4 566.795 163.105  20
   3  -8  -4 273.721 115.956  27
   3  -8  -3 653.364 190.228  22
   3  -8  -3 306.084 135.954  20
   3  -8  -2 10548.2 800.947  47
   3  -8  -2 9039.35 714.189  22
   3  -8  -2 10512.6 727.286  20
   3  -8  -1 57.0152 92.2368  47
   3  -8  -1 182.439 134.613  22
   3  -8  -1 298.758 125.977  20
   3  -8   0 6491.40 630.344  46
   3  -8   0 7037.41 668.482  47
   3  -8   0 7224.34 693.176  43
   3  -8   0 6631.96 564.221  20
   3  -8   0 7783.76 613.228  22
   3  -8   1 4395.33 518.324  47
   3  -8   1 3635.39 497.324  43
   3  -8   1 3310.77 390.310  20
   3  -8   2 66.5469 107.523  43
   3  -8   2 59.1743 110.401  47
   3  -8   2-61.2116 98.9049  46
   3  -8   2-76.5000 94.4087  19
   3  -8   2-74.0457 69.0884  33
   3  -8   2-89.7901 145.068  51
   3  -8   3 1782.91 316.995  45
   3  -8   3 1008.43 268.747  43
   3  -8   3 973.442 250.266  46
   3  -8   3 1416.83 236.374  19
   3  -8   3 2126.86 446.742  51
   3  -8   3 606.907 248.056  33
   3  -8   4 66.2585 107.048  43
   3  -8   4 57.4039 92.7450  44
   3  -8   4 285.114 140.722  46
   3  -8   4-84.5898 136.661  51
   3  -8   4 76.6414 101.102  33
   3  -8   5 1688.76 332.988  43
   3  -8   5 1566.12 307.427  44
   3  -8   5 970.041 290.380  33
   3  -8   6 1287.60 267.212  44
   3  -8   6 1927.55 332.193  43
   3  -8   6 1231.60 309.588  33
   3  -8   7 1085.40 228.803  43
   3  -8   7 1350.46 250.204  44
   3  -8   8 513.156 142.215  24
   3  -8   8 773.355 163.107  44
   3  -7 -10 34.1602 45.0725  28
   3  -7  -9 199.383 93.2060  27
   3  -7  -8 134.570 94.2364  27
   3  -7  -7 903.409 194.942  20
   3  -7  -7 1100.42 219.206  27
   3  -7  -6 4606.32 453.975  20
   3  -7  -5 3562.46 400.417  20
   3  -7  -4 800.788 194.596  20
   3  -7  -4 986.312 272.365  54
   3  -7  -3 1357.31 246.050  20
   3  -7  -3 1374.45 251.469  22
   3  -7  -3 1016.76 278.599  54
   3  -7  -2-39.9440 139.409  20
   3  -7  -2-43.6184 115.081  22
   3  -7  -2-65.5341 86.4581  54
   3  -7  -1 105.191 98.3075  47
   3  -7  -1 312.553 121.017  20
   3  -7  -1 169.276 118.576  22
   3  -7  -1 137.715 95.9393  13
   3  -7   0 974.443 235.765  46
   3  -7   0 1045.59 249.622  43
   3  -7   0 765.136 211.758  47
   3  -7   0 734.388 184.321  22
   3  -7   0 1198.74 217.939  20
   3  -7   0 444.743 146.002  13
   3  -7   0 1144.07 281.902  54
   3  -7   1 3843.77 402.961  20
   3  -7   1 4456.75 510.350  47
   3  -7   1 3936.82 493.344  43
   3  -7   1 3945.64 472.442  46
   3  -7   2 8657.67 788.149  43
   3  -7   2 11651.2 862.218  47
   3  -7   2 9820.35 772.129  45
   3  -7   2 12404.2 886.675  46
   3  -7   3 131.167 150.107  43
   3  -7   3 322.136 141.925  45
   3  -7   3 417.712 157.682  46
   3  -7   3 342.309 150.778  44
   3  -7   3 147.472 109.116  19
   3  -7   3 764.491 262.923  51
   3  -7   3 286.945 177.255  33
   3  -7   4-117.284 109.400  46
   3  -7   4-59.6948 78.7516  44
   3  -7   4-54.6401 101.935  45
   3  -7   4 36.9721 77.1205  19
   3  -7   4-84.8623 111.945  51
   3  -7   4 40.5862 84.6570  26
   3  -7   4 151.828 141.618  33
   3  -7   5 753.704 188.256  26
   3  -7   5 392.823 208.125  33
   3  -7   5 709.789 216.886  45
   3  -7   5 491.018 182.020  44
   3  -7   6 165.363 109.093  26
   3  -7   6 77.9838 102.898  33
   3  -7   6 60.6430 98.0043  44
   3  -7   7 603.804 226.454  36
   3  -7   7 759.238 185.008  26
   3  -7   7 448.859 182.324  44
   3  -7   8 894.402 217.028  44
   3  -7   9 136.928 90.4157  44
  -3   6  10 3038.40 350.394  66
   3  -6 -10 3253.50 282.375  28
  -3   6   9 155.918 118.847  66
   3  -6  -8 3716.65 383.734  27
   3  -6  -7 5062.77 505.698  65
   3  -6  -6 790.847 206.031  65
   3  -6  -6 1258.36 235.584  20
   3  -6  -5 200.868 106.112  20
   3  -6  -5 88.2216 92.1479  65
   3  -6  -5 279.833 147.739  53
   3  -6  -4 540.388 149.081  20
   3  -6  -4 316.945 148.454  53
   3  -6  -3 3379.92 377.379  22
   3  -6  -3 1944.13 280.736  20
   3  -6  -2 347.740 119.936  22
   3  -6  -2 279.627 122.387  20
   3  -6  -2 287.833 142.405  54
   3  -6  -1 5198.05 511.007  47
   3  -6  -1 5377.46 529.853  43
   3  -6  -1 5682.02 486.570  22
   3  -6  -1 5169.41 443.864  20
   3  -6  -1 4831.37 464.857  13
   3  -6  -1 5657.01 573.480  54
   3  -6   0 14549.6 950.633  43
   3  -6   0 11797.9 860.108  46
   3  -6   0 14551.9 938.255  47
   3  -6   0 15186.6 848.912  22
   3  -6   0 14488.0 809.844  20
   3  -6   0 13944.3 840.331  13
   3  -6   0 13613.9 958.217  54
   3  -6   0 15588.0 878.485  50
   3  -6   1 5445.15 574.432  54
   3  -6   1 4818.93 454.133  50
   3  -6   1 5403.60 445.735  20
   3  -6   1 4825.09 433.850  22
   3  -6   1 4315.78 486.995  47
   3  -6   1 4907.94 519.763  46
   3  -6   1 4402.32 497.933  43
   3  -6   1 5313.64 504.878  45
   3  -6   2 241.505 101.852  20
   3  -6   2 281.526 131.363  45
   3  -6   2 56.0216 90.6075  43
   3  -6   2 51.1112 95.4429  46
   3  -6   2 203.214 125.444  47
   3  -6   2 98.0677 91.5721  44
   3  -6   3 1207.06 260.689  44
   3  -6   3 687.730 191.201  45
   3  -6   3 1186.01 258.079  46
   3  -6   3 1161.08 205.029  19
   3  -6   3 904.292 273.812  51
   3  -6   3 878.470 180.691  26
   3  -6   3 625.217 204.149  33
   3  -6   4 164.716 114.616  46
   3  -6   4 155.392 136.734  45
   3  -6   4 169.371 129.078  44
   3  -6   4 103.915 85.6178  19
   3  -6   4 77.8170 125.809  51
   3  -6   4 184.075 103.130  26
   3  -6   4 273.819 142.854  33
   3  -6   5 218.249 134.856  45
   3  -6   5 181.369 126.314  44
   3  -6   5 287.791 111.539  19
   3  -6   5 149.034 155.596  33
   3  -6   5 279.089 117.838  26
   3  -6   6 8173.25 832.623  36
   3  -6   6 9107.04 655.553  26
   3  -6   6 9040.26 783.056  44
   3  -6   6 9432.21 759.009  45
   3  -6   7 9092.38 868.294  36
   3  -6   7 8925.91 656.297  26
   3  -6   7 8997.18 783.190  44
   3  -6   7 8054.16 714.044  45
   3  -6   8 1582.98 344.078  36
   3  -6   8 1024.70 212.467  26
   3  -6   8 981.875 249.459  44
   3  -6   9 398.005 125.382  26
   3  -6   9 613.502 182.112  44
   3  -6  10-32.5992 80.4525  44
   3  -5 -10 1555.70 201.504  28
  -3   5  10 1463.68 262.992  66
   3  -5  -9 1506.80 255.522  65
   3  -5  -8 318.651 134.659  65
   3  -5  -7 3676.46 424.646  65
  -3   5   6 3357.86 460.113  55
   3  -5  -6 4468.81 503.433  53
   3  -5  -6 4666.50 478.004  65
   3  -5  -5 1804.26 312.857  53
   3  -5  -5 1657.90 276.269  65
   3  -5  -4 1683.00 253.553  20
   3  -5  -4 1135.22 241.104  53
   3  -5  -4 1077.39 217.410   2
   3  -5  -3 6272.00 483.534  20
   3  -5  -3 6134.21 514.274  40
   3  -5  -3 6823.89 569.917  53
   3  -5  -3 6397.62 531.600   2
   3  -5  -2 397.945 129.217  53
   3  -5  -1 6867.73 588.764  54
   3  -5  -1 6334.13 492.725  13
   3  -5   0 91.8426 85.6758  54
   3  -5   0 31.4317 50.8006  13
   3  -5   1 2746.79 287.181  21
   3  -5   1 2455.14 354.661  54
   3  -5   1 2441.31 283.426  13
   3  -5   2 23220.4 1082.77  21
   3  -5   2 22964.8 1281.89  54
   3  -5   3 689.391 183.978  44
   3  -5   3 1026.39 212.891  45
   3  -5   3 987.339 177.718  16
   3  -5   3 788.826 164.916  21
   3  -5   4 2433.65 414.267  51
   3  -5   4 1715.57 301.699  44
   3  -5   4 2312.16 338.231  45
   3  -5   4 3232.57 393.061  46
   3  -5   4 2028.44 263.267  26
   3  -5   4 2169.32 365.008  33
   3  -5   4 2217.16 269.914  19
   3  -5   4 1673.50 246.665  16
   3  -5   5-55.6267 127.091  44
   3  -5   5 152.559 116.186  45
   3  -5   5 35.6195 57.5507  26
   3  -5   5 132.634 123.712  33
   3  -5   5 110.301 84.0050  16
   3  -5   5 32.8391 68.4954  19
   3  -5   6 2733.17 416.493  44
   3  -5   6 2533.89 382.740  45
   3  -5   6 2247.45 309.594  26
   3  -5   6 2147.04 410.747  33
   3  -5   6 2509.24 458.094  36
   3  -5   6 2945.34 352.853  16
   3  -5   7 746.240 269.562  36
   3  -5   7 748.175 241.914  45
   3  -5   7 1089.39 275.525  44
   3  -5   7 1381.07 248.678  26
   3  -5   7 634.261 268.291  33
   3  -5   8 1948.36 400.328  36
   3  -5   8 2235.32 368.602  45
   3  -5   8 2911.24 443.966  44
   3  -5   8 2226.61 311.715  26
   3  -5   9 3177.50 420.057  37
   3  -5   9 3504.58 453.634  44
   3  -5   9 3214.04 351.821  26
   3  -5  10 1205.06 241.713  37
   3  -5  10 2107.70 316.436  44
   3  -5  10 1829.43 236.448  26
   3  -5  11-26.6561 60.9196  37
   3  -5  11 190.530 84.2131  44
  -3   4  11 1355.52 212.921  66
   3  -4 -10 2470.03 273.341   3
   3  -4 -10 2596.37 300.102  65
  -3   4  10 1749.96 306.404  66
   3  -4  -9 10028.8 657.500   3
  -3   4   9 8235.23 808.052  63
   3  -4  -9 8809.34 663.119  65
   3  -4  -8 490.895 162.244   3
   3  -4  -8 234.522 131.694  65
   3  -4  -7 328.439 145.531  65
   3  -4  -6 417.325 154.478  53
   3  -4  -6 436.132 158.148  65
   3  -4  -5 2931.63 382.026  53
   3  -4  -5 3795.38 392.381  65
   3  -4  -4 10210.1 726.545  53
   3  -4  -4 11653.8 765.458   2
   3  -4  -4 11688.2 738.555  40
   3  -4  -3 5663.00 483.432  53
   3  -4  -2 44511.5 1851.44  53
   3  -4  -1 22405.2 1080.27  53
   3  -4   0 656.805 130.106  21
   3  -4   0 874.608 157.574  13
   3  -4   0 975.129 199.525  54
   3  -4   1 2969.21 276.535  21
   3  -4   1 3593.94 307.034  13
   3  -4   1 4214.56 406.551  54
   3  -4   2 23.8659 54.5513  21
   3  -4   2 144.183 71.9024  16
   3  -4   2 41.2040 54.3761  54
   3  -4   3 5206.82 384.409  21
   3  -4   3 5318.06 377.449  16
   3  -4   4 18388.3 896.748  21
   3  -4   4 18121.0 888.425  16
   3  -4   5 22670.0 1084.48  26
   3  -4   5 20625.7 1213.37  44
   3  -4   5 22871.1 1224.22  45
   3  -4   5 26127.4 1106.70  19
   3  -4   5 18390.2 1242.99  33
   3  -4   5 22794.2 1364.39  36
   3  -4   5 23911.7 1105.55  16
   3  -4   6 10245.0 659.682  26
   3  -4   6 7698.85 769.216  33
   3  -4   6 9775.65 889.226  36
   3  -4   6 11465.9 692.657  16
   3  -4   6 9020.80 752.533  44
   3  -4   6 9079.86 734.302  45
   3  -4   7 1382.79 243.744  26
   3  -4   7 673.461 243.875  33
   3  -4   7 480.937 213.860  36
   3  -4   7 1337.83 235.271  16
   3  -4   7 1158.42 274.589  44
   3  -4   7 1077.83 271.678  45
   3  -4   8-83.3958 134.727  36
   3  -4   8 59.1758 95.6009  45
   3  -4   8 63.9122 103.252  44
   3  -4   8-41.5277 77.4695  26
   3  -4   9-61.4491 81.0563  44
   3  -4   9-56.1838 104.808  45
   3  -4   9 39.8279 83.0670  26
   3  -4  10 158.527 130.614  37
   3  -4  10 279.927 130.759  45
   3  -4  10 312.658 146.001  44
   3  -4  10 202.317 109.204  26
   3  -4  11 872.947 201.438  37
   3  -4  11 939.640 160.004  26
   3  -4  11 884.975 196.743  44
   3  -3 -11 21.7697 49.7400  65
  -3   3  11-29.2341 60.9736  66
   3  -3 -11-19.6410 44.8769   3
  -3   3  10 1000.23 244.122  66
   3  -3 -10 862.378 187.102  65
   3  -3 -10 883.126 176.455   3
  -3   3   9 1322.54 329.121  63
   3  -3  -9 2184.72 323.005  65
   3  -3  -9 1617.53 269.674   3
   3  -3  -8 2337.39 339.064  65
  -3   3   8 2335.99 476.963  63
   3  -3  -8 2536.99 346.169   3
  -3   3   7 682.378 277.874  63
   3  -3  -7 1477.97 265.147   3
   3  -3  -6 2893.01 355.522  17
  -3   3   6 2626.25 465.720  60
   3  -3  -6 2538.32 325.107   3
  -3   3   5 3046.50 452.154  60
   3  -3  -5 3083.48 350.796  17
   3  -3  -4 28.9198 53.9506  17
   3  -3  -4-37.7209 78.6727  53
   3  -3  -3 18869.9 964.125  53
   3  -3  -2 4523.31 377.118  53
   3  -3  -1 2784.31 272.802  53
   3  -3   0 592.682 113.997  21
   3  -3   0 774.432 132.709  13
   3  -3   0 653.829 131.515  53
   3  -3   1 9559.55 517.971  21
   3  -3   1 9507.15 524.269  13
   3  -3   1 10919.4 638.645  54
   3  -3   2 5965.75 381.721  21
   3  -3   2 6226.21 363.681  16
   3  -3   3 553.402 109.409  21
   3  -3   3 481.386 99.0880  16
   3  -3   4 4600.92 338.411  21
   3  -3   4 4149.55 322.890  16
   3  -3   5 11130.4 633.481  16
   3  -3   6 19137.7 974.033  29
   3  -3   6 15198.6 1090.44  33
   3  -3   6 17514.6 1183.12  36
   3  -3   6 20938.5 976.852  16
   3  -3   6 17861.0 1080.85  44
   3  -3   7 9110.94 622.444  26
   3  -3   7 8459.07 825.000  36
   3  -3   7 8886.64 621.980  16
   3  -3   7 7836.13 707.093  44
   3  -3   8 4864.91 463.106  26
   3  -3   8 4447.00 538.645  44
   3  -3   8 4490.12 611.992  36
   3  -3   8 4542.53 450.385  16
   3  -3   9 80.9757 151.057  36
   3  -3   9-40.7445 84.9834  26
   3  -3   9-62.1679 115.974  44
   3  -3   9 60.2416 137.636  45
   3  -3  10 410.019 139.558  26
   3  -3  10 384.622 170.376  45
   3  -3  10 282.822 158.708  44
   3  -3  11 341.849 138.680  45
   3  -3  11 591.885 195.618  37
   3  -3  11 382.249 117.086  26
   3  -3  12 133.997 98.9002  37
   3  -2 -11 348.373 92.2335   3
   3  -2 -11 284.687 91.9154  65
   3  -2 -10 3387.05 347.911   3
  -3   2  10 3351.76 412.496  66
   3  -2 -10 2696.49 327.294  65
   3  -2  -9 972.906 224.815   3
   3  -2  -9 844.612 204.911  65
  -3   2   9 650.553 253.004  63
   3  -2  -8 1116.54 255.000   3
  -3   2   8 806.777 291.367  63
  -3   2   7 262.126 182.403  63
  -3   2   7 275.325 191.571  60
   3  -2  -7 90.3102 111.713   3
   3  -2  -7 576.740 173.798  17
   3  -2  -6 768.343 191.717  17
  -3   2   6 320.030 183.604  60
   3  -2  -5 35.8330 88.4393  17
  -3   2   5 65.9531 106.558  60
   3  -2  -4 5821.75 422.756  30
  -3   2   4 5577.06 539.442  59
   3  -2  -4 4981.59 408.286  17
   3  -2  -3 109776. 3842.42  30
  -3   2   3 113809. 4036.87  59
   3  -2  -3 105597. 3827.48  17
   3  -2  -2 17238.1 790.537  30
   3  -2  -2 16660.0 764.656  17
   3  -2  -1 1585.86 162.342  21
   3  -2  -1 1587.37 161.360  17
   3  -2  -1 1578.15 191.371  53
  -3   2   1 1404.34 180.105  58
   3  -2   0 2026.95 177.125  21
   3  -2   0 1777.46 193.284  53
  -3   2   0 1903.47 172.157  57
  -3   2   0 2206.48 193.983  58
   3  -2   1 13154.6 590.333  13
   3  -2   1 12403.2 578.750  21
   3  -2   1 12617.7 529.298  18
   3  -2   2 8134.42 429.697  21
   3  -2   2 8562.54 403.996  16
   3  -2   2 7423.79 478.652  54
   3  -2   3 6819.35 394.695  21
   3  -2   3 6669.02 371.284  16
   3  -2   3 6656.73 466.230  54
   3  -2   4 6127.51 383.371  16
   3  -2   4 6947.98 408.035  21
   3  -2   5 37613.1 1500.30  16
   3  -2   5 37641.6 1491.85  21
   3  -2   6 13797.0 738.522  16
   3  -2   7 1068.38 268.122  61
   3  -2   7 1050.37 276.376  36
   3  -2   7 1190.29 200.975  16
   3  -2   7 1284.32 263.298  44
   3  -2   8 147.876 138.067  36
   3  -2   8 275.014 169.779  61
   3  -2   8 189.650 100.259  16
   3  -2   9 1431.11 347.261  61
   3  -2  10 1127.87 300.491  61
   3  -2  10 1404.91 236.822  26
   3  -2  11 725.891 246.557  61
   3  -2  11 365.491 120.761  26
   3  -2  11 357.991 165.773  45
   3  -2  12 1112.36 227.313  37
   3  -2  12 944.104 198.296  45
   3  -1 -11 394.522 103.416  65
   3  -1 -11 462.708 101.077   3
  -3   1  10 54.4107 113.481  61
   3  -1 -10-34.4175 71.7845  65
   3  -1 -10 161.009 94.9809   3
  -3   1   9 328.053 187.505  63
  -3   1   9 144.940 117.288  61
   3  -1  -9 253.926 125.024   3
  -3   1   8 7082.12 821.354  63
  -3   1   8 7712.42 826.320  61
   3  -1  -8 7495.93 634.044   3
   3  -1  -7 2835.30 386.169  17
  -3   1   7 3157.07 556.658  60
  -3   1   7 2857.01 484.235  61
  -3   1   7 3980.44 597.474  63
   3  -1  -7 3034.78 391.544   3
  -3   1   6 2255.27 399.484  61
  -3   1   6 1612.69 366.230  60
   3  -1  -6 2037.60 303.847  17
  -3   1   5 770.244 216.345  61
  -3   1   5 925.910 263.608  60
  -3   1   5 1214.81 293.849  59
   3  -1  -5 1085.52 207.699  17
  -3   1   4 8320.31 678.516  59
   3  -1  -4 8269.41 526.836  30
   3  -1  -4 7814.79 527.993  17
  -3   1   3 3483.46 374.366  59
   3  -1  -3 3586.03 302.488  30
   3  -1  -3 3305.77 292.699  17
  -3   1   2 2884.74 277.510  58
   3  -1  -2 3238.84 270.415  30
   3  -1  -2 3275.96 264.223  17
  -3   1   1 1854.78 203.610  58
   3  -1  -1 2031.15 197.214  30
   3  -1   0 16049.8 665.427  53
  -3   1   0 15343.6 658.968  58
  -3   1   0 14241.3 632.605  57
   3  -1   0 14926.5 647.182  30
   3  -1   0 13747.7 600.568  21
   3  -1   1 24950.3 926.027  18
   3  -1   1 24778.3 944.038  21
   3  -1   1 24259.8 975.936  53
   3  -1   2 11046.2 489.407  21
   3  -1   2 10242.3 447.088  18
   3  -1   2 9900.00 441.148  16
   3  -1   2 10918.7 537.521  54
   3  -1   3 2036.52 210.842  38
   3  -1   3 2041.16 165.947  16
  -3   1  -3 2019.94 222.085  10
   3  -1   3 2028.66 179.800  21
   3  -1   4 41551.4 1672.23  38
   3  -1   4 43201.8 1590.28  16
  -3   1  -4 42812.0 1716.49  10
   3  -1   4 43436.8 1603.76  21
   3  -1   5 22633.2 1081.09  38
   3  -1   5 24161.5 1008.12  16
   3  -1   5 23635.2 998.059  21
   3  -1   6 15993.6 888.996  38
   3  -1   6 15836.8 796.232  16
   3  -1   6 16635.5 784.853  32
   3  -1   7 23495.5 1096.00  16
   3  -1   7 22198.5 1319.22  36
   3  -1   7 23977.4 1079.01  32
   3  -1   7 21293.6 1295.49  61
   3  -1   8 1198.44 211.905  16
   3  -1   8 1402.15 314.051  36
   3  -1   8 1436.37 221.887  32
   3  -1   8 1004.54 275.319  61
   3  -1   9 3022.81 497.009  61
   3  -1   9 2790.89 338.732  16
   3  -1  10 710.790 266.584  61
   3  -1  11 1393.00 337.904  61
   3  -1  11 1356.21 222.710  26
   3  -1  12 1059.62 238.252  37
   3  -1  12 1284.98 300.676  61
   3  -1  13 653.932 146.624  37
  -3   1 -13 596.437 122.502   9
   3  -1  13 620.251 139.217  45
  -3   0  11 565.753 153.422  61
  -3   0  10-55.3323 103.218  61
   3   0 -10-32.6884 60.9778  65
   3   0 -10 29.5994 55.2156   3
  -3   0   9 79.6425 128.682  63
  -3   0   9-74.6292 98.4649  61
   3   0  -9-81.2263 113.663   3
  -3   0   8 180.221 145.574  63
  -3   0   8-84.5442 157.710  61
   3   0  -8 46.5186 106.279   3
  -3   0   7 4353.83 629.170  63
  -3   0   7 3080.71 520.163  61
  -3   0   7 3641.25 587.286  60
   3   0  -7 3460.06 417.340   3
   3   0  -7 2846.78 386.726  17
  -3   0   7 3155.95 370.023  32
   3   0  -6 16154.2 980.036  17
  -3   0   6 16984.5 1202.95  61
  -3   0   6 18407.3 1299.76  60
   3   0  -5 62738.2 2454.11  17
  -3   0   5 59203.6 2746.86  60
  -3   0   5 61651.6 2729.24  61
  -3   0   5 61911.4 2788.11  59
   3   0  -4 23467.8 1091.75  17
  -3   0   4 22654.9 1285.58  59
   3   0  -3 753.510 139.422  17
  -3   0   3 816.765 195.828  59
   3   0  -2 1384.58 169.901  17
  -3   0   2 1696.20 208.585  58
   3   0  -1 5981.72 341.748  17
  -3   0   1 5547.00 368.311  58
   3   0  -1 5813.49 347.424  30
   3   0   0 15057.3 582.678  21
   3   0   0 15277.8 638.749  17
  -3   0   0 14428.0 643.503  57
  -3   0   0 15637.9 669.424  58
   3   0   0 14875.5 643.316  30
   3   0   1 67541.4 2325.92  18
   3   0   1 69915.8 2323.19  21
   3   0   1 65108.1 2329.49  53
   3   0   1 69166.1 2328.93  39
   3   0   1 68359.5 2345.69  30
   3   0   2 41359.5 1416.90  18
   3   0   2 41361.6 1431.90  21
   3   0   2 37913.6 1429.17  54
   3   0   2 41443.0 1423.97  39
   3   0   2 38036.0 1384.58  16
   3   0   3 43361.0 1603.80  38
   3   0   3 40922.3 1497.86  39
  -3   0  -3 38933.3 1609.61  10
   3   0   3 42167.3 1489.69  16
   3   0   3 42059.0 1510.54  21
   3   0   4 3829.09 316.606  38
   3   0   4 4293.45 266.062  16
  -3   0  -4 4036.07 337.827  10
   3   0   4 3409.42 251.321  21
   3   0   5 409.248 87.6326  32
   3   0   5 356.516 83.9438  21
   3   0   5 399.818 122.619  38
   3   0   5 303.684 82.4526  16
  -3   0  -6 674.470 161.524   1
   3   0   6 615.724 115.793  32
   3   0   6 593.354 118.490  21
   3   0   6 424.529 141.297  38
   3   0   6 648.580 126.615  16
  -3   0  -7 2590.51 338.835   1
   3   0   7 3002.00 284.144  32
   3   0   7 2381.18 335.070  38
   3   0   7 2877.46 288.176  16
   3   0   8 10938.1 679.081  16
  -3   0  -8 12142.8 815.595   1
   3   0   8 10404.7 798.169  38
   3   0   8 12182.5 682.949  32
   3   0   8 9734.65 864.961  61
  -3   0  -9 8096.38 645.065   7
   3   0   9 7038.73 554.244  16
   3   0   9 7205.85 710.229  62
   3   0   9 7296.77 771.838  61
   3   0  10 5875.46 699.256  61
   3   0  10 4759.49 580.620  62
   3   0  11 6843.94 743.669  61
   3   0  12 901.315 241.167  61
   3   0  12 528.470 191.346  37
   3   0  13 939.615 214.951  61
   3   1 -10 2165.84 243.697   9
  -3  -1  10 1157.88 274.602  61
   3   1  -9 485.738 153.037   9
  -3  -1   9 879.304 282.402  63
  -3  -1   9 735.157 257.230  61
   3   1  -9 518.889 151.823   3
   3   1  -8 264.048 130.111   9
  -3  -1   8 86.6321 161.854  63
  -3  -1   8 342.646 195.913  61
   3   1  -8 445.140 161.051   3
   3   1  -7 133.684 109.969   9
  -3  -1   7 87.9641 142.110  63
  -3  -1   7-86.2537 139.346  61
   3   1  -7 45.5434 94.9909   3
  -3  -1   6 1488.18 363.412  60
  -3  -1   6 1091.21 318.844  61
   3   1  -6 1035.22 214.467   3
   3   1  -6 1092.85 236.864  17
   3   1  -6 1048.16 212.308   9
  -3  -1   6 1380.97 256.446  15
  -3  -1   6 902.899 193.797  32
  -3  -1   5 2914.02 479.061  59
   3   1  -5 3641.45 373.497  64
  -3  -1   5 2854.12 454.560  60
  -3  -1   5 3559.88 490.304  61
   3   1  -5 2577.98 324.575  17
   3   1  -4 36537.2 1558.38  17
  -3  -1   4 38661.0 1857.49  59
  -3  -1   3 1043.67 221.217  59
   3   1  -3 1108.60 169.755  17
  -3  -1   2 380.817 103.969  58
   3   1  -2 391.923 99.2590  17
   3   1  -1 7121.37 386.157  17
  -3  -1   1 7062.60 422.338  58
   3   1   0 35916.5 1308.40  17
  -3  -1   0 38839.3 1361.05  58
  -3  -1   0 35698.6 1270.61  15
   3   1   1 11882.0 479.775  21
   3   1   1 11482.7 501.493  18
  -3  -1  -1 12674.5 534.488  57
   3   1   1 12300.3 517.486  30
   3   1   1 12391.9 530.994  39
   3   1   2 18301.6 716.285  21
   3   1   2 18169.4 715.006  18
   3   1   2 18948.8 751.541  39
   3   1   2 18919.3 703.853  30
   3   1   3 566.917 124.945  38
   3   1   3 780.726 117.129  39
   3   1   3 919.881 109.877  56
   3   1   3 937.567 108.499  21
  -3  -1  -4 18337.0 891.479  10
   3   1   4 18483.1 863.903  38
   3   1   5 17111.4 860.574  38
   3   1   5 16509.1 751.786  21
   3   1   6 1737.40 260.088  38
   3   1   6 2696.18 242.519  21
  -3  -1  -7 325.564 132.357   1
   3   1   7 463.804 116.250  16
  -3  -1  -8 765.985 201.977   1
   3   1   8 1306.45 268.681  38
   3   1   8 900.646 166.639  16
   3   1   8 969.031 254.436  61
   3   1   9 4280.83 521.054  38
   3   1   9 3027.83 480.832  61
  -3  -1  -9 3209.69 401.760   7
   3   1   9 3034.75 343.441  16
   3   1  10 4124.41 553.617  62
   3   1  10 4872.77 637.792  61
  -3  -1 -10 4717.51 508.673   7
   3   1  11 3160.87 517.192  61
   3   1  11 2630.96 448.092  62
  -3  -1 -11 3036.61 413.656   7
   3   1  12 1779.35 336.759  62
   3   1  12 1737.77 357.201  61
   3   1  13 533.057 170.268  61
   3   1  13 710.681 192.038  62
  -3  -2  10-45.9485 74.2307  61
   3   2 -10 48.1034 59.3539   9
  -3  -2   9 888.277 279.724  61
   3   2  -9 1089.20 216.664   9
  -3  -2   8 1835.32 396.283  61
   3   2  -8 2772.24 373.638   9
  -3  -2   7 5236.86 681.323  61
   3   2  -7 4977.30 506.927   9
   3   2  -6 8350.99 656.255  64
  -3  -2   6 8835.12 864.378  61
  -3  -2   6 7651.29 578.824  32
   3   2  -6 8838.75 657.448   9
  -3  -2   6 8565.32 682.557  15
   3   2  -5 4350.53 420.520  64
  -3  -2   5 4245.58 379.202  32
   3   2  -5 3905.47 396.339   9
  -3  -2   5 5065.28 465.131  15
   3   2  -4 6499.61 475.310  17
  -3  -2   4 6251.88 633.728  59
  -3  -2   4 7103.79 511.084  15
  -3  -2   4 6555.40 449.944  32
  -3  -2   3 141.962 98.9954  59
   3   2  -3 352.976 100.877  17
  -3  -2   3 230.100 89.5598  15
  -3  -2   2 3370.29 363.164  59
  -3  -2   2 3872.13 290.231  15
   3   2  -2 3188.52 263.902  17
  -3  -2   1 28557.1 1149.26  58
  -3  -2   1 27227.9 1082.23  15
   3   2  -1 27066.5 1078.34  17
  -3  -2   0 56760.8 1950.51  58
  -3  -2   0 51104.4 1899.15  15
  -3  -2  -1 55179.9 1908.56  57
   3   2   1 56717.7 1943.03  39
  -3  -2  -1 51263.4 1895.91  14
   3   2   1 54526.0 1881.43  18
   3   2   2 10001.7 480.433  56
   3   2   2 9195.30 456.796  39
  -3  -2  -2 9005.24 425.958  14
   3   2   2 9434.74 412.202  18
   3   2   3 698.468 117.207  56
   3   2   3 697.728 114.251  39
   3   2   3 788.710 138.917  38
  -3  -2  -3 881.895 155.772  10
   3   2   4 1872.39 226.806  38
  -3  -2  -4 1584.48 217.679  10
   3   2   5 20737.5 956.097  38
  -3  -2  -5 17362.8 881.692  11
   3   2   6 27032.1 1279.86  38
   3   2   7 303.124 134.039  38
  -3  -2  -7 81.7821 85.4120   1
   3   2   8 24495.7 1423.37  61
   3   2   8 25944.5 1394.73  38
   3   2   8 25822.4 1187.06  16
  -3  -2  -8 27140.7 1379.11   1
   3   2   9 30970.9 1683.29  61
   3   2   9 32180.5 1657.80  38
  -3  -2  -9 28063.2 1477.10   7
   3   2   9 27499.5 1358.26  16
  -3  -2  -9 33622.3 1628.70   1
   3   2  10 5373.23 648.750  61
   3   2  10 5114.62 611.201  38
  -3  -2 -10 5491.76 570.492   7
   3   2  11 372.678 184.078  61
   3   2  11 71.8200 149.967  62
  -3  -2 -11 274.368 135.611   7
  -3  -2 -12-48.6038 78.5243   7
   3   2  12 63.5867 102.728  62
   3   2  12 264.182 162.984  61
   3   2  13-48.8951 64.4957  61
   3   2  13 47.2204 76.2850  62
   3   3 -10 20.1079 45.9402   9
  -3  -3  10-34.9568 65.2094  61
   3   3  -9 33.2108 75.8974   9
  -3  -3   9 116.840 121.855  61
   3   3  -8 1131.02 247.900   9
  -3  -3   8 382.218 226.673  61
   3   3  -7 48.0827 109.870   9
  -3  -3   7 84.6627 157.943  61
   3   3  -6 3332.19 408.797   9
  -3  -3   6 3837.99 449.398  15
   3   3  -6 2877.13 380.606  64
  -3  -3   6 2713.31 483.818  61
  -3  -3   5 1914.23 300.087  15
  -3  -3   5 1985.67 299.610  12
   3   3  -5 1779.79 279.049   9
   3   3  -5 2145.44 301.344  64
  -3  -3   5 1745.76 364.327  61
  -3  -3   4 3869.33 516.529  59
   3   3  -4 3819.57 373.146   9
  -3  -3   4 4629.05 420.309  15
   3   3  -4 4029.21 391.256  64
  -3  -3   4 3896.28 499.312  61
  -3  -3   3 5814.78 569.508  59
  -3  -3   3 6250.39 456.066  15
  -3  -3   2 1834.18 279.560  59
  -3  -3   2 1477.27 191.606  15
  -3  -3   1 29.0472 85.6743  59
  -3  -3   1-21.2875 44.3972  58
  -3  -3   1 19.7443 45.1090  15
  -3  -3   0 10273.6 507.174  58
  -3  -3   0 9841.82 507.936  15
  -3  -3  -1 300.538 67.1731  57
   3   3   1 318.967 82.0567  39
  -3  -3  -1 218.132 67.1603  12
  -3  -3  -1 327.838 81.6563  14
   3   3   1 352.463 63.5797  18
  -3  -3  -2 308.343 62.2453  57
   3   3   2 497.867 109.041  56
   3   3   2 355.705 89.7062  39
  -3  -3  -2 243.451 60.8008  12
  -3  -3  -2 300.008 75.9225  14
   3   3   2 238.725 51.5212  18
  -3  -3  -3 889.267 154.173  10
   3   3   3 807.294 138.032  56
   3   3   3 1184.32 152.021  39
   3   3   3 1030.98 152.629  38
   3   3   4 43041.2 1704.35  38
   3   3   4 43708.2 1672.67  39
  -3  -3  -4 42970.6 1733.37  10
   3   3   5 39141.6 1625.44  38
   3   3   6 13199.1 770.966  38
  -3  -3  -6 12362.4 734.713   1
  -3  -3  -6 11141.5 709.874  11
   3   3   7 3393.94 396.181  38
  -3  -3  -7 3863.02 413.367   1
   3   3   8 3790.24 464.834  38
  -3  -3  -8 4374.88 471.476   1
   3   3   8 3857.13 465.823  66
  -3  -3  -9 5700.56 584.791   1
   3   3   9 5529.88 603.393  66
  -3  -3  -9 5791.52 547.883   7
   3   3   9 4895.24 443.947  16
   3   3   9 6191.93 635.195  38
   3   3  10 7214.49 731.636  66
   3   3  10 6572.57 710.020  38
  -3  -3 -10 7514.25 673.210   7
  -3  -3 -11 2956.99 422.870   7
   3   3  11 3676.84 526.978  62
  -3  -3 -12 2004.86 325.665   7
   3   3  12 1557.88 336.612  62
   3   3  13 346.744 146.531  62
   3   3  14 29.5316 61.5984  62
   3   4  -9 1143.13 189.351   9
   3   4  -8 2584.53 333.923   9
   3   4  -7 7004.29 600.331   9
   3   4  -7 5955.68 554.931  64
   3   4  -6 3815.39 446.027   9
   3   4  -6 3277.98 406.881  64
  -3  -4   5-47.6157 76.9230  12
   3   4  -5 43.2048 69.7972   9
  -3  -4   5 48.1465 77.7805  15
   3   4  -5-43.3117 90.3307  64
  -3  -4   4 1573.23 264.879  12
   3   4  -4 1536.36 244.071   9
  -3  -4   4 1564.95 259.713  15
  -3  -4   3 511.891 145.428  12
  -3  -4   3 410.755 124.515  15
  -3  -4   2 12647.9 726.727  12
  -3  -4   2 12651.9 703.537  15
  -3  -4   1 72000.2 2694.63  12
  -3  -4   1 73662.3 2675.88  15
  -3  -4   0 12181.9 624.284  12
  -3  -4   0 11237.0 565.882  31
   3   4   1 2254.61 213.472  39
  -3  -4  -1 2131.16 205.215  12
  -3  -4  -1 1724.05 198.884  14
  -3  -4  -1 2022.02 196.219  31
   3   4   2 10051.1 563.739  56
  -3  -4  -2 10120.9 515.080  12
  -3  -4  -2 9358.38 524.116  14
   3   4   2 10498.2 531.976  39
   3   4   3 5080.19 376.223  56
   3   4   3 4850.61 344.453  39
   3   4   4 7160.92 450.656  39
  -3  -4  -4 6526.64 457.701  10
   3   4   5 4525.35 395.379  38
   3   4   6 164173. 5460.38  38
  -3  -4  -6 149166. 5385.65   1
  -3  -4  -6 145839. 5466.26  11
   3   4   7 16968.8 981.725  38
  -3  -4  -7 16911.7 962.703   1
  -3  -4  -7 15271.4 948.154  11
  -3  -4  -8 18104.9 1050.10   1
   3   4   8 15834.9 1029.15  38
  -3  -4  -8 17319.1 1046.61  11
   3   4   8 16787.6 1088.21  66
   3   4   9 5517.83 591.222  38
   3   4   9 4483.40 553.991  66
  -3  -4  -9 4575.13 486.557   7
   3   4  10 69.0723 111.633  62
   3   4  10 140.729 146.788  66
  -3  -4 -10 108.621 124.123   7
  -3  -4 -11 165.216 154.129   7
   3   4  11 70.3110 131.195  62
   3   4  11 69.7829 130.210  66
  -3  -4 -12 840.704 211.937   7
   3   4  12 444.257 178.255  62
   3   4  12 301.374 159.760  66
   3   4  13 2978.90 398.296  62
   3   4  14 739.688 165.003  62
   3   5  -9 81.0669 56.7749   9
  -3  -5   9 91.2270 75.0906  44
   3   5  -8 198.540 102.563   9
   3   5  -7 1411.54 256.002   9
   3   5  -7 1273.81 251.073  64
  -3  -5   7 1329.83 304.258  42
   3   5  -6 3261.52 401.699   9
   3   5  -6 2004.83 329.570  64
  -3  -5   6 2467.00 424.900  42
   3   5  -5 2557.41 348.628  64
   3   5  -5 2716.14 364.895   9
  -3  -5   4 190.942 117.817  12
   3   5  -4 39.1026 81.5794   9
  -3  -5   4 46.0160 60.7337  15
   3   5  -3 4758.98 421.858   9
  -3  -5   3 5738.70 506.684  12
  -3  -5   3 5505.24 486.273  15
  -3  -5   2 2435.73 308.315  12
  -3  -5   1 3407.92 338.368  12
  -3  -5   0 1527.37 220.416  14
  -3  -5   0 1873.84 205.798  31
  -3  -5  -1 11109.9 603.676  12
  -3  -5  -1 10538.9 616.122  14
  -3  -5  -1 9880.01 553.963  31
   3   5   2 17289.4 885.057  56
   3   5   2 18192.5 827.153  39
  -3  -5  -2 19070.4 842.061  12
  -3  -5  -2 18203.9 873.514  14
  -3  -5  -2 17570.4 829.066  31
   3   5   3 6626.17 426.138  39
   3   5   3 6441.49 469.352  56
  -3  -5  -3 6381.13 415.285  31
   3   5   4 14914.4 777.435  39
   3   5   4 16522.8 875.611  56
  -3  -5  -4 15683.0 753.784  31
  -3  -5  -5 554.430 118.155  31
   3   5   5 441.938 139.069  39
  -3  -5  -6 7287.06 607.165  11
  -3  -5  -7 24610.2 1300.33   2
  -3  -5  -7 28411.5 1425.24  11
  -3  -5  -8 18731.5 1079.45   2
   3   5   8 16618.7 1128.77  66
  -3  -5  -8 19287.2 1151.88  11
   3   5   9 6327.88 664.889  66
  -3  -5  -9 6063.01 629.694  11
   3   5  10 431.290 201.630  66
   3   5  10 465.059 196.464  62
  -3  -5 -10 418.369 183.053   7
  -3  -5 -11 889.926 230.978   7
   3   5  11 930.468 271.873  62
   3   5  11 990.379 281.543  66
   3   5  12 118.459 95.7339  62
   3   5  12 61.2144 114.231  66
   3   5  13 399.605 149.419  66
   3   5  13 45.1094 111.456  62
   3   5  14-53.0625 55.3601  62
  -3  -6   8 317.692 119.151  44
   3   6  -7 800.684 185.776   9
   3   6  -7 915.510 198.179  64
  -3  -6   7 883.268 226.159  42
   3   6  -6 41.7629 87.1008   9
   3   6  -6 132.153 123.261  64
  -3  -6   6-68.8280 90.7877  42
   3   6  -5 1114.76 247.144  64
  -3  -6   5 824.024 281.301  42
  -3  -6   4 1181.77 317.252  42
  -3  -6   4 797.691 212.766  14
  -3  -6   4 1077.20 241.268  12
  -3  -6   3 815.896 245.951  42
  -3  -6   3 529.567 162.418  14
  -3  -6   3 238.652 118.496  12
  -3  -6   2 4450.67 453.960  12
  -3  -6   2 4576.07 455.760  14
  -3  -6   1 946.464 192.757  12
  -3  -6   1 1010.78 204.340  14
  -3  -6   0 15447.1 834.396  12
  -3  -6   0 13205.5 804.109  14
  -3  -6   0 14612.3 747.870  31
  -3  -6  -1 15797.7 807.352  12
  -3  -6  -1 15659.6 771.547  31
   3   6   2 791.567 166.627  56
  -3  -6  -2 631.464 136.681  12
  -3  -6  -2 663.110 148.345  14
  -3  -6  -2 364.478 104.567  31
   3   6   3 4958.31 437.888  56
  -3  -6  -3 4635.62 367.717  31
   3   6   4 394.169 151.856  56
  -3  -6  -4 234.716 97.7216  31
   3   6   5 6373.33 486.482  39
  -3  -6  -5 5799.01 426.440  31
   3   6   6 5398.07 483.839  39
  -3  -6  -6 5186.19 487.444   2
  -3  -6  -6 4969.40 537.637  11
  -3  -6  -7 19614.6 1101.69   2
   3   6   7 18096.6 1065.63  39
  -3  -6  -7 18518.3 1143.20  11
   3   6   7 18197.3 1149.60  66
  -3  -6  -8 2303.95 350.914   2
   3   6   8 1707.58 311.529  39
  -3  -6  -8 2269.45 380.279  11
   3   6   8 1587.99 330.420  66
  -3  -6  -9 55.0597 102.736   2
   3   6   9 55.6344 73.4223  39
  -3  -6  -9 129.386 104.538  11
   3   6   9 68.9731 111.451  66
   3   6  10 71.8170 133.982  66
  -3  -6 -10 54.1889 71.5024   2
   3   6  11 2418.10 414.973  66
   3   6  12 5557.17 595.429  66
   3   6  13 298.389 138.065  66
  -3  -7   7 43.3907 70.1116  42
   3   7  -6 459.786 147.967  64
  -3  -7   6 240.405 148.928  42
   3   7  -5 6377.61 568.163  64
  -3  -7   5 5836.99 663.832  42
  -3  -7   4 1580.77 361.625  42
  -3  -7   3 1096.30 282.364  42
  -3  -7   3 649.635 241.033  35
  -3  -7   2 133.698 124.709  42
  -3  -7   2-77.0831 124.536  35
  -3  -7   2-48.0034 77.5622  12
  -3  -7   2-49.7858 80.4412  14
  -3  -7   1 4688.99 472.733  12
  -3  -7   1 5631.94 524.005  14
  -3  -7   1 5068.26 508.282   5
  -3  -7   1 5541.65 585.200  42
  -3  -7   0 173.359 99.0198   5
  -3  -7   0-39.7277 74.1135  12
  -3  -7   0-43.0529 98.3648  14
  -3  -7  -1 82.5842 66.7704   5
  -3  -7  -1 93.9906 71.6376  31
  -3  -7  -1 73.1120 68.2538  12
  -3  -7  -1 121.212 84.3162  14
  -3  -7  -2 320.103 118.386   5
  -3  -7  -2 249.776 101.309  31
  -3  -7  -2 308.061 110.987  12
   3   7   3 7898.70 610.305  56
  -3  -7  -3 8793.05 567.472  31
  -3  -7  -4 45.4752 59.9840   4
   3   7   4-45.8825 74.1231  56
  -3  -7  -4 31.0402 57.9029  31
  -3  -7  -5 84.0792 78.5275   2
  -3  -7  -5 146.855 91.4065   4
   3   7   5 306.698 143.088  56
  -3  -7  -5 54.8007 88.6244  11
  -3  -7  -5 154.515 76.3689  31
  -3  -7  -6 7139.90 601.634   2
  -3  -7  -6 6566.20 611.096   4
  -3  -7  -6 6921.04 660.286  11
  -3  -7  -7 10648.1 786.025   2
  -3  -7  -7 11859.3 842.532   4
  -3  -7  -8 1304.10 277.499   4
  -3  -7  -8 1222.27 261.962   2
  -3  -7  -8 1063.54 272.992  11
  -3  -7  -9 1675.33 317.856   2
   3   7   9 1312.34 312.691  66
  -3  -7 -10 8373.89 701.111   2
   3   7  10 6516.74 695.875  66
  -3  -7 -11 439.155 158.562   2
   3   7  11 709.641 233.657  66
   3   7  12 53.7585 100.297  66
   3   7  13 75.7631 86.5810  66
  -3  -8   7-28.7818 53.6981  42
  -3  -8   6-46.8954 87.4942  42
  -3  -8   6-58.7695 77.5365  36
   3   8  -5 573.871 172.601  64
  -3  -8   5 982.903 263.530  42
  -3  -8   4 5578.08 639.713  42
   3   8  -4 6404.25 551.672  64
  -3  -8   4 4354.28 618.541  35
  -3  -8   3 2048.43 424.116  35
  -3  -8   3 1247.62 310.062  42
  -3  -8   2 679.620 263.079  35
  -3  -8   2 283.049 148.086  42
  -3  -8   1 9983.99 846.953  42
  -3  -8   1 10951.2 809.865   5
  -3  -8   1 9774.44 755.255  12
  -3  -8   1 10467.1 785.860  14
  -3  -8   0 3186.75 413.021   5
  -3  -8   0 3935.93 433.457  12
  -3  -8   0 3322.32 413.325  14
  -3  -8  -1-49.0773 79.2850   5
  -3  -8  -1-64.1030 103.559  34
  -3  -8  -1 36.9262 68.8834  31
  -3  -8  -1 200.356 123.606  24
  -3  -8  -2 2374.92 355.149  24
  -3  -8  -2 2734.03 367.376   5
  -3  -8  -2 2592.12 316.098  31
  -3  -8  -3 6422.27 576.948   5
  -3  -8  -3 6318.40 590.381   4
  -3  -8  -3 6961.09 531.627  31
  -3  -8  -4 12323.7 866.564   4
  -3  -8  -4 11536.6 745.557  31
   3   8   4 12257.4 875.109  56
  -3  -8  -5 3666.98 456.188   4
  -3  -8  -5 3813.04 379.177  31
  -3  -8  -5 2717.71 417.004  11
   3   8   5 3347.15 447.649  56
  -3  -8  -6 5317.38 526.594   2
  -3  -8  -6 4114.74 524.979  11
   3   8   6 5055.46 582.969  56
  -3  -8  -7 215.287 133.095   2
  -3  -8  -7 305.306 150.926   4
  -3  -8  -7 399.422 175.829  11
   3   8   7 195.419 149.070  56
  -3  -8  -8 171.456 130.620   2
  -3  -8  -8 61.2443 114.300   4
  -3  -8  -9 2259.07 369.702   2
  -3  -8 -10 13368.3 899.600   2
   3   8  10 9524.42 845.871  66
  -3  -8 -11 5772.31 537.508   2
   3   8  11 6060.00 606.930  66
   3   8  12 1445.33 260.471  66
   3   8  13 423.073 123.618  66
  -3  -9   6 76.4588 79.7694  36
  -3  -9   5 139.601 97.0956  42
  -3  -9   5 59.7662 111.528  36
  -3  -9   4 236.082 135.512  42
   3   9  -4 476.042 149.484  64
  -3  -9   3 322.345 199.335  35
  -3  -9   3 532.400 206.324  42
  -3  -9   2 2051.77 418.443  35
  -3  -9   2 1645.94 349.403  42
  -3  -9   1 86.3727 139.563  35
  -3  -9   0 1235.47 270.146  24
  -3  -9   0 1563.38 301.904   5
  -3  -9   0 1012.93 281.186  34
  -3  -9  -1 1793.40 328.449  24
  -3  -9  -1 1867.22 366.284  34
  -3  -9  -1 2282.91 361.679   5
  -3  -9  -2 992.761 238.060   5
  -3  -9  -2 1054.25 217.970  31
  -3  -9  -2 1558.70 338.584  34
  -3  -9  -2 1118.47 293.466  52
  -3  -9  -2 805.084 200.305  13
  -3  -9  -3 1151.75 257.736   5
  -3  -9  -3 884.384 198.949  31
  -3  -9  -4 172.177 119.844   4
  -3  -9  -4 383.628 177.171   5
  -3  -9  -4 166.110 102.650  31
  -3  -9  -4 136.901 110.741  33
  -3  -9  -5 7991.98 681.146   5
  -3  -9  -5 6812.22 666.770   4
  -3  -9  -5 6722.09 556.161  31
   3   9   6 66.2900 123.767  56
  -3  -9  -6 376.298 185.053   4
  -3  -9  -7-53.9257 71.1568   2
  -3  -9  -7-63.7840 118.999   4
  -3  -9  -8 1612.99 311.306   2
  -3  -9  -9 2127.55 355.536   2
  -3  -9 -10 299.291 147.443   2
  -3  -9 -11 288.437 127.807   2
  -3  -9 -12 204.908 86.5312   2
  -3  -9 -12 160.589 71.2013  20
  -3 -10   5-36.2949 58.6461  36
  -3 -10   4 383.066 161.881  36
  -3 -10   3 66.1175 87.2337  35
  -3 -10   3 52.4141 97.7933  42
  -3 -10   2 456.268 200.790  35
  -3 -10   2 175.187 133.680  42
  -3 -10   1 489.316 228.633  35
  -3 -10   1 406.325 179.213  34
  -3 -10   0 167.877 147.869  24
  -3 -10   0 357.528 163.586  34
  -3 -10   0 279.589 147.760   5
  -3 -10  -1-73.5404 97.0035  34
  -3 -10  -1 58.1077 93.8730   5
  -3 -10  -2 1266.67 321.562  34
  -3 -10  -2 1471.71 299.010   5
  -3 -10  -3 3297.38 508.566  34
  -3 -10  -3 4009.40 494.173   5
  -3 -10  -3 3813.75 545.697  52
  -3 -10  -4 951.296 267.048  33
  -3 -10  -4 1463.60 301.476   5
  -3 -10  -4 1285.08 280.381   4
  -3 -10  -4 1028.03 315.219  52
  -3 -10  -5 668.103 213.281   4
  -3 -10  -5 800.992 233.808   5
  -3 -10  -5 742.422 241.041  33
  -3 -10  -6 1116.88 279.888   4
  -3 -10  -7 61.5599 114.852   4
  -3 -10  -8 1346.59 262.629   2
  -3 -10  -9 4595.12 482.589   2
  -3 -10 -10 1210.45 230.348   2
  -3 -10 -11 1423.22 220.936   2
  -3 -10 -12 21.8987 45.6775   2
  -3 -11   3 44.2674 82.5897  36
  -3 -11   3 45.0169 72.7390  35
  -3 -11   2 173.458 108.003  35
  -3 -11   1 1003.89 266.816  35
  -3 -11   0 1175.32 273.748  34
  -3 -11   0 1237.49 306.429  35
  -3 -11   0 1398.82 261.719   5
  -3 -11  -1 266.459 152.484  34
  -3 -11  -1 319.301 157.245   5
  -3 -11  -2 69.7807 92.0443  34
  -3 -11  -2-55.7682 90.0935   5
  -3 -11  -3 71.7462 94.6604  34
  -3 -11  -3 56.6095 118.084   5
  -3 -11  -3 71.8500 134.047  52
  -3 -11  -4-72.7197 67.8270  34
  -3 -11  -4 70.8842 93.5003  33
  -3 -11  -4 74.8130 139.558  52
  -3 -11  -5 71.2227 133.002  33
  -3 -11  -5 145.857 136.181  34
  -3 -11  -5 301.326 185.998  52
  -3 -11  -5 328.079 153.124   4
  -3 -11  -6 510.215 204.259  52
  -3 -11  -6 422.078 185.920  33
  -3 -11  -6 220.113 145.604   4
  -3 -11  -7 5713.58 632.772  33
  -3 -11  -7 5291.81 491.498  22
  -3 -11  -7 5180.75 610.520  52
  -3 -11  -8 1265.17 292.995  33
  -3 -11  -8 1753.72 326.108  52
  -3 -11  -9 36.5499 59.0580   2
  -3 -11 -10 493.277 129.581   2
  -3 -11 -11 159.549 63.9887   2
  -3 -11 -11 164.281 97.0484  33
  -3 -12   2-34.5916 55.8938  35
  -3 -12   1-45.5792 73.6478  35
  -3 -12   0 587.839 169.685  34
  -3 -12   0 535.218 187.672  35
  -3 -12  -1 2645.36 407.597  35
  -3 -12  -1 2479.95 360.382  34
  -3 -12  -2 676.428 212.378  34
  -3 -12  -2 1418.75 305.879  35
  -3 -12  -3-59.5015 55.5021  34
  -3 -12  -3-58.1017 93.8658  52
  -3 -12  -3 37.3587 60.3571  22
  -3 -12  -4 61.8090 115.312  52
  -3 -12  -4-61.1293 98.7682  34
  -3 -12  -4 59.5944 96.2890  33
  -3 -12  -4 118.380 82.3142  22
  -3 -12  -5-62.2739 129.880  52
  -3 -12  -5 122.156 113.937  34
  -3 -12  -5-59.8230 111.597  33
  -3 -12  -5 39.2506 81.8634  22
  -3 -12  -6-59.4463 78.4273  52
  -3 -12  -6 59.1959 78.0970  34
  -3 -12  -6 116.216 108.406  33
  -3 -12  -6 148.142 103.641  22
  -3 -12  -7 1544.97 295.768  52
  -3 -12  -7 1931.45 334.886  34
  -3 -12  -7 2011.57 337.783  33
  -3 -12  -7 1906.97 257.950  22
  -3 -12  -8 4710.28 473.539  52
  -3 -12  -8 3520.33 431.836  33
  -3 -12  -8 4588.53 481.744  34
  -3 -12  -9 1157.23 226.425  33
  -3 -12 -10 29.2305 54.5352  34
  -3 -12 -10 29.3656 47.4495  33
  -3 -13  -1-35.4521 57.2843  35
  -3 -13  -2 112.096 85.4436  34
  -3 -13  -3 81.9854 85.5353  34
  -3 -13  -4-42.8274 69.1877  34
  -3 -13  -4 26.3053 49.0704  22
  -3 -13  -5-43.0156 80.2503  52
  -3 -13  -5-42.8118 69.1719  34
  -3 -13  -5-41.3265 77.0998  33
  -3 -13  -5-26.8187 61.2824  22
  -3 -13  -6 810.369 190.476  52
  -3 -13  -6 896.306 198.904  34
  -3 -13  -6 671.052 178.192  33
  -3 -13  -6 678.164 136.699  22
  -3 -13  -7 312.824 121.833  52
  -3 -13  -7 291.763 108.168  34
  -3 -13  -7 319.650 124.469  33
  -3 -13  -7 469.850 109.695  22
  -3 -13  -8 29.9572 55.8910  34
   4 -11  -4 298.753 79.5236  23
   4 -11  -3 821.692 134.817  23
   4 -11  -2 1455.43 179.506  19
   4 -11  -2 1236.84 173.621  23
   4 -11  -1 228.281 75.6254  19
   4 -11  -1 475.888 109.105  23
   4 -11   0 39.5812 41.3066  19
   4 -11   0 138.472 121.779  51
   4 -11   1 708.266 119.356  19
   4 -11   1 966.075 224.316  51
   4 -11   2 403.444 117.847  43
   4 -11   2 379.893 136.973  51
   4 -10  -6 105.753 59.4423  20
   4 -10  -6 176.121 63.5162  27
   4 -10  -5 280.537 87.6895  20
   4 -10  -4 83.6124 73.6060  20
   4 -10  -4 131.396 77.5862  23
   4 -10  -3 403.755 123.456  20
   4 -10  -3 329.242 108.752  23
   4 -10  -2 921.321 184.158  20
   4 -10  -2 986.066 187.819  23
   4 -10  -1 512.366 141.068  23
   4 -10   0 484.559 123.907  19
   4 -10   0 488.841 134.381  23
   4 -10   0 268.049 153.729  51
   4 -10   1-47.8235 63.0980  43
   4 -10   1-28.6513 65.4743  19
   4 -10   1-67.9296 126.725  51
   4 -10   2 416.506 162.239  43
   4 -10   2 441.821 112.148  19
   4 -10   2 785.319 244.643  51
   4 -10   3 942.291 205.355  43
   4 -10   3 652.423 215.826  51
   4 -10   4 223.872 115.649  43
   4 -10   5 1353.37 208.155  43
   4  -9  -7 649.732 118.327  20
   4  -9  -7 761.372 131.430  27
   4  -9  -6-51.4062 63.4400  20
   4  -9  -6 25.5096 53.2173  27
   4  -9  -5 472.100 132.315  20
   4  -9  -5 557.574 145.772  27
   4  -9  -4 2867.15 330.547  23
   4  -9  -4 3724.83 373.204  20
   4  -9  -3 4865.78 448.047  23
   4  -9  -3 4920.05 454.396  20
   4  -9  -2 767.095 182.288  20
   4  -9  -1 1484.96 287.258  47
   4  -9  -1 1186.93 229.732  20
   4  -9   0 2105.96 331.855  46
   4  -9   0 2330.30 379.885  43
   4  -9   0 2530.44 376.082  47
   4  -9   0 1761.11 268.567  23
   4  -9   0 2028.58 426.747  51
   4  -9   1 60.3856 126.152  43
   4  -9   1 429.148 166.104  46
   4  -9   1 255.954 113.347  19
   4  -9   1 249.783 173.803  51
   4  -9   2 59.6332 124.371  43
   4  -9   2 53.7656 100.295  46
   4  -9   2-34.8038 72.5868  19
   4  -9   2 82.5896 154.064  51
   4  -9   3 3147.23 432.015  43
   4  -9   3 2536.27 296.442  19
   4  -9   3 2281.85 436.238  51
   4  -9   4 3273.35 429.101  43
   4  -9   4 4032.74 353.899  19
   4  -9   4 3622.95 527.059  51
   4  -9   5 1311.90 232.805  24
   4  -9   5 1190.93 241.296  43
   4  -9   6 93.9149 71.5218  24
   4  -9   6-36.1269 75.3468  43
   4  -9   6-64.9967 67.7791  44
   4  -8  -8 1273.54 168.109  27
   4  -8  -8 1066.74 145.940  28
   4  -8  -7 1703.49 209.508  28
   4  -8  -7 1294.31 203.107  27
   4  -8  -6 63.7423 72.8336  20
   4  -8  -6 33.1530 97.7981  27
   4  -8  -5 555.943 167.358  20
   4  -8  -5 915.470 194.559  27
   4  -8  -4 234.050 120.906  23
   4  -8  -4 202.852 113.772  20
   4  -8  -4 266.562 118.041  27
   4  -8  -3-42.5573 68.7634  20
   4  -8  -3-37.8357 93.3765  27
   4  -8  -2 6387.55 552.642  20
   4  -8  -1 1990.32 339.128  47
   4  -8  -1 1308.97 245.857  20
   4  -8   0 550.936 193.064  46
   4  -8   0 972.518 277.668  43
   4  -8   0 295.177 146.729  47
   4  -8   0 869.651 195.288  20
   4  -8   0 428.568 196.606  51
   4  -8   1 6739.02 683.352  43
   4  -8   1 6623.02 634.683  46
   4  -8   1 5992.66 623.251  47
   4  -8   1 5862.20 736.665  51
   4  -8   2 266.349 139.020  43
   4  -8   2 179.196 147.539  46
   4  -8   2 293.453 144.972  47
   4  -8   2 156.688 96.8752  19
   4  -8   2 90.1726 188.172  51
   4  -8   3 413.287 174.854  46
   4  -8   3 659.637 222.392  43
   4  -8   3 384.027 162.580  47
   4  -8   3 455.698 151.099  19
   4  -8   3 892.032 300.399  51
   4  -8   4 2923.84 432.804  43
   4  -8   4 2801.54 404.656  44
   4  -8   4 2820.50 402.981  46
   4  -8   4 2689.73 321.211  19
   4  -8   4 2724.26 491.283  51
   4  -8   5 2492.88 358.977  45
   4  -8   5 2698.04 408.567  43
   4  -8   5 2349.57 367.181  44
   4  -8   5 3484.80 349.008  19
   4  -8   5 3158.23 506.046  51
   4  -8   6 3129.51 377.683  45
   4  -8   6 3089.47 393.442  44
   4  -8   6 2831.75 388.849  43
   4  -8   6 2563.33 396.520  33
   4  -8   7 299.255 130.979  24
   4  -8   7 362.582 135.900  44
   4  -8   8 192.139 102.668  24
   4  -8   8 264.894 106.574  44
   4  -7  -9 103.279 55.7157  28
   4  -7  -8 25.3525 52.8756  28
   4  -7  -8-25.3452 70.9194  27
   4  -7  -7 2634.51 313.353  27
   4  -7  -7 2983.70 320.328  28
   4  -7  -6 6249.56 523.279  27
   4  -7  -5 3698.16 400.875  20
   4  -7  -5 3858.12 410.808  27
   4  -7  -4 41.7620 77.9278  20
   4  -7  -4 82.5669 86.1226  27
   4  -7  -3 42.4137 68.5321  20
   4  -7  -3 40.0356 64.6911  27
   4  -7  -2 211.739 118.565  20
   4  -7  -2 72.3181 95.4783  54
   4  -7  -1 2164.10 376.538  43
   4  -7  -1 2329.43 365.880  47
   4  -7  -1 2519.19 331.214  20
   4  -7  -1 2007.98 391.228  54
   4  -7   0 4418.60 542.298  43
   4  -7   0 4312.99 491.156  46
   4  -7   0 3903.03 498.929  47
   4  -7   0 3629.66 402.676  20
   4  -7   0 4072.74 549.609  54
   4  -7   1 7765.28 695.049  47
   4  -7   1 6801.68 692.123  43
   4  -7   1 7171.98 662.152  46
   4  -7   1 7673.55 594.686  20
   4  -7   1 6376.13 714.054  54
   4  -7   1 8071.12 838.065  51
   4  -7   2 41626.6 1900.87  45
   4  -7   2 33049.0 1856.50  43
   4  -7   2 37215.9 1853.66  44
   4  -7   2 39666.5 1885.97  47
   4  -7   2 34424.9 1814.35  46
   4  -7   2 40000.4 1781.56  50
   4  -7   2 34343.0 2053.19  51
   4  -7   3 56.9991 106.368  45
   4  -7   3 67.4463 108.999  43
   4  -7   3 57.1528 92.3776  47
   4  -7   3 60.3641 97.5628  46
   4  -7   3 359.195 176.598  44
   4  -7   3 233.055 120.194  19
   4  -7   3 179.062 204.569  51
   4  -7   4 489.100 189.559  44
   4  -7   4 515.252 192.954  45
   4  -7   4 414.946 175.308  46
   4  -7   4 202.230 141.172  43
   4  -7   4 462.630 157.261  19
   4  -7   4 446.306 263.586  51
   4  -7   5 112.714 117.588  45
   4  -7   5 54.8507 102.377  46
   4  -7   5 65.4716 105.825  43
   4  -7   5 305.902 151.015  44
   4  -7   5 112.587 85.8096  19
   4  -7   5 85.8465 113.288  51
   4  -7   6 570.614 212.483  33
   4  -7   6 1120.57 265.496  44
   4  -7   6 1169.21 259.295  45
   4  -7   6 1026.23 265.770  43
   4  -7   7 4395.65 483.789  45
   4  -7   7 5034.17 529.048  44
   4  -7   8 1466.69 259.900  44
   4  -7   9 320.681 112.392  44
  -4   6   9 446.216 147.894  66
   4  -6  -9 467.486 108.908  28
   4  -6  -8 278.065 119.155  28
   4  -6  -7 1034.88 212.340  27
   4  -6  -6 248.564 128.404  27
   4  -6  -5 383.346 138.177  27
   4  -6  -4 3213.61 369.392  20
   4  -6  -4 2614.61 339.253  27
   4  -6  -3 6529.92 537.967  20
   4  -6  -3 6477.31 529.254  27
   4  -6  -2 347.540 135.758  20
   4  -6  -2 585.228 153.448  27
   4  -6  -2 863.345 255.921  54
   4  -6  -1 1468.15 295.680  43
   4  -6  -1 1012.66 243.771  47
   4  -6  -1 1320.54 225.772  20
   4  -6  -1 954.828 247.714  54
   4  -6   0 1084.93 268.146  43
   4  -6   0 989.725 235.120  47
   4  -6   0 894.066 186.528  20
   4  -6   0 1002.61 256.695  54
   4  -6   1 2764.62 405.827  43
   4  -6   1 1788.26 325.945  44
   4  -6   1 1929.10 331.786  47
   4  -6   1 2572.32 315.389  20
   4  -6   1 2215.40 386.280  54
   4  -6   1 2238.12 323.297  50
   4  -6   2-52.0165 108.487  45
   4  -6   2 60.9216 80.3600  43
   4  -6   2 53.8772 100.505  46
   4  -6   2-54.4915 88.0323  47
   4  -6   2-54.6440 72.0798  44
   4  -6   2 37.8953 79.0361  20
   4  -6   2 133.501 109.815  50
   4  -6   2-78.8986 147.179  51
   4  -6   3 14894.2 1057.56  43
   4  -6   3 16507.8 1039.12  45
   4  -6   3 15054.6 1022.97  44
   4  -6   3 17897.5 1077.38  47
   4  -6   3 16783.1 1074.17  46
   4  -6   3 14547.7 903.672  21
   4  -6   3 15740.4 885.376  19
   4  -6   3 16702.0 1243.53  51
   4  -6   4 5058.72 592.439  43
   4  -6   4 4682.66 540.206  44
   4  -6   4 5288.84 557.783  45
   4  -6   4 4183.11 509.466  46
   4  -6   4 5261.32 461.323  19
   4  -6   4 5174.93 671.611  51
   4  -6   5 1727.66 316.082  46
   4  -6   5 1179.02 297.458  43
   4  -6   5 1560.88 323.065  44
   4  -6   5 1437.42 302.968  45
   4  -6   5 1742.76 264.696  19
   4  -6   5 1893.60 280.096  26
   4  -6   5 1454.89 369.378  51
   4  -6   6 1532.49 318.829  43
   4  -6   6 1205.43 281.729  44
   4  -6   6 1970.36 345.255  45
   4  -6   6 1357.06 244.360  26
   4  -6   6 1725.66 366.824  33
   4  -6   7 308.175 163.111  44
   4  -6   7 612.395 208.105  45
   4  -6   7 365.846 152.206  26
   4  -6   8 541.816 178.444  45
   4  -6   8 445.362 172.743  44
   4  -6   8 332.961 134.325  26
   4  -6   9 114.962 107.227  45
   4  -6   9-45.1964 84.3119  44
   4  -6   9-30.1613 62.9066  26
   4  -6  10 186.360 100.535  44
  -4   5  10 28.4141 45.9121  66
  -4   5   9 1019.59 228.587  66
   4  -5  -9 1553.86 207.389  28
   4  -5  -8 3143.96 357.734  65
   4  -5  -7 43.5372 70.3482  65
   4  -5  -6 1125.62 228.849  65
   4  -5  -6 1045.56 223.429  27
   4  -5  -5 459.717 151.699  27
   4  -5  -4 1426.91 248.092  27
   4  -5  -4 935.737 232.655  53
   4  -5  -3-51.3842 126.805  53
   4  -5  -3-44.0164 91.8052  40
   4  -5  -3 36.6820 59.2670  27
   4  -5  -2 237.804 117.727  53
   4  -5  -2 338.185 118.381  20
   4  -5  -2 357.609 133.941  40
   4  -5  -2 235.857 104.636  27
   4  -5  -1 9396.51 726.892  43
   4  -5  -1 8233.64 667.826  47
   4  -5  -1 9766.66 622.512  20
   4  -5  -1 9743.30 611.167  27
   4  -5  -1 8927.87 745.098  54
   4  -5   0 15266.0 954.281  43
   4  -5   0 14902.2 921.696  44
   4  -5   0 11664.4 853.542  47
   4  -5   0 13812.6 795.696  20
   4  -5   0 13184.5 924.522  54
   4  -5   0 16442.1 907.023  50
   4  -5   1 23262.8 1180.61  45
   4  -5   1 21032.8 1191.10  43
   4  -5   1 19419.1 1134.77  44
   4  -5   1 21291.5 1079.60  41
   4  -5   1 18770.0 1135.53  47
   4  -5   1 18678.1 1008.47  21
   4  -5   1 21594.8 1035.76  20
   4  -5   1 20834.1 1211.63  54
   4  -5   1 21937.4 1113.02  50
   4  -5   2 3503.90 438.955  43
   4  -5   2 2381.99 361.554  47
   4  -5   2 2178.59 321.104  45
   4  -5   2 2378.67 342.108  44
   4  -5   2 2392.46 292.574  21
   4  -5   2 2370.06 283.921  20
   4  -5   2 2378.46 315.109  50
   4  -5   2 2863.81 407.619  54
   4  -5   2 2360.22 405.680  51
   4  -5   3 900.755 219.974  45
   4  -5   3 1442.01 278.576  44
   4  -5   3 1947.84 330.512  43
   4  -5   3 1014.37 224.002  47
   4  -5   3 1017.96 200.128  21
   4  -5   3 1298.05 233.294  50
   4  -5   3 1287.08 308.009  51
   4  -5   4 1812.75 306.537  45
   4  -5   4 1979.58 348.553  43
   4  -5   4 1761.39 322.003  44
   4  -5   4 1568.97 250.192  21
   4  -5   4 2281.00 283.786  19
   4  -5   4 1663.70 364.525  51
   4  -5   5 1819.61 386.026  51
   4  -5   5 1405.89 284.349  45
   4  -5   5 1087.76 296.277  43
   4  -5   5 1533.80 319.232  44
   4  -5   5 1553.79 240.128  26
   4  -5   5 1543.11 235.589  19
   4  -5   5 1093.14 206.866  16
   4  -5   6 2867.89 420.834  45
   4  -5   6 2247.31 392.448  44
   4  -5   6 2970.91 352.520  26
   4  -5   6 3199.96 368.713  16
   4  -5   6 2706.42 329.671  19
   4  -5   7 2268.26 434.237  36
   4  -5   7 2788.17 412.154  45
   4  -5   7 2822.42 431.960  44
   4  -5   7 2834.88 350.031  26
   4  -5   8 5958.85 631.787  44
   4  -5   8 6569.74 639.606  45
   4  -5   8 5611.74 507.513  26
   4  -5   9 2100.06 334.956  45
   4  -5   9 2302.50 362.709  44
   4  -5   9 1460.00 243.059  26
   4  -5  10 640.252 165.805  45
   4  -5  10 679.475 186.710  44
   4  -5  10 487.759 126.885  26
   4  -5  11 157.283 81.2500  44
  -4   4  10 335.049 117.428  66
   4  -4  -9 1700.31 248.346  65
   4  -4  -9 2032.64 241.700  28
   4  -4  -8-41.3838 77.2096  65
   4  -4  -7 1360.59 257.587  65
   4  -4  -6 1085.63 225.991  65
   4  -4  -5 7028.13 556.104  27
   4  -4  -5 5983.34 601.148  53
   4  -4  -4 1798.30 303.317  53
   4  -4  -4 2855.88 365.182  40
   4  -4  -3 45.3805 84.6770  53
   4  -4  -3 80.6857 92.1912  40
   4  -4  -2 1488.00 258.227  53
   4  -4  -2 1692.64 235.006  27
   4  -4  -2 1692.49 261.156  40
   4  -4  -1 9335.43 643.693  53
   4  -4   0 8590.59 549.389  21
   4  -4   0 9311.43 684.887  54
   4  -4   1 336.051 105.318  21
   4  -4   1 620.282 175.826  54
   4  -4   2 1112.63 186.809  21
   4  -4   2 1526.69 269.023  54
   4  -4   3 17756.9 903.639  21
   4  -4   3 18682.9 1084.82  54
   4  -4   4 26626.0 1373.52  43
   4  -4   4 24899.9 1331.06  44
   4  -4   4 26109.5 1310.16  45
   4  -4   4 25324.9 1187.12  21
   4  -4   4 25302.4 1158.84  19
   4  -4   4 26516.7 1170.92  16
   4  -4   4 23494.9 1219.53  50
   4  -4   4 26556.6 1501.03  51
   4  -4   5 10015.5 869.899  51
   4  -4   5 9491.98 753.263  44
   4  -4   5 8650.76 695.245  45
   4  -4   5 10301.5 639.030  26
   4  -4   5 9321.43 614.646  16
   4  -4   5 9287.85 620.310  21
   4  -4   5 9855.44 615.937  19
   4  -4   6 306.543 115.025  19
   4  -4   6 320.774 141.431  45
   4  -4   6 231.301 121.058  44
   4  -4   6 253.330 117.402  26
   4  -4   6 492.490 207.779  36
   4  -4   6 517.871 142.642  16
   4  -4   7 1224.52 285.977  45
   4  -4   7 2104.24 358.526  44
   4  -4   7 1441.78 246.015  26
   4  -4   7 1010.29 293.230  36
   4  -4   7 1500.23 302.833  37
   4  -4   7 1196.22 228.573  16
   4  -4   8 182.485 139.168  37
   4  -4   8 363.192 178.691  45
   4  -4   8 317.216 167.532  44
   4  -4   8 167.496 110.714  26
   4  -4   9 594.546 208.472  37
   4  -4   9 807.104 222.623  45
   4  -4   9 481.157 203.271  44
   4  -4   9 644.137 177.280  26
   4  -4  10 1616.11 304.325  37
   4  -4  10 1559.44 285.091  45
   4  -4  10 1573.37 296.521  44
   4  -4  10 1727.87 248.971  26
   4  -4  11 749.815 181.721  37
   4  -4  11 846.227 156.628  26
   4  -4  11 522.299 150.518  45
   4  -3 -10 1539.42 198.581  65
  -4   3  10 887.540 194.163  66
   4  -3  -9 1820.68 267.090  65
  -4   3   9 1729.08 338.091  63
   4  -3  -9 2044.84 269.787   3
  -4   3   8 3279.84 518.069  63
   4  -3  -8 2041.87 311.525  65
   4  -3  -8 2852.27 349.701   3
  -4   3   7 1562.07 373.856  63
   4  -3  -7 1439.56 267.575  65
   4  -3  -7 1400.22 255.891   3
   4  -3  -6 676.246 185.067  65
   4  -3  -6 931.729 203.038   3
   4  -3  -5 2991.98 393.401  53
   4  -3  -4 244.331 120.299  40
   4  -3  -4 182.540 104.479  53
   4  -3  -3 3139.55 353.408  40
   4  -3  -3 3468.38 385.395  53
   4  -3  -2 37195.6 1619.40  53
   4  -3  -1 25227.4 1179.17  53
   4  -3   0 33013.2 1471.81  53
   4  -3   0 36369.2 1414.30  21
   4  -3   1 108.209 95.1751  54
   4  -3   1 45.7014 52.2423  21
   4  -3   2 3986.74 389.942  54
   4  -3   2 3432.34 303.571  21
   4  -3   3 1178.29 220.585  54
   4  -3   3 1338.48 188.041  21
   4  -3   4 8572.19 510.212  16
   4  -3   4 8456.02 531.570  21
   4  -3   5 99915.2 3683.31  29
   4  -3   5 104139. 3654.56  16
   4  -3   5 101979. 3668.06  21
   4  -3   5 99956.4 3628.69  19
   4  -3   6 35536.7 1443.06  19
   4  -3   6 32298.5 1429.29  26
   4  -3   6 34025.6 1488.23  29
   4  -3   6 29402.0 1674.14  36
   4  -3   6 33349.9 1444.36  16
   4  -3   6 31140.8 1606.09  44
   4  -3   6 28361.0 1540.03  45
   4  -3   7 9674.60 645.931  26
   4  -3   7 8603.88 625.595  29
   4  -3   7 9101.37 768.164  44
   4  -3   7 7101.13 677.742  45
   4  -3   7 8605.58 826.971  36
   4  -3   7 8668.79 624.034  16
   4  -3   8 2035.75 358.352  45
   4  -3   8 1338.91 290.208  44
   4  -3   8 2399.61 318.621  26
   4  -3   9-63.9382 103.301  37
   4  -3   9-122.654 114.409  45
   4  -3   9 122.223 127.461  44
   4  -3   9 83.1262 86.6945  26
   4  -3  10 60.1570 79.3901  37
   4  -3  10 115.270 87.8206  26
   4  -3  10 56.4998 105.426  45
   4  -3  11-49.7623 113.690  37
   4  -3  11 31.1670 65.0019  26
   4  -3  11 45.1324 72.9114  45
   4  -3  12 965.454 197.857  37
   4  -3  12 734.987 134.694  26
   4  -3  12 1272.17 197.362  45
   4  -2 -10-25.3970 52.9743  65
   4  -2  -9 246.838 123.187   3
  -4   2   9 68.5206 127.940  63
   4  -2  -9 185.118 97.8298  65
   4  -2  -8 1388.04 258.727   3
  -4   2   8 930.193 307.865  63
   4  -2  -8 1164.65 246.611  65
   4  -2  -7 277.197 143.254   3
  -4   2   7 361.793 206.878  63
   4  -2  -6 3429.50 408.985  17
  -4   2   6 3489.41 564.868  60
   4  -2  -6 3530.12 408.412   3
   4  -2  -5-39.3017 51.8497   3
   4  -2  -5 81.5839 93.2006  17
  -4   2   5-77.5790 125.332  60
   4  -2  -4 3586.88 371.333  17
   4  -2  -4 3895.24 383.173  30
   4  -2  -4 4660.13 406.966   3
  -4   2   3 2239.99 335.805  59
   4  -2  -3 1679.65 237.004  30
   4  -2  -3 1741.75 235.549  17
   4  -2  -2 10934.8 648.505  53
   4  -2  -2 10202.8 619.039  30
   4  -2  -2 10015.1 582.904  17
   4  -2  -1 21677.5 976.361  53
  -4   2   1 18844.0 947.062  58
  -4   2   0 22.6587 51.7673  58
   4  -2   0-24.3405 64.2127  53
  -4   2   0 20.2555 42.2450  57
   4  -2   0 17.9872 44.3873  21
   4  -2   1 12182.8 661.558  53
  -4   2  -1 13536.3 639.810  57
   4  -2   1 13204.8 629.913  21
   4  -2   2 9385.99 584.413  54
   4  -2   2 9808.07 519.691  21
   4  -2   3 4271.27 320.762  21
   4  -2   4 9130.49 503.572  16
   4  -2   4 9563.53 542.182  21
   4  -2   5 47.7630 49.8451  16
   4  -2   5 77.2559 58.8665  21
   4  -2   6 2125.81 261.955  29
   4  -2   6 1995.09 245.389  16
   4  -2   6 1788.86 233.882  19
   4  -2   6 2190.89 261.830  21
   4  -2   7 11207.7 693.061  16
   4  -2   7 9712.59 858.595  36
   4  -2   7 11457.3 700.338  29
   4  -2   7 11835.9 904.768  61
   4  -2   8 7380.69 570.361  16
   4  -2   8 6988.16 718.988  61
   4  -2   9 1948.11 400.311  61
   4  -2  10 74.7352 120.746  61
   4  -2  10 40.4002 84.2752  26
   4  -2  11 66.1397 123.382  61
   4  -2  11 56.6946 91.5953  37
   4  -2  11-35.2041 56.8807  26
   4  -2  11 159.117 121.180  45
   4  -2  12 128.484 98.0234  37
   4  -2  12 261.883 100.882  26
   4  -2  12 156.524 103.398  45
   4  -2  13-25.0426 52.2350  37
   4  -1 -10 301.745 97.1908  65
   4  -1  -9 177.402 104.650   3
  -4   1   9 69.6538 112.527  63
  -4   1   9-60.1497 97.1732  61
   4  -1  -9 37.3156 77.8271  65
   4  -1  -8 2300.53 337.878   3
  -4   1   8 3024.71 528.934  63
  -4   1   8 2745.10 468.336  61
   4  -1  -7 47.3461 116.843   3
  -4   1   7-92.3071 121.764  63
  -4   1   7 82.1665 132.746  61
   4  -1  -6 360.758 152.174   3
  -4   1   6 347.253 181.497  59
   4  -1  -6 423.744 158.838  17
  -4   1   6 392.239 193.997  61
  -4   1   6 450.897 222.894  60
   4  -1  -5 199.295 105.245   3
  -4   1   5 75.8903 100.201  59
   4  -1  -5 82.6453 86.2963  17
  -4   1   5 277.819 171.452  61
  -4   1   5 232.106 176.816  60
  -4   1   4 1007.24 262.985  61
  -4   1   4 1671.19 324.490  59
   4  -1  -4 1485.24 237.684  30
   4  -1  -4 1328.18 225.528  17
   4  -1  -4 1459.06 228.157   3
   4  -1  -3 266.402 114.225  30
  -4   1   3 349.901 154.918  59
   4  -1  -3 289.346 104.950  17
  -4   1   2 5291.60 437.045  58
   4  -1  -2 5287.55 397.880  30
   4  -1  -2 5297.95 385.863  17
  -4   1   1 39039.0 1607.11  58
   4  -1  -1 39913.5 1559.09  30
   4  -1  -1 39320.7 1531.40  17
   4  -1   0 39.9221 58.8751  53
  -4   1   0-19.8534 45.3587  57
  -4   1   0 66.0992 54.3716  58
   4  -1   0-19.7428 48.7201  30
   4  -1   1 4600.78 293.096  21
   4  -1   1 3933.61 266.305  18
   4  -1   1 4385.72 309.059  53
  -4   1  -1 5019.88 322.621  57
   4  -1   2 7373.59 405.716  21
   4  -1   2 7515.65 383.919  18
   4  -1   3 28500.8 1109.15  18
   4  -1   3 30151.5 1169.28  21
   4  -1   4 80823.8 2798.67  21
   4  -1   4 76183.6 2746.04  16
  -4   1  -4 78319.6 2949.59  10
   4  -1   5 26079.0 1208.16  38
   4  -1   5 25645.5 1113.86  21
   4  -1   5 25851.5 1088.77  16
   4  -1   6 11931.7 654.514  21
   4  -1   6 11364.2 640.505  16
   4  -1   7 20345.0 1020.52  16
   4  -1   7 21633.5 1275.18  61
   4  -1   8-36.5172 68.1329  16
   4  -1   8-67.6492 109.295  61
   4  -1   9-40.5816 53.5499  16
   4  -1   9-75.4913 121.965  61
   4  -1  10 236.241 164.412  61
   4  -1  11 3908.30 498.449  37
   4  -1  11 4433.82 584.773  61
   4  -1  12 279.900 138.178  45
   4  -1  12 302.158 102.404  26
   4  -1  12 820.383 206.654  37
   4  -1  12 600.659 210.007  61
   4  -1  13 249.823 101.386  37
   4  -1  13 394.851 123.884  45
  -4   0  10 38.7986 72.4195  61
   4   0 -10 118.232 73.1921  65
  -4   0   9 201.504 140.487  63
  -4   0   9 186.554 153.820  61
   4   0  -8 260.643 134.502   3
  -4   0   8 171.082 159.671  63
  -4   0   8 79.4858 148.384  61
   4   0  -7 3127.09 397.869   3
  -4   0   7 2688.52 504.641  63
  -4   0   7 2327.56 449.304  61
   4   0  -6 5977.47 553.450  17
  -4   0   6 4585.17 669.121  60
  -4   0   6 5364.13 684.943  61
   4   0  -6 5458.70 518.016   3
  -4   0   5 2618.75 457.403  59
   4   0  -5 2974.14 350.931   3
   4   0  -5 2957.29 363.023  17
  -4   0   5 1606.29 362.950  61
  -4   0   5 3208.69 527.499  60
   4   0  -5 2182.75 299.639  30
  -4   0   4 3600.67 490.902  59
   4   0  -4 3812.15 372.184   3
   4   0  -4 3925.28 386.334  17
  -4   0   4 3349.63 470.194  61
   4   0  -4 3291.50 350.677  30
   4   0  -3 2735.64 288.441  17
  -4   0   3 2119.56 342.683  59
   4   0  -3 2188.30 269.775  30
   4   0  -2 72.1122 70.9149  17
  -4   0   2 33.2106 53.6742  58
   4   0  -2 50.6564 78.3668  30
   4   0  -1 1410.49 179.895  17
  -4   0   1 1781.92 226.202  58
   4   0  -1 1404.10 183.294  30
  -4   0   0 21.8177 45.5104  58
  -4   0   0 19.7642 48.7792  57
   4   0   0 36.8233 54.3109  30
   4   0   1 5972.78 349.345  18
   4   0   1 6078.61 338.785  21
  -4   0  -1 8360.92 425.847  57
   4   0   1 7879.51 402.494  30
   4   0   2 58030.8 2040.84  39
   4   0   2 57814.8 2049.28  21
   4   0   2 57915.4 2041.06  18
   4   0   3 31647.7 1203.32  21
   4   0   3 30782.6 1172.79  18
   4   0   4 1658.88 226.981  38
  -4   0  -4 1122.93 207.174  10
   4   0   4 1746.12 166.068  16
   4   0   4 1692.02 181.605  21
   4   0   5 13179.0 750.989  38
   4   0   5 13060.7 633.415  16
  -4   0  -5 13578.1 801.280  10
   4   0   5 12556.4 647.879  21
   4   0   6 53065.4 2124.46  38
   4   0   6 49123.6 1932.30  16
   4   0   6 50539.4 1944.85  21
   4   0   7 1808.88 235.307  16
   4   0   7 2055.56 316.216  38
  -4   0  -7 2152.70 313.015   1
   4   0   7 2324.42 259.267  21
  -4   0  -8 6936.23 608.743   1
   4   0   8 7026.98 643.364  38
   4   0   8 7733.96 546.876  16
   4   0   8 6361.73 680.637  61
   4   0   9 5887.13 507.784  16
   4   0   9 6786.75 726.136  61
   4   0  10 1745.19 381.461  61
   4   0  11 543.841 229.982  61
   4   0  11 663.622 225.925  37
   4   0  12 332.624 175.567  61
   4   0  12 199.144 93.0007  26
   4   0  12 50.6178 94.5504  37
   4   0  13 1110.69 215.872  45
  -4  -1  10 324.460 130.631  61
   4   1 -10 312.878 91.8237  65
  -4  -1   9 180.565 125.705  63
  -4  -1   9 181.586 138.447  61
   4   1  -9 239.660 108.422   3
   4   1  -8 81.8621 85.3689   3
  -4  -1   8 81.0452 130.930  63
  -4  -1   8-79.6744 148.628  61
   4   1  -8 77.7369 88.8042   9
   4   1  -7 647.883 198.348   3
  -4  -1   7 363.778 190.246  63
  -4  -1   7 619.349 248.012  61
   4   1  -7 349.289 147.567   9
   4   1  -6 589.595 175.541   3
   4   1  -6 640.315 179.163   9
  -4  -1   6 737.038 272.460  60
  -4  -1   6 516.546 241.711  61
  -4  -1   5 21622.5 1468.50  59
   4   1  -5 23915.7 1172.02   3
   4   1  -5 23163.2 1181.01  17
   4   1  -5 21950.0 1128.56   9
  -4  -1   5 18284.2 1368.43  60
  -4  -1   5 20637.4 1411.35  61
  -4  -1   4 17455.7 1174.39  59
   4   1  -4 15460.6 869.255   3
   4   1  -4 16302.4 896.415  17
   4   1  -4 17098.9 881.507   9
   4   1  -4 16709.1 904.410  64
  -4  -1   4 14756.1 1088.97  61
   4   1  -3 6981.29 489.366  17
  -4  -1   3 7355.38 660.177  59
   4   1  -2-47.8714 59.0752  17
  -4  -1   2 33.7891 77.2032  58
   4   1  -1 1946.49 208.727  17
  -4  -1   1 2166.76 246.197  58
  -4  -1   0 11530.2 589.891  58
   4   1   0 9763.34 535.386  30
   4   1   1 1769.15 160.569  18
  -4  -1  -1 1752.18 179.968  57
   4   1   1 1665.58 169.077  30
   4   1   2 173298. 5745.35  39
   4   1   2 168869. 5692.74  21
   4   1   2 175376. 5705.86  18
   4   1   2 168199. 5707.70  30
   4   1   3 151488. 5193.28  39
   4   1   3 159533. 5165.13  21
   4   1   3 150966. 5151.42  18
   4   1   4 85980.8 3042.77  39
   4   1   4 86076.6 3150.24  38
  -4  -1  -4 86997.2 3210.47  10
   4   1   4 86912.6 3016.10  21
   4   1   5 28896.8 1351.55  38
   4   1   5 32008.6 1280.42  39
  -4  -1  -5 32049.2 1433.29  10
   4   1   5 30035.7 1232.35  21
   4   1   6 2157.97 302.434  38
   4   1   6 2352.83 237.375  21
   4   1   7 27.0245 56.3857  16
   4   1   7 224.415 138.853  38
  -4  -1  -7 86.8667 81.0375   1
   4   1   7 27.0624 56.4647  21
  -4  -1  -8 50.2554 66.3080   1
   4   1   8 52.8318 98.5659  38
   4   1   8 32.3553 52.2937  16
   4   1   8 111.024 126.836  62
   4   1   8 61.7355 99.7460  61
  -4  -1  -9 16995.9 1059.95   1
   4   1   9 16475.7 1162.18  61
   4   1   9 14300.7 1039.90  62
   4   1   9 13993.7 857.995  16
   4   1   9 15530.2 1063.98  38
   4   1  10 13393.1 1072.74  61
   4   1  10 11990.5 992.700  62
  -4  -1 -10 13003.3 901.801   7
   4   1  11 4759.71 629.160  61
   4   1  11 5257.13 618.922  62
  -4  -1 -11 4746.78 526.778   7
   4   1  12 2011.75 399.498  61
   4   1  12 1932.06 353.848  62
  -4  -1 -12 2381.40 344.248   7
   4   1  13 175.316 122.769  62
   4   1  14 361.449 106.063  45
   4   2  -9 1076.74 182.227   9
  -4  -2   9 546.398 192.550  61
   4   2  -8 1092.53 221.374   9
  -4  -2   8 1213.14 348.360  61
   4   2  -7 272.936 140.817   9
  -4  -2   7 87.7858 115.913  61
   4   2  -6 319.866 154.286   9
  -4  -2   6 793.203 285.093  61
   4   2  -5 256.464 126.692  64
  -4  -2   5 240.149 197.935  61
   4   2  -5 620.736 173.067   9
  -4  -2   5 469.865 158.507  15
  -4  -2   5 432.475 242.347  59
  -4  -2   4-68.6660 128.094  61
   4   2  -4-36.4171 75.9563  64
   4   2  -4 70.0998 86.4975  17
   4   2  -4 212.191 109.404   9
  -4  -2   4 154.361 95.2334  15
  -4  -2   4 146.477 136.623  59
   4   2  -3 1215.20 197.168  17
  -4  -2   3 1288.48 208.542  15
  -4  -2   3 1460.10 296.292  59
  -4  -2   2 7876.31 625.335  59
  -4  -2   2 6525.44 516.578  58
   4   2  -2 7225.40 463.472  17
  -4  -2   1 4588.99 376.216  58
   4   2  -1 4762.22 336.469  17
  -4  -2   0 2168.25 232.059  58
  -4  -2  -1 7353.33 414.728  57
   4   2   1 7475.12 387.419  18
   4   2   2 150.819 53.9465  18
   4   2   2 120.333 49.1821  21
  -4  -2  -2 230.467 74.6279  57
   4   2   2 155.673 68.6251  39
   4   2   3 6741.64 393.118  39
   4   2   3 6042.27 333.041  18
  -4  -2  -4 33673.4 1486.59  10
   4   2   4 34362.3 1346.94  56
   4   2   4 34044.8 1364.75  39
   4   2   4 34340.4 1436.61  38
   4   2   5 33090.9 1407.75  38
   4   2   5 29265.1 1294.84  39
  -4  -2  -5 31789.2 1457.60  10
   4   2   6 10057.4 673.314  38
   4   2   6 9236.06 540.767  21
   4   2   7 9371.58 709.282  38
   4   2   7 10371.9 602.485  21
  -4  -2  -8 6582.94 591.525   1
   4   2   8 5139.96 427.124  21
   4   2   8 6136.95 589.272  38
   4   2   8 5903.80 455.443  16
   4   2   8 5347.18 592.902  61
   4   2   8 5120.05 554.950  62
  -4  -2  -9 2584.62 387.897   1
   4   2   9 1772.55 348.000  38
   4   2   9 2094.37 287.737  16
   4   2   9 1853.24 348.341  62
   4   2   9 1680.06 343.565  61
  -4  -2 -10 504.441 195.502   1
  -4  -2 -10 713.901 205.304   7
   4   2  10 407.703 190.590  38
   4   2  10 327.275 132.834  16
   4   2  10 282.166 174.574  62
   4   2  10 369.986 195.656  61
  -4  -2 -11 2853.29 414.842   7
   4   2  11 2951.08 479.122  62
   4   2  11 2875.79 482.622  61
  -4  -2 -12 1669.61 309.358   7
   4   2  12 2407.16 420.986  61
   4   2  12 2408.61 412.669  62
   4   2  13 99.8361 104.159  62
   4   2  14 237.209 107.384  62
   4   3  -9-24.4816 64.5849   9
  -4  -3   9 44.1611 82.3788  61
   4   3  -8 259.769 124.909   9
  -4  -3   8 66.9166 124.939  61
   4   3  -7 3835.92 434.859   9
  -4  -3   7 2641.15 473.982  61
   4   3  -6 6269.17 589.061   9
   4   3  -6 6940.04 605.804  64
  -4  -3   6 6185.32 769.512  61
   4   3  -5 356.226 150.063   9
  -4  -3   5 193.853 135.957  12
  -4  -3   5 352.963 149.042  15
   4   3  -5 314.245 139.213  64
  -4  -3   5 327.445 216.178  61
   4   3  -4 235.188 127.233  64
  -4  -3   4 572.639 231.595  61
   4   3  -4 463.594 144.647   9
  -4  -3   4 342.823 138.993  15
  -4  -3   4 533.026 235.870  59
   4   3  -3 1020.20 195.557  64
   4   3  -3 1596.52 228.672   9
  -4  -3   3 1051.31 199.894  15
  -4  -3   3 1256.68 289.704  59
  -4  -3   2 7398.00 494.446  15
  -4  -3   2 6555.75 595.355  59
  -4  -3   1 6502.14 431.865  15
  -4  -3   1 6358.43 464.738  58
  -4  -3   0 653.229 124.314  15
  -4  -3   0 669.547 137.334  58
   4   3   1 27839.9 1099.42  18
  -4  -3  -1 30381.1 1178.40  14
   4   3   2 28807.7 1088.24  18
  -4  -3  -2 28621.1 1116.92  57
   4   3   2 28476.5 1164.01  39
   4   3   3 35145.1 1336.25  18
   4   3   3 37752.8 1474.63  56
   4   3   3 37326.4 1437.72  39
   4   3   4 10955.6 605.275  56
  -4  -3  -4 10782.9 667.863  10
   4   3   4 10914.2 592.764  39
   4   3   4 10787.1 625.193  38
   4   3   5 1630.85 212.330  56
   4   3   5 1414.39 209.791  39
   4   3   5 1555.47 235.614  38
  -4  -3  -5 1655.61 250.167  10
   4   3   6 9952.56 679.181  38
   4   3   6 9774.75 628.949  39
   4   3   7 3274.87 400.722  38
   4   3   8 6417.27 614.223  38
   4   3   8 5724.77 582.726  66
   4   3   8 6031.37 604.295  62
  -4  -3  -8 6507.92 597.226   1
   4   3   9 14931.0 1010.29  38
   4   3   9 11592.5 913.938  66
   4   3   9 12054.5 946.627  62
  -4  -3  -9 13509.7 948.206   1
   4   3  10 15581.0 1105.10  66
   4   3  10 17186.0 1184.52  62
   4   3  10 17140.5 1180.98  38
  -4  -3 -10 16952.2 1068.52   7
   4   3  10 14383.3 903.972  16
  -4  -3 -10 18376.2 1170.70   1
   4   3  11 2539.05 448.959  62
  -4  -3 -11 3414.55 445.024   7
  -4  -3 -12 52.2728 119.456   7
   4   3  12 200.315 186.855  62
  -4  -3 -13-41.3073 77.0557   7
   4   3  13 158.190 120.470  62
   4   3  14-33.3921 69.6509  62
   4   4  -9 19.3184 44.1404   9
   4   4  -8 656.756 157.049   9
  -4  -4   8 370.073 156.808  61
   4   4  -7 2304.22 338.613   9
  -4  -4   7 1787.37 377.277  61
   4   4  -6 96.6116 119.423   9
   4   4  -6 427.502 159.902  64
  -4  -4   6 243.628 151.661  61
   4   4  -5 891.202 224.413   9
   4   4  -5 653.914 196.357  64
  -4  -4   4 1101.08 229.435  12
   4   4  -4 626.340 180.709   9
  -4  -4   4 1358.54 252.596  15
   4   4  -4 719.161 195.364  64
  -4  -4   3 590.809 164.106  12
   4   4  -3 928.846 190.058   9
  -4  -4   3 792.702 182.735  15
  -4  -4   2 902.116 186.534  12
  -4  -4   2 864.973 172.329  15
  -4  -4   1 19940.6 991.580  12
  -4  -4   1 18904.9 937.964  15
  -4  -4   0 104.530 69.0417  14
  -4  -4   0 129.573 76.5259  12
  -4  -4  -1 1669.16 196.795  12
  -4  -4  -1 1702.27 204.339  14
  -4  -4  -2 43.1220 56.8879  14
   4   4   2 22.0486 50.3824  39
   4   4   3 6763.18 467.847  56
   4   4   3 6689.41 431.734  39
   4   4   4 4956.11 404.107  56
  -4  -4  -4 4978.61 422.983  10
   4   4   4 5160.79 383.269  39
   4   4   5 568.847 148.826  56
  -4  -4  -5 664.511 166.427  10
   4   4   5 758.983 161.513  39
   4   4   5 586.255 159.200  38
   4   4   6 99041.7 3663.43  38
   4   4   6 100726. 3619.51  39
   4   4   6 92377.3 3563.92  56
   4   4   7 8751.37 676.035  38
   4   4   7 10065.9 681.443  39
  -4  -4  -7 8492.40 657.271   1
  -4  -4  -7 7882.25 654.571  11
   4   4   8 53.4508 99.7333  38
  -4  -4  -8 151.503 124.643   1
   4   4   8 56.3309 91.0301  62
   4   4   8 57.7501 107.751  66
   4   4   9-60.6733 126.540  38
  -4  -4  -9 57.2408 75.5035   1
   4   4   9 63.5192 102.615  62
   4   4   9 64.5683 104.310  66
  -4  -4 -10 2253.37 362.524   7
   4   4  10 2472.79 419.832  38
   4   4  10 1873.11 378.757  62
   4   4  10 2503.45 421.632  66
   4   4  10 2243.38 311.252  16
  -4  -4 -11 1352.33 282.529   7
   4   4  11 1564.28 348.189  62
   4   4  11 1876.41 386.706  66
  -4  -4 -12 414.141 167.954   7
   4   4  12 656.697 229.686  62
   4   4  12 429.128 172.212  66
  -4  -4 -13 1028.97 208.594   7
   4   4  13 681.437 214.917  62
   4   4  14 203.516 114.258  62
   4   5  -8 806.125 153.691   9
   4   5  -7 3785.38 397.908   9
  -4  -5   7 2660.99 393.915  42
   4   5  -6 1193.58 255.687   9
  -4  -5   6 830.667 244.065  42
   4   5  -6 1224.14 252.581  64
   4   5  -5 2983.05 395.935   9
   4   5  -5 2749.74 370.921  64
  -4  -5   4 311.255 145.368  12
   4   5  -4 176.001 123.370   9
   4   5  -4 270.633 151.891  64
  -4  -5   3 475.454 154.607  12
   4   5  -3 618.225 169.936   9
  -4  -5   2-41.9310 87.4602  12
   4   5  -2-33.3732 53.9289   9
  -4  -5   1 6830.86 524.063  12
  -4  -5   1 6306.46 511.722  14
  -4  -5   0 36635.1 1556.52  12
  -4  -5   0 36142.9 1558.21  14
  -4  -5  -1 28921.2 1276.12  12
  -4  -5  -1 27699.2 1272.49  14
  -4  -5  -1 30656.9 1242.83  31
   4   5   2 12043.5 657.079  39
  -4  -5  -2 12949.9 690.729  14
  -4  -5  -2 11566.7 641.724  31
  -4  -5  -3 2021.02 235.982  31
   4   5   3 2506.64 265.235  39
   4   5   3 2609.04 299.760  56
   4   5   4 27.8914 52.0625  39
   4   5   4 173.687 102.474  56
   4   5   5 6765.96 498.539  39
   4   5   5 6190.72 513.194  56
   4   5   6 700.659 179.206  39
   4   5   6 656.435 172.528  56
   4   5   7 98304.4 3929.43  66
  -4  -5  -7 95856.8 3816.21   2
   4   5   7 102573. 3840.20  56
   4   5   7 109265. 3882.82  39
  -4  -5  -7 98865.1 3929.18  11
  -4  -5  -8 50478.4 2187.78   2
   4   5   8 52724.7 2218.44  39
  -4  -5  -8 47381.0 2219.16  11
   4   5   8 45201.0 2233.67  66
   4   5   9 2601.22 394.069  39
   4   5   9 2217.52 394.131  66
   4   5  10 2493.84 429.639  62
   4   5  10 2503.06 434.938  66
  -4  -5 -10 2610.19 383.999   7
   4   5  11 475.160 200.315  62
   4   5  11 70.9472 93.8053  66
  -4  -5 -11 377.859 151.180   7
  -4  -5 -12 98.1516 91.5482   7
   4   5  12-61.8625 81.6013  62
   4   5  12-62.7889 82.8232  66
   4   5  13 294.216 151.732  62
   4   5  13 47.2822 88.2719  66
   4   5  14 375.889 134.436  62
   4   6  -7 29.6937 78.3369   9
  -4  -6   7-45.4538 84.7921  42
   4   6  -6 754.247 189.124   9
   4   6  -6 163.092 108.137  64
  -4  -6   6 497.493 192.692  42
   4   6  -5-44.4886 101.642   9
   4   6  -5 230.079 135.724  64
  -4  -6   5-72.6511 117.368  42
   4   6  -4 1803.14 293.310   9
   4   6  -4 1119.25 238.262  64
  -4  -6   4 1212.52 334.385  42
  -4  -6   3 52.5850 98.0930  14
   4   6  -3 161.252 106.350   9
  -4  -6   3-51.8786 83.8099  12
  -4  -6   2 2955.23 385.461  12
  -4  -6   2 3319.55 401.084  14
  -4  -6   1 42.2701 68.3011  12
  -4  -6   1 42.7310 69.0455  14
  -4  -6   0 1085.27 205.051  12
  -4  -6   0 1720.28 258.844  14
  -4  -6  -1 2082.66 267.778  12
  -4  -6  -1 1556.13 245.399  14
  -4  -6  -1 1717.57 230.028  31
  -4  -6  -2 6395.08 468.470  12
  -4  -6  -2 6255.52 488.236  14
  -4  -6  -2 6688.53 477.721  31
  -4  -6  -3 2777.56 303.983  31
   4   6   3 2934.61 352.666  56
   4   6   3 3281.89 313.390  39
  -4  -6  -4 380.745 116.625  31
   4   6   4 408.781 143.251  56
   4   6   4 423.655 126.894  39
  -4  -6  -5 11185.0 664.645  31
   4   6   5 12136.5 723.380  39
   4   6   5 11063.9 769.563  56
   4   6   6 206.716 109.296  39
  -4  -6  -6 231.901 114.671   4
  -4  -6  -6 178.999 102.482   2
   4   6   6 289.188 135.049  56
   4   6   7 5023.63 555.577  66
  -4  -6  -7 5335.17 522.422   2
   4   6   7 4628.51 511.223  56
   4   6   7 5612.35 529.985  39
  -4  -6  -7 4667.54 542.738  11
   4   6   8 3095.75 454.614  66
  -4  -6  -8 2850.41 395.107   2
   4   6   8 2167.57 364.452  56
   4   6   8 2935.71 398.548  39
  -4  -6  -8 2689.55 421.688  11
  -4  -6  -9 16083.6 1021.88   2
   4   6   9 14572.8 1001.12  39
   4   6   9 13811.7 1057.44  66
  -4  -6  -9 13692.8 1037.87  11
  -4  -6 -10 1007.85 246.967   2
   4   6  10 934.709 270.092  66
   4   6  11 1327.11 315.366  66
   4   6  12 1163.76 282.388  66
   4   6  13 46.1242 86.0537  66
   4   6  14-26.8468 50.0880  66
  -4  -7   7 65.6610 61.2793  42
   4   7  -6 335.947 121.490  64
  -4  -7   6 102.377 82.8909  42
   4   7  -5-41.6729 116.606  64
  -4  -7   5 130.700 105.573  42
   4   7  -4 91.2676 95.2625  64
  -4  -7   4 220.443 153.307  42
  -4  -7   3 3446.73 534.712  42
  -4  -7   2-51.4207 47.9681  12
  -4  -7   2-53.0170 85.6530  14
  -4  -7   2 71.0374 114.764  42
  -4  -7   1 474.673 166.080  12
  -4  -7   1 544.209 173.064  14
  -4  -7   1 192.064 134.050  42
  -4  -7   0 2320.59 322.041  12
  -4  -7   0 1705.71 292.320  14
  -4  -7  -1 3820.28 425.162   5
  -4  -7  -1 4132.70 411.589  12
  -4  -7  -1 4020.90 426.123  14
  -4  -7  -1 4273.75 385.959  31
  -4  -7  -2 1456.09 253.270   5
  -4  -7  -2 1109.56 223.384   4
  -4  -7  -2 1470.30 233.184  31
  -4  -7  -2 1429.39 230.261  12
   4   7   3-43.8994 70.9281  56
  -4  -7  -3 33.9601 63.3595  31
  -4  -7  -3-45.4726 59.9908   4
  -4  -7  -3-41.5002 67.0526   5
   4   7   4 10601.7 746.404  56
  -4  -7  -4 10117.8 648.975  31
  -4  -7  -4 8874.34 700.717   4
   4   7   5 21597.9 1207.57  56
  -4  -7  -5 20670.6 1040.80  31
  -4  -7  -5 20455.4 1121.85   2
  -4  -7  -5 19841.7 1155.29   4
  -4  -7  -6 18796.8 1100.29   2
  -4  -7  -6 22224.1 1208.85   4
  -4  -7  -6 17970.5 969.023  31
   4   7   6 20055.3 1187.18  56
  -4  -7  -6 18047.5 1188.15  11
  -4  -7  -7 5398.91 551.094   2
  -4  -7  -7 6577.73 624.743   4
   4   7   7 5399.86 589.312  56
   4   7   7 7000.14 597.194  39
  -4  -7  -7 4971.65 600.445  11
   4   7   8 3463.10 498.305  66
  -4  -7  -8 4775.65 523.189   2
   4   7   8 4431.06 532.435  56
   4   7   8 4405.97 507.408  39
  -4  -7  -8 5642.33 621.691  11
   4   7   9 2095.22 403.311  66
  -4  -7  -9 2539.09 384.993   2
   4   7  10 70.2363 131.035  66
  -4  -7 -10 57.7957 93.3902   2
   4   7  11 792.886 247.491  66
  -4  -7 -11 617.727 187.252   2
   4   7  12 395.036 166.939  66
   4   7  13 83.4436 87.0567  66
  -4  -8   6-37.1357 69.2840  42
   4   8  -5 68.3214 84.3018  64
  -4  -8   5-53.1786 121.497  42
   4   8  -4 1233.03 238.909  64
  -4  -8   4 912.842 260.397  42
  -4  -8   3 1572.92 350.215  42
  -4  -8   2 414.146 204.854  35
  -4  -8   2 430.785 201.362  42
  -4  -8   1 2718.71 396.082   5
  -4  -8   1 1823.63 352.404  42
  -4  -8   0 161.288 112.263   5
  -4  -8   0 193.509 110.664  12
  -4  -8   0 156.114 119.017  14
  -4  -8  -1 2081.57 338.771   5
  -4  -8  -1 1581.43 274.009  12
  -4  -8  -1 2490.01 350.288  14
  -4  -8  -2 1056.06 232.370   5
  -4  -8  -2 1080.12 203.288  31
  -4  -8  -3 260.333 128.678   4
  -4  -8  -3 147.216 102.586   5
  -4  -8  -3 272.435 115.007  31
  -4  -8  -4 13555.8 938.716   4
  -4  -8  -4 14581.5 924.745   5
   4   8   4 14006.2 950.884  56
  -4  -8  -4 14016.9 840.886  31
  -4  -8  -5 5754.21 592.118   4
   4   8   5 6047.97 624.670  56
  -4  -8  -5 6066.31 510.455  31
  -4  -8  -6 411.239 181.836  11
   4   8   6 812.021 233.833  56
  -4  -8  -6 539.004 194.457   4
  -4  -8  -6 719.083 198.460   2
  -4  -8  -7 2171.23 391.320  11
  -4  -8  -7 1932.37 331.417   2
  -4  -8  -7 1861.92 343.073   4
   4   8   7 1693.20 343.714  56
  -4  -8  -8 1682.39 323.432   4
  -4  -8  -8 1869.25 336.317   2
  -4  -8  -9 1660.41 331.588   2
   4   8  10 4901.42 594.554  66
  -4  -8 -10 5166.57 564.070   2
   4   8  11 4309.26 521.012  66
  -4  -8 -11 4400.97 477.816   2
   4   8  12 97.0984 90.7273  66
  -4  -8 -12 264.459 105.852   2
   4   8  13-34.3970 64.1743  66
  -4  -9   5 47.1755 88.0021  36
  -4  -9   5 37.5140 49.4830  42
   4   9  -5-24.0221 67.2170  64
  -4  -9   4 205.562 117.783  42
   4   9  -4 428.593 150.935  64
  -4  -9   3 426.034 198.854  35
  -4  -9   3 183.931 128.134  42
  -4  -9   2 3363.16 523.670  35
  -4  -9   2 2047.35 378.262  42
  -4  -9   1 713.592 205.901   5
  -4  -9   1 589.759 236.710  35
  -4  -9   0 2347.66 370.081   5
  -4  -9  -1 918.556 241.300   5
  -4  -9  -2 1302.68 276.051   5
  -4  -9  -2 726.062 189.122  31
  -4  -9  -3 2225.92 366.155   4
  -4  -9  -3 2622.73 383.943   5
  -4  -9  -3 2652.30 344.068  31
  -4  -9  -4 6241.88 633.091   4
  -4  -9  -4 7720.16 670.662   5
  -4  -9  -4 6959.50 577.437  31
  -4  -9  -5 19572.0 1219.70   4
  -4  -9  -5 20392.0 1177.54   5
   4   9   5 18449.4 1199.19  56
  -4  -9  -5 17744.8 1044.33  31
  -4  -9  -6 10070.2 841.558   4
   4   9   6 9826.79 858.509  56
  -4  -9  -7 661.241 206.674   2
  -4  -9  -7 651.721 220.194   4
  -4  -9  -8 1214.68 287.789   4
  -4  -9  -8 853.013 239.398   2
  -4  -9  -9-56.4472 105.313   2
  -4  -9 -10 1776.37 320.983   2
  -4  -9 -11 1639.55 276.151   2
   4   9  12 898.394 189.220  66
  -4  -9 -12 525.149 141.894   2
  -4 -10   4-45.1602 94.1929  36
   4  10  -4-22.1512 50.6207  64
  -4 -10   4-33.9094 54.7923  42
  -4 -10   3-55.0896 89.0030  35
   4  10  -3 60.4291 74.5679  64
  -4 -10   3-45.3795 73.3176  42
  -4 -10   2 272.737 156.072  35
  -4 -10   2 318.593 148.886  42
  -4 -10   1 460.067 189.802  35
  -4 -10   0 939.581 243.618   5
  -4 -10   0 897.396 275.962  35
  -4 -10  -1-58.2084 94.0543   5
  -4 -10  -2 1065.45 267.000   5
  -4 -10  -3 295.835 146.320   5
  -4 -10  -4 351.824 165.010   5
  -4 -10  -4 510.022 215.616  34
  -4 -10  -5 125.265 101.231   4
  -4 -10  -5 57.2879 119.520   5
  -4 -10  -6 1915.84 362.706   4
  -4 -10  -7 888.933 272.907   4
  -4 -10  -8 2485.62 409.348   4
  -4 -10  -8 2932.03 399.524   2
  -4 -10  -9 7842.08 651.128   2
  -4 -10 -10 664.301 176.559   2
  -4 -10 -11-36.2204 75.5503   2
  -4 -10 -12 127.240 62.9326   2
   4  11  -3-18.6378 52.1575  64
  -4 -11   3-37.5431 49.5282  36
   4  11  -2 260.252 100.555  64
  -4 -11   2 394.826 152.980  35
  -4 -11   1 60.7150 80.1101  35
  -4 -11   0-68.7008 90.6359  35
  -4 -11   0-46.1123 86.0357   5
  -4 -11  -1 1405.40 324.965  35
  -4 -11  -1 727.688 207.831   5
  -4 -11  -2 165.369 115.089   5
  -4 -11  -3 67.4831 89.1395  34
  -4 -11  -3 563.152 203.486   5
  -4 -11  -4 3197.92 497.067  34
  -4 -11  -4 4427.36 511.602   5
  -4 -11  -4 4151.85 564.765  52
  -4 -11  -5 705.421 238.199  34
  -4 -11  -5 679.694 205.733   4
  -4 -11  -5 868.007 227.307   5
  -4 -11  -5 445.964 209.084  52
  -4 -11  -6 114.387 119.457   4
  -4 -11  -6 370.863 169.581  52
  -4 -11  -7 55.7297 103.975   4
  -4 -11  -8 866.961 239.718  33
  -4 -11  -8 828.951 246.748  52
  -4 -11  -9 1001.26 198.386   2
  -4 -11  -9 587.914 194.751  52
  -4 -11 -10 600.712 150.537   2
  -4 -11 -11 386.725 102.828   2
  -4 -11 -11 418.530 142.378  33
  -4 -12   1 39.5226 63.8614  35
  -4 -12   0 49.2052 91.8020  35
  -4 -12  -1 336.983 166.012  35
  -4 -12  -2-60.8464 80.2834  35
  -4 -12  -3 55.0165 88.8968  34
  -4 -12  -4 57.7568 107.777  34
  -4 -12  -4 115.896 108.133  52
  -4 -12  -5-58.8216 109.728  34
  -4 -12  -5 121.192 97.8940  52
  -4 -12  -6 289.939 143.617  34
  -4 -12  -6 540.046 194.260  52
  -4 -12  -7 3082.23 421.299  34
  -4 -12  -7 3250.72 431.691  52
  -4 -12  -7 3530.58 368.095  22
  -4 -12  -8 3434.32 424.341  34
  -4 -12  -8 3948.97 452.049  52
  -4 -12  -8 3681.14 346.551  22
  -4 -12  -9 39.9857 74.6293  33
  -4 -12  -9 115.069 80.0328  52
  -4 -12 -10 60.9800 56.9106  33
  -4 -13  -1 67.3262 70.2414  35
  -4 -13  -2 703.173 179.941  35
  -4 -13  -3 966.099 216.844  35
  -4 -13  -4-25.3172 62.4767  22
  -4 -13  -4 39.6798 64.1036  34
  -4 -13  -4 85.0776 88.7196  35
  -4 -13  -5 80.4073 66.1598  22
  -4 -13  -5 41.3029 77.0635  52
  -4 -13  -5 40.7638 65.8730  34
  -4 -13  -6 259.106 90.5989  22
  -4 -13  -6 81.9984 76.6865  52
  -4 -13  -6 238.889 111.548  34
  -4 -13  -7 91.4921 60.3456  22
  -4 -13  -7 37.3694 49.2972  52
  -4 -13  -7-36.6774 68.4224  34
  -4 -13  -8 670.611 152.037  52
  -4 -13  -8 688.307 150.408  34
   5 -10  -4 328.462 85.9787  23
   5 -10  -3 2289.65 237.686  23
   5 -10  -2 3192.72 297.395  23
   5 -10  -1 2986.30 291.265  23
   5 -10  -1 3169.67 295.110  19
   5 -10   0 496.707 121.737  19
   5 -10   0 649.790 137.138  23
   5 -10   1-23.9397 54.7093  19
   5 -10   1-53.0545 110.658  51
   5 -10   2-38.0670 71.0450  43
   5 -10   2 153.905 76.7617  19
   5 -10   2 209.763 146.752  51
   5 -10   3 399.384 93.4894  19
   5 -10   3 800.811 178.559  43
   5 -10   4 1917.57 250.788  43
   5  -9  -6 367.789 87.6261  27
   5  -9  -5 127.586 62.8148  20
   5  -9  -5 86.4281 63.8239  27
   5  -9  -4 1232.36 189.976  20
   5  -9  -4 1124.76 182.472  23
   5  -9  -4 1569.82 200.249  27
   5  -9  -3-31.0436 64.7494  20
   5  -9  -3 124.365 87.0006  23
   5  -9  -2 3128.00 338.825  20
   5  -9  -2 3127.55 341.735  23
   5  -9  -1 3719.21 376.681  23
   5  -9   0 1117.97 242.761  47
   5  -9   0 1175.20 214.646  23
   5  -9   1 54.7771 72.2563  43
   5  -9   1-46.7607 75.5444  46
   5  -9   1 33.0123 68.8531  19
   5  -9   1-64.7846 74.0080  23
   5  -9   1 144.016 150.181  51
   5  -9   2 1073.40 247.556  43
   5  -9   2 1322.16 255.254  46
   5  -9   2 882.650 179.622  19
   5  -9   2 1089.73 297.287  51
   5  -9   3 1530.43 278.887  46
   5  -9   3 2436.04 353.190  43
   5  -9   3 1953.07 246.307  19
   5  -9   3 1816.46 367.937  51
   5  -9   4 128.881 76.0848  19
   5  -9   4 45.8924 85.6605  43
   5  -9   5 893.815 189.508  43
   5  -9   5 502.772 148.129  44
   5  -9   6 133.358 82.8026  44
   5  -9   6 381.249 116.261  43
   5  -8  -7-18.0012 50.3728  27
   5  -8  -6 24.9805 61.6500  27
   5  -8  -5 1085.20 193.889  27
   5  -8  -4 33.4072 69.6824  20
   5  -8  -4 33.5086 69.8938  27
   5  -8  -3 1751.59 273.967  20
   5  -8  -3 2463.49 312.167  23
   5  -8  -3 2454.94 302.733  27
   5  -8  -2 6077.89 531.303  23
   5  -8  -2 7166.13 568.959  20
   5  -8  -1 1128.26 251.570  47
   5  -8  -1 495.018 160.237  20
   5  -8  -1 743.688 193.996  23
   5  -8   0-56.5207 117.880  47
   5  -8   0 256.103 146.277  43
   5  -8   0 41.8424 87.2666  20
   5  -8   0-40.7416 93.0808  23
   5  -8   1 129.732 148.227  43
   5  -8   1 230.258 142.084  47
   5  -8   1 109.775 88.7209  46
   5  -8   1 38.9597 72.7376  23
   5  -8   1 83.3627 134.705  51
   5  -8   2 1463.94 286.570  47
   5  -8   2 1610.69 326.897  43
   5  -8   2 1466.27 296.497  46
   5  -8   2 1324.69 233.410  19
   5  -8   2 1369.49 368.756  51
   5  -8   3 5818.91 624.678  43
   5  -8   3 6195.24 600.487  44
   5  -8   3 6721.87 614.581  47
   5  -8   3 6715.14 624.844  46
   5  -8   3 5712.19 488.527  19
   5  -8   3 5955.70 732.753  51
   5  -8   4 2708.86 406.495  43
   5  -8   4 1915.72 325.007  46
   5  -8   4 2045.32 332.604  44
   5  -8   4 2455.75 297.210  19
   5  -8   4 2352.72 459.866  51
   5  -8   5 1631.16 240.194  19
   5  -8   5 1588.93 296.477  43
   5  -8   5 1611.69 292.380  44
   5  -8   5 1349.05 259.949  46
   5  -8   6 1243.25 240.820  43
   5  -8   6 1078.43 227.109  44
   5  -8   7 105.368 92.7199  44
   5  -8   8-24.6009 56.2103  44
   5  -7  -7 630.060 135.417  27
   5  -7  -7 695.011 138.325  28
   5  -7  -6 1106.93 192.008  27
   5  -7  -6 1033.94 181.012  28
   5  -7  -5 2164.69 294.298  27
   5  -7  -5 2060.60 268.837  28
   5  -7  -4 630.931 165.742  27
   5  -7  -3 1125.85 225.124  20
   5  -7  -3 1490.34 253.126  23
   5  -7  -3 1005.97 215.704  27
   5  -7  -2 1169.17 231.204  23
   5  -7  -2 836.495 194.368  20
   5  -7  -2 1423.77 241.673  27
   5  -7  -1 3502.16 455.307  47
   5  -7  -1 3739.57 415.400  23
   5  -7  -1 3363.22 391.571  20
   5  -7   0 2478.80 416.895  43
   5  -7   0 2827.29 414.617  47
   5  -7   0 2259.67 322.413  23
   5  -7   0 2187.27 311.630  20
   5  -7   1 2855.43 424.667  44
   5  -7   1 3260.62 477.276  43
   5  -7   1 3255.01 454.966  47
   5  -7   1 3255.39 435.646  46
   5  -7   1 3569.00 402.767  20
   5  -7   1 3492.62 386.115  23
   5  -7   1 2816.78 520.469  51
   5  -7   2 10185.9 873.706  43
   5  -7   2 11256.3 865.064  44
   5  -7   2 10127.7 824.708  47
   5  -7   2 9097.64 792.239  46
   5  -7   2 9512.30 949.888  51
   5  -7   3-60.2537 97.3398  46
   5  -7   3 67.9498 109.773  43
   5  -7   3 61.1236 114.021  44
   5  -7   3 58.0918 76.6261  47
   5  -7   3 39.3335 89.8637  19
   5  -7   3-49.4071 103.043  50
   5  -7   3 90.8281 119.807  51
   5  -7   4 2513.56 398.750  45
   5  -7   4 2582.83 416.627  43
   5  -7   4 1756.11 322.593  46
   5  -7   4 2740.81 412.654  44
   5  -7   4 2307.59 309.469  19
   5  -7   4 2617.97 510.807  51
   5  -7   5 711.441 222.696  44
   5  -7   5 1047.99 263.595  45
   5  -7   5 811.500 248.367  43
   5  -7   5 647.323 202.909  46
   5  -7   5 811.037 186.964  19
   5  -7   5 948.206 312.460  51
   5  -7   6 1228.25 258.894  45
   5  -7   6 726.121 217.003  43
   5  -7   6 1000.95 239.673  44
   5  -7   7 1337.93 255.423  45
   5  -7   7 885.956 222.919  44
   5  -7   8 631.924 154.179  45
   5  -7   8 279.427 124.222  44
   5  -7   9 150.183 87.3640  24
   5  -7   9 90.7391 63.4899  45
   5  -7   9-27.8964 63.7488  44
   5  -6  -8 21.6629 63.8981  28
   5  -6  -7-88.7454 78.0588  28
   5  -6  -7-28.6813 70.7983  27
   5  -6  -6 878.060 184.478  28
   5  -6  -6 833.546 184.120  27
   5  -6  -5 7528.88 592.814  27
   5  -6  -5 7322.63 571.619  28
   5  -6  -4 9447.96 683.934  27
   5  -6  -4 10198.0 682.071  28
   5  -6  -3 1261.71 238.225  27
   5  -6  -3 1040.70 215.827  23
   5  -6  -2 1866.48 283.152  27
   5  -6  -2 1365.39 251.033  23
   5  -6  -2 1777.45 271.689  20
   5  -6  -1 712.569 199.285  47
   5  -6  -1 828.974 246.261  43
   5  -6  -1 800.987 205.555  23
   5  -6  -1 727.925 182.294  20
   5  -6  -1 576.749 161.960  27
   5  -6  -1 636.255 229.526  54
   5  -6   0 2485.57 392.902  44
   5  -6   0 2319.08 366.277  47
   5  -6   0 2438.81 413.472  43
   5  -6   0 2292.65 322.214  23
   5  -6   0 2702.97 341.418  20
   5  -6   0 2282.65 400.171  54
   5  -6   1 22574.5 1349.25  47
   5  -6   1 23770.2 1435.62  43
   5  -6   1 23508.4 1372.81  44
   5  -6   1 25617.6 1239.52  23
   5  -6   1 25582.9 1248.99  20
   5  -6   1 21029.1 1404.65  54
   5  -6   1 26080.1 1341.24  50
   5  -6   1 23374.9 1533.63  51
   5  -6   2 30121.7 1520.12  45
   5  -6   2 29750.8 1594.84  43
   5  -6   2 27455.0 1508.04  44
   5  -6   2 23307.2 1418.21  47
   5  -6   2 23858.6 1530.10  54
   5  -6   2 29259.9 1448.58  50
   5  -6   2 26366.3 1680.84  51
   5  -6   3 36329.8 1867.19  43
   5  -6   3 36819.1 1828.93  44
   5  -6   3 32570.5 1734.42  47
   5  -6   3 32929.3 1760.30  46
   5  -6   3 37608.3 1798.99  45
   5  -6   3 34023.9 1578.81  19
   5  -6   3 37759.9 1734.47  50
   5  -6   3 33923.8 2011.09  51
   5  -6   4 7214.01 680.259  45
   5  -6   4 6886.87 694.987  43
   5  -6   4 7373.89 705.030  44
   5  -6   4 6938.46 660.907  46
   5  -6   4 8202.60 595.389  19
   5  -6   4 5768.86 573.030  50
   5  -6   4 6849.48 807.418  51
   5  -6   5 1310.00 307.202  43
   5  -6   5 1052.21 263.510  45
   5  -6   5 700.856 239.939  44
   5  -6   5 1604.36 304.076  46
   5  -6   5 1352.76 233.126  19
   5  -6   5 450.793 224.868  51
   5  -6   6 303.753 112.526  19
   5  -6   6 460.652 178.463  45
   5  -6   6 313.930 165.999  44
   5  -6   7-54.5352 101.740  45
   5  -6   7-59.1624 95.5867  44
   5  -6   7-37.5275 78.2794  26
   5  -6   8 666.863 184.580  45
   5  -6   8 728.765 207.233  44
   5  -6   8 712.933 163.045  26
   5  -6   9 595.059 163.693  45
   5  -6   9 743.796 181.666  44
   5  -6   9 441.405 127.332  26
   5  -6  10 569.745 124.366  45
   5  -6  10 439.641 129.187  44
  -5   5   9 113.726 88.0277  66
   5  -5  -8 593.230 135.308  28
   5  -5  -7 102.452 90.1534  28
   5  -5  -6 196.782 116.315  28
   5  -5  -6 269.501 134.563  27
   5  -5  -5 329.537 133.818  28
   5  -5  -5 589.374 167.169  27
   5  -5  -4 4639.52 465.118  27
   5  -5  -3 13041.8 865.642  40
   5  -5  -3 12397.7 782.255  27
   5  -5  -3 12786.9 766.935  28
   5  -5  -2 7937.20 639.859  40
   5  -5  -2 7298.55 573.898  27
   5  -5  -2 8152.30 606.009  23
   5  -5  -1 128.427 103.787  54
   5  -5  -1 116.661 88.9022  23
   5  -5  -1 84.6970 104.554  40
   5  -5  -1 73.2952 90.4937  27
   5  -5   0 161.473 132.823  44
   5  -5   0 102.775 95.8599  47
   5  -5   0 58.2828 108.722  43
   5  -5   0-111.982 98.4738  23
   5  -5   0 71.6343 66.8145  20
   5  -5   0 34.2278 71.3862  27
   5  -5   0 61.4796 81.0951  54
   5  -5   1 4981.54 550.788  43
   5  -5   1 4752.66 523.168  44
   5  -5   1 4297.00 497.042  47
   5  -5   1 4734.78 478.132  41
   5  -5   1 4686.34 428.865  20
   5  -5   1 4583.95 422.723  23
   5  -5   1 3749.68 488.743  54
   5  -5   1 5550.47 521.008  50
   5  -5   2 4418.12 521.932  43
   5  -5   2 3195.23 423.903  47
   5  -5   2 3429.11 396.711  41
   5  -5   2 3042.55 426.977  44
   5  -5   2 3438.33 422.778  45
   5  -5   2 2991.97 351.902  21
   5  -5   2 3856.88 379.444  23
   5  -5   2 3839.77 381.429  20
   5  -5   2 3217.77 394.096  50
   5  -5   2 2901.00 438.003  54
   5  -5   2 3054.68 493.679  51
   5  -5   3 2081.87 333.192  45
   5  -5   3 2323.76 381.778  43
   5  -5   3 1443.23 282.257  47
   5  -5   3 2185.81 355.508  44
   5  -5   3 1324.45 233.374  21
   5  -5   3 1578.37 278.580  50
   5  -5   3 948.022 289.929  51
   5  -5   4 4235.62 534.710  43
   5  -5   4 5360.96 556.038  45
   5  -5   4 5413.89 591.825  44
   5  -5   4 5784.97 501.795  21
   5  -5   4 5367.31 455.387  19
   5  -5   4 4165.65 472.128  50
   5  -5   4 4583.53 632.939  51
   5  -5   5 14920.5 1037.48  43
   5  -5   5 11961.8 965.031  44
   5  -5   5 14452.1 985.068  45
   5  -5   5 14183.4 876.214  21
   5  -5   5 13695.9 821.603  19
   5  -5   5 14924.6 938.990  50
   5  -5   5 15575.0 1226.40  51
   5  -5   6 571.666 164.250  19
   5  -5   6 643.793 219.366  45
   5  -5   6 834.827 240.508  44
   5  -5   7 886.384 241.410  45
   5  -5   7 765.161 246.354  44
   5  -5   7 640.713 172.791  26
   5  -5   8 1236.97 274.543  45
   5  -5   8 1018.44 264.210  44
   5  -5   8 936.079 202.039  26
   5  -5   9 146.312 111.482  45
   5  -5   9 361.595 144.586  44
   5  -5   9 34.6172 72.2876  26
   5  -5  10 930.131 194.607  45
   5  -5  10 822.631 191.273  44
   5  -5  10 572.228 134.097  26
   5  -5  11 673.718 137.481  45
  -5   4   9-35.3343 87.2023  66
   5  -4  -8 154.703 86.6537  65
   5  -4  -8 84.1176 74.0617  28
   5  -4  -7 4419.92 441.866  65
   5  -4  -7 6016.31 496.181  28
   5  -4  -6 41.4506 86.4597  28
   5  -4  -5 41.3732 94.5330  27
   5  -4  -4 2891.50 418.893  53
   5  -4  -4 3801.85 407.350  27
   5  -4  -4 4143.31 475.111  40
   5  -4  -3 213.413 111.819  53
   5  -4  -3 518.032 170.477  40
   5  -4  -3 425.877 140.291  27
   5  -4  -2 640.897 185.205  53
   5  -4  -2 649.069 181.792  40
   5  -4  -2 745.990 171.693  28
   5  -4  -2 541.500 159.414  27
   5  -4  -2 802.665 178.149  23
   5  -4  -1 91.4587 85.5329  53
   5  -4  -1 350.877 126.903  23
   5  -4  -1 196.775 132.495  40
   5  -4  -1 235.310 104.176  27
   5  -4   0 36546.1 1803.99  54
   5  -4   0 41836.9 1739.97  50
   5  -4   0 36770.2 1612.51  23
   5  -4   0 37665.6 1807.87  43
   5  -4   0 36193.2 1763.41  44
   5  -4   0 38674.2 1720.51  41
   5  -4   0 37267.4 1647.35  40
   5  -4   0 38050.0 1609.69  27
   5  -4   1 30672.4 1608.49  54
   5  -4   1 34290.3 1547.22  50
   5  -4   1 31424.8 1437.77  21
   5  -4   1 32692.1 1440.37  23
   5  -4   1 34096.1 1445.27  20
   5  -4   1 36413.4 1613.49  45
   5  -4   1 34604.4 1658.39  43
   5  -4   1 31325.6 1583.40  44
   5  -4   1 32268.5 1520.68  41
   5  -4   2 17186.8 1062.54  54
   5  -4   2 18135.7 993.598  50
   5  -4   2 17784.3 1173.16  51
   5  -4   2 17126.9 912.452  21
   5  -4   2 18679.5 924.468  20
   5  -4   2 16591.2 880.699  23
   5  -4   2 17481.5 1076.43  43
   5  -4   2 16082.3 951.770  41
   5  -4   2 16142.1 1022.73  44
   5  -4   2 19110.9 1038.76  45
   5  -4   3 6350.63 548.283  50
   5  -4   3 6373.98 683.701  51
   5  -4   3 6412.94 498.518  21
   5  -4   3 6646.95 620.418  43
   5  -4   3 6336.11 528.941  41
   5  -4   3 6661.50 609.419  44
   5  -4   3 5978.39 547.481  45
   5  -4   4 260.276 122.527  50
   5  -4   4 883.768 257.563  51
   5  -4   4 500.405 134.719  19
   5  -4   4 730.167 167.654  21
   5  -4   4 626.969 175.019  45
   5  -4   4 550.709 185.953  43
   5  -4   4 544.038 190.597  44
   5  -4   5 314.585 194.462  51
   5  -4   5 320.807 135.726  50
   5  -4   5 533.571 146.404  19
   5  -4   5 308.109 119.767  21
   5  -4   5 310.257 145.206  45
   5  -4   5 636.564 209.404  44
   5  -4   6 5937.56 568.606  50
   5  -4   6 6968.52 665.305  44
   5  -4   6 6556.85 630.820  45
   5  -4   6 7116.28 535.120  19
   5  -4   7 59.0243 95.3998  45
   5  -4   7 189.903 144.652  44
   5  -4   7 158.510 104.583  26
   5  -4   8 180.957 137.809  37
   5  -4   8-60.0215 96.9646  45
   5  -4   8 62.7968 82.8320  44
   5  -4   8-41.0404 76.5574  26
   5  -4   9 2708.45 396.368  37
   5  -4   9 2712.60 399.612  45
   5  -4   9 2779.64 405.486  44
   5  -4   9 2272.81 312.604  26
   5  -4  10 1294.02 261.703  37
   5  -4  10 1673.38 285.009  45
   5  -4  10 1483.23 274.540  44
   5  -4  10 975.808 192.731  26
   5  -4  11 260.930 115.561  37
   5  -4  11 201.439 85.0199  26
   5  -4  11 277.690 121.377  45
   5  -3  -9 120.132 70.9717  65
   5  -3  -8 340.108 131.179  65
  -5   3   8 260.608 172.171  63
   5  -3  -7 937.002 215.222  65
  -5   3   7 1519.55 352.103  63
   5  -3  -7 1380.31 234.165  28
   5  -3  -7 1276.48 232.731   3
   5  -3  -6 1215.32 240.227  65
   5  -3  -6 1420.23 262.250  28
   5  -3  -6 1539.24 265.278   3
   5  -3  -5 41.8693 87.3329   3
   5  -3  -4 788.875 220.819  53
   5  -3  -4 802.286 179.947  27
   5  -3  -4 749.039 201.684  40
   5  -3  -3 2989.03 338.064  27
   5  -3  -3 3714.27 415.923  40
   5  -3  -2 1264.46 255.570  53
   5  -3  -2 1754.31 270.181  40
   5  -3  -2 1603.72 237.733  27
   5  -3  -1 8057.63 623.622  53
   5  -3  -1 9266.91 633.508  40
   5  -3  -1 8979.46 582.318  27
   5  -3  -1 8663.81 563.406  28
   5  -3  -1 10121.3 618.876  23
   5  -3   0 7199.88 552.574  53
   5  -3   1 86.2525 90.0622  54
   5  -3   1 194.241 85.9628  21
   5  -3   2 13668.0 737.232  21
   5  -3   3 3529.91 338.846  21
   5  -3   4 20040.3 1120.44  44
   5  -3   4 20629.9 989.220  21
   5  -3   4 18689.7 920.116  19
   5  -3   4 17803.1 1016.50  50
   5  -3   4 18444.5 1217.78  51
   5  -3   4 19965.2 975.659  29
   5  -3   5 34207.2 1629.28  44
   5  -3   5 29935.7 1517.78  45
   5  -3   5 32461.7 1433.30  21
   5  -3   5 33668.1 1395.65  19
   5  -3   5 28893.9 1475.80  50
   5  -3   5 33119.2 1785.30  51
   5  -3   5 30372.1 1415.01  29
   5  -3   6 8109.29 659.324  50
   5  -3   6 8606.26 612.150  21
   5  -3   6 9412.60 599.837  19
   5  -3   6 8770.99 736.410  44
   5  -3   6 7759.81 677.115  45
   5  -3   6 8131.90 705.106  37
   5  -3   6 8560.89 616.052  29
   5  -3   7 3297.21 359.838  26
   5  -3   7 2761.80 347.731  29
   5  -3   7 3145.55 404.242  50
   5  -3   7 2675.95 396.587  45
   5  -3   7 3078.97 434.193  44
   5  -3   7 2603.02 404.789  37
   5  -3   7 2608.61 325.382  16
   5  -3   8 359.550 168.876  45
   5  -3   8 796.157 229.368  44
   5  -3   8 896.258 198.460  26
   5  -3   8 567.532 220.983  37
   5  -3   9 241.580 149.253  45
   5  -3   9 254.498 157.211  37
   5  -3   9 247.848 122.100  26
   5  -3  10 943.269 246.763  37
   5  -3  10 609.592 194.483  45
   5  -3  10 533.031 152.050  26
   5  -3  11 678.040 197.661  37
   5  -3  11 358.232 139.598  45
   5  -3  11 652.730 145.983  26
   5  -3  12 67.0184 76.5574  37
   5  -3  12 42.9827 53.0349  26
   5  -3  12-30.1043 68.7784  45
   5  -2  -9 335.652 102.840  65
  -5   2   9 444.669 178.862  63
   5  -2  -8 1044.25 209.358   3
  -5   2   8 1279.86 305.496  63
   5  -2  -8 793.362 180.677  65
   5  -2  -7 259.657 145.750   3
  -5   2   7 514.404 226.314  63
   5  -2  -7 170.472 112.710  65
   5  -2  -6 13331.3 849.669   3
   5  -2  -6 11499.6 774.097  28
  -5   2   5 176.352 183.941  60
   5  -2  -5 53.4398 86.4188  53
   5  -2  -5 219.362 115.805   3
   5  -2  -4 81.5330 85.0549  17
   5  -2  -4 49.1141 102.459  53
   5  -2  -4 79.7427 83.1887   3
   5  -2  -3 573.312 154.571  17
   5  -2  -3 722.248 180.694  40
   5  -2  -3 600.014 152.297   3
   5  -2  -3 744.463 188.337  53
   5  -2  -2 19483.5 1040.58  53
   5  -2  -2 19750.9 966.491  27
   5  -2  -2 19468.0 1024.79  40
  -5   2   1 44077.2 1893.09  58
   5  -2  -1 45465.0 1867.19  53
   5  -2   0 23969.0 1001.78  18
   5  -2   0 22438.8 1081.07  53
  -5   2   0 22250.8 1049.91  57
   5  -2   1 27954.2 1193.75  21
  -5   2  -1 29002.9 1231.21  57
   5  -2   2 25731.2 1152.95  21
  -5   2  -2 29127.8 1198.21  57
   5  -2   3 2883.58 279.745  21
   5  -2   4 8063.40 520.961  21
   5  -2   5 10175.2 626.751  21
   5  -2   6 23550.1 1137.41  29
   5  -2   6 19669.1 1154.10  50
   5  -2   6 24753.5 1139.52  21
   5  -2   6 23433.0 1085.02  19
   5  -2   6 19609.7 1168.90  45
   5  -2   6 23120.6 1274.89  37
   5  -2   6 25811.2 1118.82  16
   5  -2   7 13730.4 809.501  29
   5  -2   7 12150.9 843.781  50
   5  -2   7 13193.1 788.318  21
   5  -2   7 12986.7 891.975  45
   5  -2   7 11421.8 881.685  37
   5  -2   7 14592.1 806.298  16
   5  -2   8 6090.00 517.604  29
   5  -2   8 5521.88 557.591  50
   5  -2   8 5551.12 589.954  45
   5  -2   8 6738.76 542.921  16
   5  -2   8 5910.33 628.024  37
   5  -2   9 548.714 221.644  45
   5  -2   9 1111.86 273.945  37
   5  -2  10 538.747 210.002  45
   5  -2  10 575.882 216.247  37
   5  -2  10 852.600 201.520  26
   5  -2  11 224.859 138.869  37
   5  -2  11 209.161 109.244  45
   5  -2  11 177.528 93.8853  26
   5  -2  12 85.2178 88.8681  37
   5  -2  12 78.3835 96.7169  45
   5  -2  12-53.9009 61.5770  26
   5  -2  13 25.2131 57.6085  37
   5  -2  13 22.8288 56.3402  45
   5  -1  -9 52.8341 55.1210  65
  -5   1   9 50.8099 67.0418  63
  -5   1   8-73.5731 118.861  63
  -5   1   8 63.4754 102.548  61
   5  -1  -8 37.1489 69.3042  65
   5  -1  -8 37.1411 84.8596   3
  -5   1   7 1240.75 342.343  63
  -5   1   7 1091.31 310.144  61
   5  -1  -7 852.441 219.818   3
  -5   1   6 82.4877 133.334  61
   5  -1  -6 188.649 124.500   3
   5  -1  -5 449.390 162.488   3
  -5   1   5 78.9066 104.318  61
  -5   1   5 89.6664 118.482  60
  -5   1   5 174.500 162.908  59
  -5   1   4 458.289 213.986  59
   5  -1  -4 403.938 136.251   3
   5  -1  -4 494.867 154.217  17
  -5   1   4 284.562 175.872  61
   5  -1  -4 162.422 114.109  30
   5  -1  -3 7509.55 556.503  17
   5  -1  -3 7186.28 543.858   3
  -5   1   3 7034.30 698.457  59
   5  -1  -3 8004.14 577.835  30
  -5   1   2 13228.8 867.695  58
   5  -1  -2 15438.2 829.007  30
   5  -1  -2 14667.9 801.960  17
   5  -1  -1 3457.99 337.149  53
  -5   1   1 3526.83 373.371  58
   5  -1  -1 3915.53 350.860  30
  -5   1   0 29898.2 1290.84  58
  -5   1   0 26707.5 1220.21  57
  -5   1  -1 8316.13 510.808  57
   5  -1   1 7717.64 454.090  18
  -5   1  -2 12272.2 638.203  57
   5  -1   2 11761.5 598.490  21
   5  -1   2 10846.8 555.826  18
   5  -1   3 61675.0 2220.96  21
   5  -1   3 57787.4 2135.39  18
   5  -1   4 32591.3 1346.89  21
  -5   1  -4 32454.8 1522.07  10
   5  -1   5 8837.73 545.481  21
   5  -1   6 2645.31 294.350  21
   5  -1   6 2785.34 305.630  29
   5  -1   6 2410.65 262.539  16
   5  -1   7 1005.77 182.808  16
   5  -1   7 652.833 182.782  50
   5  -1   7 568.629 205.243  61
   5  -1   7 679.485 156.691  21
   5  -1   7 533.617 180.708  37
   5  -1   7 545.378 150.630  29
   5  -1   8 7213.91 547.993  16
   5  -1   8 6792.25 723.802  61
   5  -1   8 6167.08 632.219  37
   5  -1   8 6570.61 526.712  29
   5  -1   8 5968.92 572.338  50
   5  -1   9 6248.12 625.242  50
   5  -1   9 7235.48 714.054  37
   5  -1  10 782.870 245.143  37
   5  -1  10 1102.30 312.935  61
   5  -1  11 57.0818 106.563  45
   5  -1  11 115.488 95.0880  26
   5  -1  11 301.765 148.992  37
   5  -1  12-92.6677 105.872  45
   5  -1  12 48.7115 101.609  37
   5  -1  12-31.2503 65.2005  26
   5  -1  13 32.0986 73.3344  37
   5  -1  13 41.9604 43.7565  26
   5  -1  13-30.9526 64.5550  45
  -5   0   9 219.182 115.752  61
  -5   0   9 144.453 110.122  63
   5   0  -9 128.904 79.9076  65
  -5   0   8 199.586 138.835  61
  -5   0   8 72.4832 117.195  63
   5   0  -8 181.366 107.094   3
  -5   0   7 2223.58 454.007  63
  -5   0   7 2295.52 440.055  61
   5   0  -7 2823.78 366.232   3
  -5   0   6 521.459 230.361  61
   5   0  -6 856.684 227.449   3
  -5   0   5 1188.41 343.927  59
   5   0  -5 1452.21 274.631   3
   5   0  -5 1492.20 268.248  17
  -5   0   5 1577.18 381.879  61
  -5   0   5 1090.89 331.370  60
   5   0  -5 1372.31 255.034  30
  -5   0   4 2936.98 488.341  59
   5   0  -4 2760.45 344.452   3
   5   0  -4 2691.61 346.609  17
  -5   0   4 2458.51 437.880  61
   5   0  -4 3181.41 366.291  30
   5   0  -3 9971.46 663.008  17
   5   0  -3 10075.5 656.589   3
  -5   0   3 10607.5 871.074  59
   5   0  -3 9731.82 659.025  30
  -5   0   2 87.0175 91.0900  58
   5   0  -2 309.550 108.322  17
  -5   0   1 73.7008 76.8837  58
   5   0  -1 56.4420 74.4792  30
  -5   0   0 27106.5 1192.18  58
   5   0   0 23874.2 1097.53  30
  -5   0  -1 4635.36 359.938  57
   5   0   1 4609.14 348.775  30
   5   0   1 4966.67 327.386  18
   5   0   2 16.9502 47.4288  18
   5   0   2-17.1028 47.8559  21
  -5   0  -2 22.6445 47.2275  57
   5   0   3 34210.9 1286.57  21
   5   0   3 30367.4 1240.19  18
  -5   0  -4 130848. 4837.88  10
   5   0   4 134514. 4590.58  21
  -5   0  -5 8668.87 670.248  10
   5   0   5 9079.68 531.272  21
   5   0   6 2683.65 350.020  38
  -5   0  -6 2938.09 393.053  10
   5   0   6 2799.81 271.076  16
   5   0   6 2586.00 282.427  21
   5   0   7 1516.94 313.868  61
   5   0   7 1638.79 298.883  38
   5   0   7 1492.70 278.939  37
   5   0   7 1621.45 225.955  16
   5   0   7 1393.57 220.626  21
   5   0   8 2054.52 278.295  16
   5   0   8 2742.41 458.108  61
   5   0   8 2415.79 379.989  38
   5   0   8 2057.02 351.728  37
   5   0   8 2389.36 296.334  29
   5   0   8 2289.99 290.219  21
   5   0   9 227.623 158.655  61
   5   0   9 442.062 140.714  16
   5   0   9 365.254 161.002  37
   5   0  10 1718.63 340.502  37
   5   0  10 1760.80 391.934  61
   5   0  11 428.112 181.103  37
   5   0  11 621.948 241.032  61
   5   0  12 981.021 233.124  37
   5   0  13 144.406 95.4628  37
   5   0  13 323.854 104.117  26
   5   0  13 148.911 104.372  45
  -5  -1   9 41.9496 67.7696  61
   5   1  -9-23.8665 54.5269  65
  -5  -1   8 67.0808 62.6288  63
  -5  -1   8 197.619 150.523  61
  -5  -1   7 257.955 160.692  63
  -5  -1   7 166.374 190.303  61
   5   1  -7 431.422 156.148   3
  -5  -1   6-89.7774 145.035  61
   5   1  -6 188.117 116.055   3
  -5  -1   5 9577.92 985.086  59
   5   1  -5 10523.6 738.862   3
  -5  -1   5 9728.78 998.020  60
  -5  -1   5 11079.9 1004.03  61
   5   1  -5 9031.19 704.925  30
  -5  -1   4 4997.21 644.739  59
   5   1  -4 3415.94 392.530   3
   5   1  -4 4732.08 454.176  17
  -5  -1   4 4129.21 582.682  61
   5   1  -4 3922.91 420.525  30
   5   1  -3 1039.10 209.329  17
   5   1  -3 1094.92 201.112   3
  -5  -1   3 1457.27 325.741  59
   5   1  -3 1195.52 217.987  30
   5   1  -2 1047.81 193.257  17
  -5  -1   2 1149.39 231.730  58
   5   1  -2 811.770 179.389  30
  -5  -1   1 2017.44 287.329  58
   5   1  -1 2267.36 262.529  30
  -5  -1   0 1730.94 245.429  58
   5   1   0 1227.08 182.425  30
   5   1   1 5965.24 372.002  18
  -5  -1  -1 5954.90 407.895  57
   5   1   1 5951.40 396.881  30
   5   1   2 105669. 3669.34  18
  -5  -1  -2 109760. 3744.86  57
   5   1   2 105014. 3688.58  30
   5   1   3 113496. 3862.35  39
   5   1   3 111311. 3825.86  18
   5   1   3 110068. 3828.22  21
   5   1   4 33881.6 1349.68  21
  -5  -1  -5 2401.63 327.146  10
   5   1   5 2404.10 220.919  16
   5   1   5 2301.62 236.421  21
   5   1   6 762.116 198.193  38
  -5  -1  -6 495.980 179.981  10
   5   1   6 466.742 118.460  16
   5   1   6 524.944 121.147  21
   5   1   7 11281.9 806.221  38
   5   1   7 10299.7 630.947  16
   5   1   7 12046.1 681.726  21
  -5  -1  -8 2459.04 369.733   1
   5   1   8 2568.66 430.532  61
   5   1   8 1855.90 335.389  62
   5   1   8 1678.14 323.937  38
   5   1   8 1662.40 301.804  37
   5   1   8 2123.01 274.493  16
   5   1   8 2058.91 275.543  21
  -5  -1  -9 1863.61 344.731   1
   5   1   9 1821.88 350.264  38
   5   1   9 1140.59 270.642  37
   5   1   9 1548.48 249.967  16
   5   1   9 1760.99 378.183  61
   5   1   9 1488.65 328.936  62
   5   1  10 7600.33 723.005  37
   5   1  10 10232.3 930.843  61
   5   1  10 9136.74 834.539  62
  -5  -1 -11 595.213 195.855   7
   5   1  11 550.453 232.264  61
   5   1  11 205.089 143.111  62
  -5  -1 -12 331.636 146.974   7
   5   1  12 358.058 176.362  62
   5   1  13-27.8743 52.0083  26
   5   1  13-43.6403 70.5091  62
   5   1  14 99.9292 65.9848  45
  -5  -2   9 250.971 125.504  61
   5   2  -9 329.570 90.6419  65
  -5  -2   8 730.261 227.579  61
   5   2  -8 410.417 126.275   9
  -5  -2   7-78.2869 103.264  63
  -5  -2   7 80.4865 130.026  61
   5   2  -7-39.7502 64.2165   9
   5   2  -6 90.1898 94.0504   3
  -5  -2   6-89.9398 145.298  61
   5   2  -6 44.8402 83.6463   9
   5   2  -5 44.7054 72.2228   3
   5   2  -5 44.3611 58.5161   9
  -5  -2   5-88.7218 143.330  61
  -5  -2   4 8840.41 897.782  59
   5   2  -4 7829.42 609.830   3
   5   2  -4 8413.98 642.935  17
   5   2  -4 9125.49 652.581   9
   5   2  -4 8220.87 635.963  64
  -5  -2   4 8482.82 849.351  61
  -5  -2   3 13736.6 1034.28  59
   5   2  -3 11236.6 723.100   3
   5   2  -3 11897.6 742.451  17
   5   2  -3 13001.6 764.083  64
  -5  -2   3 13003.2 1012.26  61
   5   2  -3 11846.3 737.634   9
  -5  -2   2 8149.38 720.251  59
  -5  -2   1 267.235 128.674  58
  -5  -2   0 3821.91 362.952  58
   5   2   1 1696.25 183.072  18
  -5  -2  -1 1766.31 211.080  57
   5   2   1 1644.87 194.904  30
   5   2   2 19064.2 832.480  18
  -5  -2  -2 19692.1 883.586  57
   5   2   2 20550.9 898.910  39
   5   2   3 117679. 4016.69  39
   5   2   3 116047. 3936.30  21
   5   2   3 112376. 3934.49  18
   5   2   4 92787.2 3350.88  39
   5   2   4 95425.1 3294.13  21
   5   2   5 42173.9 1703.03  39
  -5  -2  -5 43724.7 1917.42  10
   5   2   5 42298.9 1646.43  21
   5   2   6 12305.2 703.285  39
   5   2   6 11116.7 764.321  38
  -5  -2  -6 12581.3 849.829  10
   5   2   6 11132.8 631.728  21
   5   2   7 1319.07 231.937  39
   5   2   7 739.123 208.522  38
   5   2   7 1236.08 199.162  21
  -5  -2  -8 55.0389 88.9167   1
   5   2   8-63.2483 131.911  61
   5   2   8-58.5631 77.2491  62
   5   2   8 56.4604 74.4757  38
   5   2   8 32.7662 61.1246  16
   5   2   8 33.7630 70.4178  21
  -5  -2  -9 2557.76 399.956   1
   5   2   9 2533.98 450.963  61
   5   2   9 1770.69 353.311  62
   5   2   9 2415.96 404.154  38
   5   2   9 2046.35 289.491  16
   5   2   9 2255.86 297.863  21
   5   2  10 3458.36 494.848  38
   5   2  10 3640.02 544.949  61
   5   2  10 3051.16 484.967  62
  -5  -2 -11 6146.46 629.835   7
   5   2  11 7677.54 788.427  61
   5   2  11 6740.16 725.179  62
   5   2  12 909.415 266.265  62
  -5  -2 -12 1185.91 261.197   7
  -5  -2 -13 80.5198 91.9832   7
   5   2  13-50.4114 81.4429  62
   5   2  14 28.1794 58.7779  45
   5   3  -8 162.997 91.5024   9
  -5  -3   8 153.037 116.659  61
   5   3  -7 2064.95 298.333   9
  -5  -3   7 1308.37 343.618  61
   5   3  -6 1147.11 251.706   9
  -5  -3   6 858.837 279.433  61
   5   3  -5 46.8265 106.985   9
   5   3  -5-46.7304 115.320  64
  -5  -3   5 88.1515 142.411  61
  -5  -3   4 175.792 164.255  59
   5   3  -4 217.381 128.605   9
   5   3  -4 605.425 180.648  64
  -5  -3   4 329.087 188.218  61
  -5  -3   3 1890.65 383.938  59
   5   3  -3 1727.72 269.014   9
  -5  -3   3 1818.14 393.646  61
   5   3  -3 1618.11 261.553  64
   5   3  -2 234.538 103.857   9
  -5  -3   2 236.848 104.347   6
  -5  -3   2 124.384 116.201  59
  -5  -3   1 9696.17 671.729  58
  -5  -3   0 31149.5 1396.01  58
  -5  -3  -1 64414.8 2387.71  58
   5   3   1 61223.0 2254.81  18
   5   3   2 29422.9 1168.74  18
  -5  -3  -2 29839.5 1221.63  57
   5   3   2 29992.7 1255.83  39
   5   3   3 421.372 89.3336  18
  -5  -3  -3 611.541 117.276  57
   5   3   3 359.515 105.858  39
   5   3   4 51.6120 63.7037  39
   5   3   5 21936.9 1024.60  39
  -5  -3  -5 20190.8 1120.60  10
   5   3   6 1445.63 228.885  39
   5   3   6 1544.61 274.873  38
  -5  -3  -6 1077.82 241.379  10
   5   3   7 7214.89 631.181  38
   5   3   7 6864.53 556.749  39
   5   3   7 6714.51 490.893  21
   5   3   8 17688.7 940.102  21
   5   3   8 17426.2 1105.49  66
   5   3   8 17642.5 1138.45  62
   5   3   8 18527.5 1139.68  38
   5   3   8 18237.6 1038.86  39
  -5  -3  -8 16163.7 1075.82   1
  -5  -3  -9 8025.82 734.016   1
   5   3   9 7529.34 570.338  21
   5   3   9 8731.13 781.014  38
   5   3   9 6613.11 610.901  39
   5   3   9 7254.64 563.126  16
   5   3   9 8160.72 763.230  62
   5   3   9 7135.02 697.598  66
   5   3  10 902.609 276.015  38
   5   3  10 783.664 258.703  62
   5   3  10 780.558 236.449  66
  -5  -3 -11-57.8662 93.4866   7
   5   3  11 72.6271 165.930  62
  -5  -3 -12 1546.80 314.666   7
   5   3  12 1543.11 334.868  62
  -5  -3 -13 42.7796 89.2459   7
   5   3  13 107.591 122.923  62
   5   3  14 105.289 86.6747  62
   5   4  -8-22.8013 56.2719   9
   5   4  -7 35.7701 81.7226   9
  -5  -4   7-59.4623 110.922  61
   5   4  -6 3275.93 412.759   9
  -5  -4   6 2592.27 454.331  61
   5   4  -5 2592.58 370.878   9
   5   4  -5 2352.52 344.714  64
  -5  -4   5 1666.52 395.233  61
   5   4  -4-45.9923 85.8075   9
   5   4  -4-45.3928 103.718  64
   5   4  -3 2318.21 318.502   9
  -5  -4   3 1877.99 305.447  12
   5   4  -3 2081.70 302.498  64
  -5  -4   2 389.165 145.960   6
   5   4  -2 400.792 140.684   9
  -5  -4   2 379.464 142.349  12
  -5  -4   1 2197.86 297.080   6
   5   4  -1 2280.70 273.402   9
  -5  -4   1 1444.00 241.356  12
  -5  -4   0 5269.32 425.271  12
  -5  -4  -1 27570.4 1208.17  12
   5   4   2 9364.26 567.543  39
   5   4   3 55006.4 2059.36  18
   5   4   3 61821.3 2217.21  39
   5   4   4 11290.1 647.088  39
  -5  -4  -4 10812.9 714.930  10
   5   4   5 4483.88 393.908  39
  -5  -4  -5 4527.45 452.549  10
   5   4   5 4275.74 403.001  56
   5   4   6-37.4030 60.4247  39
   5   4   6 43.2265 90.1533  38
  -5  -4  -6 49.0107 79.1769  10
  -5  -4  -7 577.019 167.435   2
   5   4   7 1009.68 233.793  66
   5   4   7 734.344 190.589  39
   5   4   7 956.942 240.806  38
  -5  -4  -8 16251.7 1056.15   1
   5   4   8 19191.9 1154.65  38
   5   4   8 17865.5 1054.48  39
   5   4   8 16067.6 1097.37  66
   5   4   8 16800.8 1115.26  62
  -5  -4  -9 2300.19 389.908   1
   5   4   9 2119.31 292.916  21
   5   4   9 1855.14 324.974  39
   5   4   9 2355.07 404.974  38
   5   4   9 2699.93 436.182  62
   5   4   9 2856.79 434.472  66
   5   4  10 3543.55 458.040  39
   5   4  10 5083.69 611.832  38
   5   4  10 4407.27 560.513  66
   5   4  10 3668.92 530.393  62
  -5  -4 -11 1775.73 333.575   7
   5   4  11 1296.24 322.536  66
   5   4  11 1933.92 375.714  62
  -5  -4 -12 52.9517 120.993   7
   5   4  12 60.5932 113.049  66
   5   4  12 66.3788 87.5794  62
   5   4  13 53.9041 87.1271  62
  -5  -4 -13 128.454 97.8651   7
   5   4  14-36.1087 89.1135  62
  -5  -5   7 172.895 106.868  42
   5   5  -7 239.543 111.907   9
  -5  -5   6 364.521 170.732  42
   5   5  -6 655.951 195.620   9
   5   5  -5 796.711 223.573   9
   5   5  -5 411.281 160.438  64
   5   5  -4 376.556 158.631   9
   5   5  -4 279.411 137.745  64
   5   5  -3 43.6994 99.8397   9
  -5  -5   3 52.1091 48.6055  12
   5   5  -3-43.7753 100.013  64
  -5  -5   2 92.3742 86.2398  14
   5   5  -2 195.837 103.395   9
  -5  -5   2 141.578 98.4964  12
  -5  -5   2 47.8344 99.8339   6
   5   5  -1 11668.6 717.278   9
  -5  -5   1 11149.5 752.154  12
  -5  -5   1 10937.3 750.251  14
  -5  -5   1 12724.0 814.403   6
   5   5   0 26351.5 1237.59   9
  -5  -5   0 27659.0 1299.86  12
  -5  -5   0 29089.5 1362.73   6
  -5  -5  -1 8682.67 572.976  12
  -5  -5  -2 622.791 142.051  31
   5   5   3 1082.29 186.329  39
   5   5   4 1951.78 257.457  39
   5   5   4 2240.69 295.480  56
   5   5   5 382.351 134.416  39
   5   5   5 517.890 162.579  56
   5   5   6 11850.1 758.023  39
   5   5   6 11241.7 757.781  56
  -5  -5  -7 29627.2 1505.42   2
   5   5   7 30795.2 1504.15  39
  -5  -5  -7 29207.9 1571.58  11
   5   5   7 32425.4 1628.95  66
   5   5   8 27287.4 1443.25  39
  -5  -5  -8 29298.5 1479.34   2
  -5  -5  -8 27644.5 1469.20   1
   5   5   8 25591.5 1497.55  66
   5   5   9 726.446 209.361  39
  -5  -5  -9 766.949 220.939   1
   5   5   9 407.009 190.777  66
   5   5   9 524.321 212.627  62
   5   5  10-71.1151 162.482  66
   5   5  10 69.0190 157.693  62
  -5  -5 -11 55.0799 72.6614   7
   5   5  11-70.0514 113.173  66
   5   5  11-68.8432 143.583  62
  -5  -5 -12 655.683 189.014   7
   5   5  12 315.068 186.710  62
   5   5  12 750.671 226.676  66
   5   5  13 254.393 157.440  62
   5   5  13 47.9963 89.6203  66
  -5  -5 -13 161.960 99.9955   7
   5   5  14 440.916 138.625  62
  -5  -6   7 227.056 96.1236  42
   5   6  -7 349.840 96.1073   8
  -5  -6   6 256.797 126.949  42
   5   6  -6 202.252 109.156   9
  -5  -6   5 197.011 136.979  42
   5   6  -5 42.1895 111.321   9
   5   6  -5 42.0601 96.1178  64
   5   6  -4 589.408 189.862   9
   5   6  -4 458.475 177.111  64
   5   6  -3 972.392 223.651   9
   5   6  -3 729.560 201.310  64
   5   6  -2 1061.79 221.028   9
  -5  -6   2 826.336 212.282  12
  -5  -6   2 1031.60 232.828  14
   5   6  -1-37.0011 69.0225   9
  -5  -6   1 46.8396 87.3753  12
  -5  -6   1 46.9930 75.9171  14
  -5  -6   0 4505.18 446.944  12
  -5  -6   0 4825.67 468.693  14
  -5  -6  -1 16742.5 919.875  12
  -5  -6  -1 15207.1 900.405  14
  -5  -6  -1 15239.3 938.436   4
  -5  -6  -2 44822.9 1831.98  31
  -5  -6  -2 43119.5 1860.30  14
  -5  -6  -2 44510.4 1943.32   4
   5   6   3 6447.99 484.020  39
  -5  -6  -3 5671.49 460.874  31
   5   6   4 1943.21 265.178  39
  -5  -6  -4 2425.35 285.521  31
  -5  -6  -5 413.506 142.928   4
  -5  -6  -5 525.043 158.773   2
  -5  -6  -5 565.887 146.405  31
   5   6   5 632.631 170.709  39
   5   6   5 278.536 137.752  56
  -5  -6  -6 4448.66 472.364   2
  -5  -6  -6 4731.64 484.821   4
  -5  -6  -6 3992.36 385.420  31
   5   6   6 4596.44 457.730  39
   5   6   6 4386.41 474.406  56
   5   6   7 6418.51 653.098  66
  -5  -6  -7 6372.30 609.343   2
   5   6   7 8285.87 675.906  56
   5   6   7 7985.67 648.711  39
  -5  -6  -7 6067.67 644.826  11
  -5  -6  -8 7873.40 698.335   2
   5   6   8 8138.17 709.452  39
  -5  -6  -8 10204.6 838.501  11
   5   6   8 8878.46 796.609  66
   5   6   9 53707.9 2371.78  39
   5   6   9 52463.7 2470.01  66
  -5  -6  -9 48981.3 2315.84   2
   5   6  10 359.962 201.518  66
  -5  -6 -10 115.614 107.974   2
   5   6  11-69.5954 112.454  66
   5   6  12 61.4901 114.706  66
   5   6  12 227.615 150.118  62
  -5  -6 -12-45.6036 73.6742   7
   5   6  13 47.3064 88.2462  66
   5   6  13-44.7209 93.2700  62
  -5  -6 -13 35.6963 57.6674   7
   5   6  14 202.307 93.6075  66
  -5  -7   6 39.2738 63.4934  42
   5   7  -6 118.992 70.2348   8
   5   7  -5 35.9081 94.7356  64
  -5  -7   5-55.5419 89.7346  42
  -5  -7   4 202.104 125.692  42
   5   7  -4 42.4218 88.5066  64
   5   7  -4 39.5956 90.4937   9
   5   7  -3 858.244 207.781  64
  -5  -7   3 585.572 237.704  42
  -5  -7   2 5543.87 648.790  42
  -5  -7   1 1316.40 256.319  12
  -5  -7   1 787.378 204.393  14
  -5  -7   0 3287.45 399.954  12
  -5  -7   0 3700.58 431.616  14
  -5  -7  -1 670.953 172.371  12
  -5  -7  -1 970.968 217.117  14
  -5  -7  -2 1718.86 295.030   4
  -5  -7  -2 1478.73 259.408  14
  -5  -7  -2 2001.98 268.421  31
  -5  -7  -3 4161.68 464.424   4
  -5  -7  -3 4517.81 470.265   5
  -5  -7  -3 4223.42 411.613  31
  -5  -7  -4 8685.07 702.514   4
  -5  -7  -4 9085.12 636.473  31
  -5  -7  -5 20894.0 1182.85   4
  -5  -7  -5 18415.6 1093.22   2
  -5  -7  -5 19118.0 1027.10  31
   5   7   5 17874.6 1023.80  39
   5   7   5 21806.5 1197.94  56
  -5  -7  -6 10651.1 801.497   2
  -5  -7  -6 12469.7 875.218   4
  -5  -7  -6 11118.2 736.559  31
   5   7   6 11240.0 779.852  39
   5   7   6 11913.8 876.378  56
  -5  -7  -7 1951.81 343.860   4
  -5  -7  -7 1721.63 316.479   2
   5   7   7 1766.76 330.404  56
   5   7   7 2334.94 349.801  39
  -5  -7  -7 1534.84 330.787  11
   5   7   8 67.7329 154.748  66
  -5  -7  -8 118.086 110.142   2
   5   7   8 120.354 125.506  56
   5   7   8 55.7600 90.0824  39
  -5  -7  -8-70.8869 66.1199  11
  -5  -7  -9 1278.07 302.092   2
   5   7   9 778.640 266.043  66
  -5  -7 -10 4387.30 520.390   2
   5   7  10 3673.33 526.753  66
  -5  -7 -11 159.833 121.853   2
   5   7  11 198.997 151.652  66
   5   7  12 57.1996 106.717  66
   5   7  13 86.6244 98.9931  66
   5   7  14 104.464 64.5353  66
  -5  -8   5 42.1014 68.0236  42
   5   8  -5 27.5405 62.9303  64
  -5  -8   4 393.056 166.158  42
   5   8  -4 432.363 147.097  64
  -5  -8   3 131.531 137.437  42
   5   8  -3 457.317 160.117  64
  -5  -8   2 1325.26 308.133  42
  -5  -8   1 2951.78 416.774   5
  -5  -8   0 56.4181 105.259   5
  -5  -8  -1 2649.27 403.128   5
  -5  -8  -1 3163.02 409.708  14
  -5  -8  -2 54.5102 71.9027   4
  -5  -8  -2-53.3034 70.3109   5
  -5  -8  -2 39.7830 74.2129  31
  -5  -8  -3 1445.51 288.266   4
  -5  -8  -3 1752.45 308.015   5
  -5  -8  -3 1436.99 250.105  31
  -5  -8  -4 171.494 119.255   4
  -5  -8  -4 50.1612 81.0834   5
  -5  -8  -4 83.6753 78.0945  31
  -5  -8  -5 4915.90 550.686   4
   5   8   5 3864.07 496.919  56
  -5  -8  -5 5158.64 478.622  31
  -5  -8  -6 21193.3 1273.79   4
  -5  -8  -6 20172.2 1195.19   2
   5   8   6 20079.3 1263.21  56
  -5  -8  -6 20253.5 1098.20  31
  -5  -8  -7 12308.9 924.839   4
  -5  -8  -7 11596.4 870.453   2
   5   8   7 12246.2 953.451  56
  -5  -8  -7 10380.9 942.601  11
  -5  -8  -8 5163.91 574.129   2
  -5  -8  -8 4161.16 527.388   4
  -5  -8  -9 60.7409 80.1443   2
   5   8  10 1582.21 351.539  66
  -5  -8 -10 1569.79 315.648   2
   5   8  11 59.8804 96.7378  66
  -5  -8 -11-51.2073 95.5241   2
   5   8  12 398.639 161.399  66
  -5  -8 -12 318.131 134.211   2
   5   8  13 218.332 107.559  66
   5   9  -4 108.608 87.7295  64
  -5  -9   4-41.1151 66.4236  42
   5   9  -3 623.790 155.735  64
  -5  -9   3 316.965 148.572  42
  -5  -9   2 1023.95 259.563  42
  -5  -9   1 531.882 192.503   5
  -5  -9   1 231.120 176.412  35
  -5  -9   0 114.528 119.487   5
  -5  -9  -1 526.052 189.616   5
  -5  -9  -2 3307.18 445.925   5
  -5  -9  -3 1667.99 319.907   4
  -5  -9  -3 2051.77 345.556   5
  -5  -9  -4 4622.15 543.057   4
  -5  -9  -4 4300.38 506.694   5
  -5  -9  -5 5918.51 629.247   4
  -5  -9  -6 6081.77 649.474   4
  -5  -9  -7 112.901 105.376   2
  -5  -9  -7 132.196 123.362   4
  -5  -9  -8 64.6014 85.2344   4
  -5  -9  -8 58.0926 93.8685   2
  -5  -9  -9 179.483 136.842   4
  -5  -9  -9 229.594 151.563   2
  -5  -9 -10 697.859 213.619   2
  -5  -9 -11 597.209 172.474   2
   5   9  12 196.080 103.700  66
  -5  -9 -12 243.906 103.017   2
   5   9  13 344.869 105.566  66
   5  10  -3-25.1464 70.3688  64
  -5 -10   3-35.9046 58.0112  42
   5  10  -2 31.9700 84.3463  64
  -5 -10   1 1739.32 346.343  35
  -5 -10   0 1421.98 338.959  35
  -5 -10   0 1838.06 318.103   5
  -5 -10  -1 453.595 183.781   5
  -5 -10  -2 1460.82 307.097   5
  -5 -10  -3 234.710 144.998   5
  -5 -10  -4 3388.28 472.448   4
  -5 -10  -4 3365.96 453.076   5
  -5 -10  -5 7575.51 719.755   4
  -5 -10  -5 7975.02 695.336   5
  -5 -10  -6 7121.92 703.001   4
  -5 -10  -7 6490.69 673.472   4
  -5 -10  -8 981.732 257.329   4
  -5 -10  -8 727.801 207.444   2
  -5 -10  -9 663.169 200.397   4
  -5 -10  -9 452.686 170.050   2
  -5 -10 -10 45.5625 95.0365   2
  -5 -10 -11 264.607 122.434   2
  -5 -10 -12 493.829 121.078   2
   5  11  -2 129.990 75.7250  64
  -5 -11   1 50.1576 66.1801  35
  -5 -11   0-41.6167 77.6345   5
  -5 -11   0 60.4610 97.6762  35
  -5 -11  -1 1937.83 309.987   5
  -5 -11  -1 1018.41 287.008  35
  -5 -11  -2 314.678 155.023   5
  -5 -11  -3 2224.78 357.940   5
  -5 -11  -4 2555.81 385.107   5
  -5 -11  -5 56.9605 92.0500   4
  -5 -11  -5 105.692 110.241   5
  -5 -11  -5 70.0432 113.179  52
  -5 -11  -6 57.6279 107.516   4
  -5 -11  -7-56.3331 117.502   4
  -5 -11  -8 1630.85 307.031   4
  -5 -11  -9 1446.43 240.878   2
  -5 -11 -10 343.626 116.058   2
  -5 -11 -10 316.722 140.378  52
  -5 -11 -11 245.453 88.4737   2
  -5 -12   0 41.0786 66.3756  35
  -5 -12  -1 34.3969 55.5866   5
  -5 -12  -1-99.5814 113.764  35
  -5 -12  -2 441.063 140.275   5
  -5 -12  -2 168.344 138.821  35
  -5 -12  -3 1728.27 284.732   5
  -5 -12  -4 969.674 219.779   5
  -5 -12  -5 1663.37 310.632  52
  -5 -12  -6 855.381 239.904  52
  -5 -12  -6 1062.78 224.603   4
  -5 -12  -7 496.564 178.522  52
  -5 -12  -7 214.740 113.703   4
  -5 -12  -8 664.414 188.247  34
  -5 -12  -8 299.687 147.891  52
  -5 -12  -8 358.589 125.320  22
  -5 -12  -9 448.220 142.673  34
  -5 -12  -9 290.888 123.112  52
  -5 -12 -10 382.410 126.708  34
  -5 -13  -2 488.854 142.839  35
  -5 -13  -3 355.643 133.385  35
  -5 -13  -4 41.8039 67.5671  35
  -5 -13  -4 90.0858 69.7007  22
  -5 -13  -5-25.0370 40.4488  22
  -5 -13  -5 36.0631 75.2141  52
  -5 -13  -6 25.0386 52.2347  22
  -5 -13  -6 75.7795 70.6905  52
  -5 -13  -7 1094.34 165.116  22
  -5 -13  -7 872.016 185.316  52
  -5 -13  -8 531.023 105.419  22
  -5 -13  -8 598.720 145.095  52
   6 -10  -1 447.395 89.2790  19
   6 -10  -1 420.688 92.1044  23
   6 -10   0 51.2080 39.0624  19
   6 -10   0 104.682 54.0181  23
   6 -10   1 442.835 92.3730  19
   6 -10   2 142.755 59.3567  19
   6  -9  -4 207.253 68.4698  27
   6  -9  -3 1089.71 163.887  23
   6  -9  -2 4004.10 346.522  23
   6  -9  -1 3797.99 329.478  19
   6  -9  -1 3965.33 352.448  23
   6  -9   0 2584.34 273.027  19
   6  -9   0 2512.72 279.659  23
   6  -9   1 1914.51 233.615  19
   6  -9   1 1765.50 225.461  23
   6  -9   2 37.8979 61.3133  46
   6  -9   2 231.639 86.6172  19
   6  -9   3 41.6519 77.7049  43
   6  -9   3 23.8997 49.8559  19
   6  -9   4 1253.45 223.868  43
   6  -9   5 2453.53 286.858  43
   6  -9   5 2618.66 273.459  44
   6  -8  -5 791.594 134.238  27
   6  -8  -4 1683.30 217.019  27
   6  -8  -3 2055.83 253.169  27
   6  -8  -3 2106.27 262.875  23
   6  -8  -2 191.260 98.9598  20
   6  -8  -2 377.543 132.253  23
   6  -8  -1 2551.22 312.722  23
   6  -8  -1 2934.55 370.838  47
   6  -8   0 2688.07 327.291  23
   6  -8   0 2900.45 392.168  47
   6  -8   1 475.851 139.432  19
   6  -8   1 570.207 157.013  23
   6  -8   1 672.960 194.024  47
   6  -8   1 670.303 185.062  46
   6  -8   2 296.904 169.681  51
   6  -8   2 134.224 88.7159  19
   6  -8   2 395.667 159.906  44
   6  -8   2 305.594 142.634  47
   6  -8   2 234.518 154.780  43
   6  -8   2 49.9136 93.2920  46
   6  -8   3 1491.72 353.550  51
   6  -8   3 2034.45 319.352  44
   6  -8   3 2088.38 319.369  47
   6  -8   3 1853.10 341.292  43
   6  -8   3 1871.64 311.233  46
   6  -8   3 2223.86 276.227  19
   6  -8   4 781.011 197.499  44
   6  -8   4 569.201 200.115  43
   6  -8   4 1008.07 223.077  46
   6  -8   4 510.368 133.028  19
   6  -8   5 226.292 119.588  43
   6  -8   5 197.695 104.528  46
   6  -8   5 209.214 123.601  44
   6  -8   6-36.4352 67.9678  43
   6  -8   6 35.9243 67.0148  44
   6  -8   7-28.0217 64.0265  44
   6  -7  -6 21.4998 53.0643  27
   6  -7  -6 38.7355 54.2020  28
   6  -7  -5 198.292 99.3492  27
   6  -7  -5 439.456 111.991  28
   6  -7  -4 5544.23 458.733  27
   6  -7  -3 3507.08 382.617  27
   6  -7  -3 4628.54 423.580  23
   6  -7  -2 261.509 125.809  27
   6  -7  -2 160.709 112.617  23
   6  -7  -1 4083.63 480.108  47
   6  -7  -1 4553.51 439.337  27
   6  -7  -1 5243.20 485.054  23
   6  -7  -1 4723.15 448.852  20
   6  -7   0 1739.83 273.330  20
   6  -7   0 1724.57 280.926  23
   6  -7   0 2164.59 357.354  47
   6  -7   1 1106.29 231.783  23
   6  -7   1 1237.41 276.871  47
   6  -7   1 874.483 236.046  46
   6  -7   1 1014.88 269.865  43
   6  -7   2 2687.32 489.216  51
   6  -7   2 2432.39 316.922  19
   6  -7   2 2634.37 328.688  23
   6  -7   2 2435.97 391.917  44
   6  -7   2 2477.90 385.372  47
   6  -7   2 2023.32 375.148  43
   6  -7   2 2401.94 377.843  46
   6  -7   3 9225.97 938.229  51
   6  -7   3 10181.1 679.167  19
   6  -7   3 10331.3 862.874  43
   6  -7   3 10231.2 824.144  44
   6  -7   3 11147.1 833.459  47
   6  -7   3 8775.84 768.983  46
   6  -7   4 5050.95 669.099  51
   6  -7   4 4407.08 420.919  19
   6  -7   4 4873.50 562.119  43
   6  -7   4 3750.49 490.542  44
   6  -7   4 4063.05 474.675  47
   6  -7   4 5010.01 538.602  46
   6  -7   5 102.214 77.8916  19
   6  -7   5 57.1326 92.3402  43
   6  -7   5 50.7286 94.6714  46
   6  -7   5 164.227 125.099  44
   6  -7   6 91.9971 113.590  45
   6  -7   6 148.108 103.051  43
   6  -7   6 171.140 105.665  46
   6  -7   6 99.7715 114.050  44
   6  -7   7 118.137 90.1392  45
   6  -7   7 299.797 138.489  44
   6  -7   8-33.4805 69.8353  44
   6  -6  -7 97.0339 60.1156  28
   6  -6  -6 1878.68 234.372  27
   6  -6  -6 1225.82 190.452  28
   6  -6  -5 3331.58 358.468  27
   6  -6  -5 2869.77 321.900  28
   6  -6  -4 2277.78 306.451  27
   6  -6  -4 2410.40 302.876  28
   6  -6  -2 3896.32 421.048  27
   6  -6  -2 4285.04 450.160  23
   6  -6  -1 790.619 194.585  23
   6  -6  -1 1219.87 245.571  40
   6  -6  -1 935.898 203.155  27
   6  -6   0-59.0027 77.8274  47
   6  -6   0-38.9646 96.1533  27
   6  -6   0 40.8144 65.9355  20
   6  -6   0 43.5543 90.8367  23
   6  -6   1 14283.7 880.860  20
   6  -6   1 14987.4 892.740  23
   6  -6   1 12798.8 1022.57  43
   6  -6   1 12584.1 965.622  47
   6  -6   2 15609.1 1003.29  50
   6  -6   2 13281.2 1144.52  51
   6  -6   2 15293.0 903.982  23
   6  -6   2 13586.9 1057.64  43
   6  -6   2 16287.2 1096.55  44
   6  -6   2 14853.0 1044.17  47
   6  -6   3 623.120 276.993  51
   6  -6   3 840.835 226.606  50
   6  -6   3 1044.01 215.454  19
   6  -6   3 1083.12 270.823  47
   6  -6   3 1379.71 316.636  43
   6  -6   3 965.753 247.216  46
   6  -6   3 701.565 232.329  44
   6  -6   4 1640.46 403.178  51
   6  -6   4 2319.40 355.070  50
   6  -6   4 1924.23 284.419  19
   6  -6   4 1546.46 312.675  45
   6  -6   4 1706.90 323.992  47
   6  -6   4 1879.50 364.608  43
   6  -6   4 1680.83 322.341  46
   6  -6   4 2298.04 399.452  44
   6  -6   5 99.3479 113.491  50
   6  -6   5 151.125 111.438  19
   6  -6   5 56.4082 105.228  45
   6  -6   5-63.6206 118.682  43
   6  -6   5 57.2529 92.4961  46
   6  -6   5-125.479 117.038  44
   6  -6   6 72.4279 95.5376  19
   6  -6   6 54.3015 87.7258  45
   6  -6   6-51.4331 67.8453  46
   6  -6   6 59.8389 96.6714  44
   6  -6   7-49.9861 65.9380  45
   6  -6   7 109.034 143.823  44
   6  -6   8 172.029 113.732  45
   6  -6   8 371.151 150.107  44
   6  -6   9 828.153 173.180  45
   6  -6   9 461.404 149.384  44
   6  -5  -7-24.4458 64.4951  28
   6  -5  -6 1222.35 211.582  28
   6  -5  -5 2095.75 300.005  27
   6  -5  -5 2757.03 338.546  28
   6  -5  -4 12875.5 802.716  27
   6  -5  -4 11694.3 771.754  28
   6  -5  -3 12652.2 822.676  27
   6  -5  -3 13080.9 813.960  28
   6  -5  -2 4244.50 482.176  40
   6  -5  -2 3179.93 384.378  27
   6  -5  -2 3985.82 411.618  28
   6  -5  -2 3895.56 421.221  23
   6  -5  -1 631.829 218.567  54
   6  -5  -1 646.988 190.303  23
   6  -5  -1 766.346 201.305  40
   6  -5  -1 1068.65 224.894  27
   6  -5   0 284.824 150.608  47
   6  -5   0 253.100 130.870  23
   6  -5   0 392.746 142.222  27
   6  -5   1 816.446 224.681  50
   6  -5   1 887.283 192.088  20
   6  -5   1 937.276 213.148  23
   6  -5   1 910.172 254.375  44
   6  -5   1 816.720 238.535  47
   6  -5   1 399.092 207.328  43
   6  -5   2 31254.0 1526.19  50
   6  -5   2 25831.4 1383.57  21
   6  -5   2 30523.8 1407.75  23
   6  -5   2 29059.0 1639.35  43
   6  -5   2 30254.9 1612.81  44
   6  -5   2 28760.4 1569.13  47
   6  -5   2 29845.8 1502.02  41
   6  -5   3 28102.1 1404.96  50
   6  -5   3 24791.5 1619.58  51
   6  -5   3 22146.4 1257.36  21
   6  -5   3 23688.8 1208.53  19
   6  -5   3 27313.7 1425.24  45
   6  -5   3 25287.3 1495.10  43
   6  -5   3 27507.2 1497.43  44
   6  -5   3 27044.9 1364.49  41
   6  -5   3 24253.1 1412.03  47
   6  -5   4 4348.11 634.714  51
   6  -5   4 4755.64 508.604  50
   6  -5   4 3697.45 390.810  19
   6  -5   4 4149.66 535.935  43
   6  -5   4 4108.49 536.779  44
   6  -5   4 4738.86 526.607  47
   6  -5   4 4779.89 524.495  45
   6  -5   5 9485.51 772.055  50
   6  -5   5 10910.0 708.891  19
   6  -5   5 11345.7 895.533  43
   6  -5   5 11047.2 893.804  44
   6  -5   5 10960.6 854.086  45
   6  -5   6 659.701 212.914  50
   6  -5   6 684.547 175.283  19
   6  -5   6 1096.87 259.250  45
   6  -5   6 902.622 256.160  44
   6  -5   6 496.951 179.876  46
   6  -5   7 112.614 128.732  45
   6  -5   7 185.261 128.883  44
   6  -5   8-52.2079 84.3599  45
   6  -5   8-55.9236 104.335  44
   6  -5   9 90.6581 74.7009  26
   6  -5   9 268.041 131.836  45
   6  -5   9 139.638 97.1750  44
   6  -5  10 1123.75 170.806  26
   6  -5  10 1387.90 223.264  44
   6  -4  -8 458.992 100.124  28
   6  -4  -7 442.310 121.780  28
   6  -4  -6 1607.03 258.931  28
   6  -4  -5 347.256 134.852  27
   6  -4  -5 121.364 125.358  28
   6  -4  -4 796.925 205.725  28
   6  -4  -4 1212.95 232.953  27
   6  -4  -3 1705.99 310.620  40
   6  -4  -3 2054.70 305.124  28
   6  -4  -3 1731.36 284.695  27
   6  -4  -2 1163.14 257.206  53
   6  -4  -2 1520.68 261.210  23
   6  -4  -2 1642.24 263.737  27
   6  -4  -2 1441.80 255.951  28
   6  -4  -2 1340.35 273.853  40
   6  -4  -1 10214.6 699.727  23
   6  -4  -1 9909.74 679.759  27
   6  -4  -1 10013.9 660.663  28
   6  -4  -1 8468.91 692.736  40
   6  -4   0 34716.7 1574.59  23
   6  -4   0 32713.2 1595.71  40
   6  -4   0 35930.0 1569.00  27
   6  -4   1 9104.12 780.242  43
   6  -4   1 7795.29 694.456  44
   6  -4   1 7497.84 642.388  41
   6  -4   1 7801.82 592.130  23
   6  -4   1 8127.64 651.763  50
   6  -4   1 7945.95 578.432  27
   6  -4   2 487.312 196.897  43
   6  -4   2 169.694 118.112  44
   6  -4   2 233.600 114.977  21
   6  -4   2 217.006 106.831  23
   6  -4   2 138.484 105.620  41
   6  -4   2 46.9020 107.310  50
   6  -4   3 49.9706 104.219  45
   6  -4   3-60.9056 80.3385  43
   6  -4   3-58.1344 93.9169  44
   6  -4   3-32.8221 68.4550  19
   6  -4   3 39.9826 83.3887  21
   6  -4   3 45.5003 84.8780  41
   6  -4   3 153.064 123.638  51
   6  -4   3 190.426 133.210  50
   6  -4   4 4191.63 519.666  43
   6  -4   4 4608.60 485.763  41
   6  -4   4 5006.19 568.779  44
   6  -4   4 5560.02 545.601  45
   6  -4   4 4557.75 459.384  21
   6  -4   4 4558.24 418.157  19
   6  -4   4 4730.70 636.257  51
   6  -4   4 4527.12 489.185  50
   6  -4   5 1521.58 294.222  45
   6  -4   5 1437.49 311.349  44
   6  -4   5 992.374 202.802  19
   6  -4   5 1808.47 278.563  21
   6  -4   5 1159.38 247.936  50
   6  -4   6 5824.42 618.539  44
   6  -4   6 5545.06 594.015  45
   6  -4   6 5104.20 461.575  19
   6  -4   6 5150.47 541.161  50
   6  -4   7 929.477 251.107  45
   6  -4   7 1276.23 299.934  44
   6  -4   7 1341.39 278.954  50
   6  -4   8-116.775 77.0408  37
   6  -4   8-37.9729 70.8623  26
   6  -4   8-57.2735 106.857  45
   6  -4   8-60.8634 113.552  44
   6  -4   9 809.767 220.438  37
   6  -4   9 680.435 161.505  26
   6  -4   9 370.327 164.940  45
   6  -4   9 865.436 226.553  44
   6  -4  10-90.6538 84.5634  37
   6  -4  10-30.4396 69.5560  26
   6  -4  10 44.1565 100.891  45
   6  -4  11 1642.55 246.580  37
   6  -4  11 1462.12 194.444  26
   6  -4  11 1693.41 241.959  45
  -6   3   8-42.7201 69.0280  63
   6  -3  -7 1041.17 185.083  28
  -6   3   7 630.687 213.933  63
   6  -3  -6 3731.41 386.997  28
  -6   3   6 3564.16 534.493  63
   6  -3  -5 13466.1 843.207  28
   6  -3  -4 762.650 191.622  28
   6  -3  -4 1052.66 240.069  40
   6  -3  -3 54.3574 71.7298  53
   6  -3  -3 40.6948 92.9966  28
   6  -3  -3 80.5081 91.9899  27
   6  -3  -3 149.159 146.662  40
   6  -3  -2 356.362 150.632  53
   6  -3  -2 380.337 146.755  28
   6  -3  -2 462.213 152.890  27
   6  -3  -2 283.717 153.251  40
   6  -3  -1 38.1082 100.599  23
   6  -3  -1 263.871 129.765  40
   6  -3  -1 109.370 76.1213  27
   6  -3  -1 105.414 92.7696  28
   6  -3   0 18516.3 981.896  23
   6  -3   0 18918.5 1053.53  41
   6  -3   0 19049.2 1036.52  40
   6  -3   0 17863.6 957.496  27
   6  -3   0 16827.7 919.921  28
   6  -3   1 45476.3 1983.69  50
   6  -3   1 47339.8 1915.31  23
   6  -3   1 45406.3 2110.39  43
   6  -3   1 45706.5 1998.75  41
   6  -3   1 46658.2 2091.06  44
   6  -3   1 43401.5 1921.53  40
   6  -3   1 46712.5 1895.85  27
   6  -3   2 36923.6 1678.14  41
   6  -3   2 35860.6 1800.39  43
   6  -3   2 34470.1 1733.72  44
   6  -3   2 36573.4 1578.17  21
   6  -3   2 35962.0 1575.61  23
   6  -3   2 35672.2 1667.06  50
   6  -3   2 39016.8 1579.57  27
   6  -3   3 2446.04 367.019  43
   6  -3   3 1607.24 300.230  44
   6  -3   3 2132.90 279.403  21
   6  -3   3 1896.36 252.146  23
   6  -3   3 1666.52 281.280  41
   6  -3   3 1491.51 334.028  51
   6  -3   3 1880.93 293.738  50
   6  -3   4 2007.60 348.432  44
   6  -3   4 2020.47 276.365  21
   6  -3   4 2060.29 257.710  19
   6  -3   4 1637.65 286.042  41
   6  -3   4 2113.57 400.876  51
   6  -3   4 1467.72 265.901  50
   6  -3   5-49.3031 79.6501  45
   6  -3   5-57.1510 75.3861  44
   6  -3   5 63.6591 59.3768  19
   6  -3   5 77.8908 62.9176  21
   6  -3   5 46.9444 87.5717  50
   6  -3   5 37.8239 61.1059  29
   6  -3   6 593.724 207.735  50
   6  -3   6 827.387 190.509  21
   6  -3   6 787.862 176.593  19
   6  -3   6 476.819 179.736  45
   6  -3   6 956.969 256.739  44
   6  -3   6 930.530 249.707  37
   6  -3   6 742.957 182.119  29
   6  -3   7 1016.79 249.959  45
   6  -3   7 1783.67 331.678  44
   6  -3   7 1036.27 239.708  50
   6  -3   7 1052.94 273.551  37
   6  -3   7 1180.51 240.732  29
   6  -3   8 761.133 239.323  45
   6  -3   8 833.709 229.301  50
   6  -3   8 574.057 207.573  37
   6  -3   8 897.316 197.521  26
   6  -3   9 560.264 201.834  37
   6  -3   9 586.331 159.803  26
   6  -3   9 403.180 178.963  45
   6  -3  10 560.688 195.950  37
   6  -3  10 285.043 124.780  26
   6  -3  10 259.355 128.425  45
   6  -3  11 180.225 133.069  37
   6  -3  11 230.949 93.5258  26
   6  -3  11 207.706 109.804  45
   6  -3  12-60.6928 69.3360  37
   6  -3  12-55.5711 73.3056  45
   6  -3  12 19.7754 48.8069  26
  -6   2   8 49.7494 80.3862  63
  -6   2   7 494.504 208.973  63
   6  -2  -6 1523.97 250.042  28
   6  -2  -5 538.968 169.452  28
   6  -2  -4 2622.36 344.556  28
   6  -2  -3 4336.39 481.566  53
   6  -2  -3 5711.64 535.841  40
   6  -2  -3 4568.08 451.025  28
   6  -2  -2 15010.9 911.682  40
   6  -2  -2 15180.5 847.640  27
   6  -2  -2 13301.2 816.307  28
   6  -2  -1 36755.7 1678.05  40
   6  -2  -1 37570.8 1602.58  27
   6  -2  -1 36634.2 1595.59  28
   6  -2   0 24539.7 1178.46  23
   6  -2   0 25755.0 1249.47  41
   6  -2   0 23169.1 1203.78  40
   6  -2   0 23685.2 1139.62  27
   6  -2   0 25178.3 1155.43  28
   6  -2   1 2293.46 343.000  49
  -6   2  -1 1702.46 252.882  57
   6  -2   1 2152.42 261.917  25
   6  -2   1 2017.61 259.920  23
   6  -2   1 1768.05 300.441  44
   6  -2   1 2291.92 301.266  41
   6  -2   1 2012.19 275.675  40
   6  -2   1 2187.84 263.250  27
   6  -2   1 2242.04 262.501  28
   6  -2   2 1036.55 174.744  21
   6  -2   2 983.842 178.592  23
  -6   2  -2 782.247 166.633  57
   6  -2   2 1065.01 178.770  27
   6  -2   3 6628.95 543.100  41
   6  -2   3 7013.88 490.826  21
  -6   2  -3 6826.74 504.916  57
   6  -2   3 6726.88 595.143  49
   6  -2   3 6367.00 469.653  27
   6  -2   4 47.6584 88.9289  44
   6  -2   4 32.2364 73.6807  21
   6  -2   4 46.8219 97.6755  37
   6  -2   4 115.209 113.290  41
   6  -2   4 159.951 105.513  50
   6  -2   4 47.8889 118.196  49
   6  -2   5 2176.33 309.006  50
   6  -2   5 2023.44 271.079  21
   6  -2   5 1790.98 236.771  19
   6  -2   5 1924.31 322.478  44
   6  -2   5 1951.31 286.775  41
   6  -2   5 1545.83 294.542  37
   6  -2   5 1706.57 247.728  29
   6  -2   6 5122.80 516.601  50
   6  -2   6 4664.53 445.701  21
   6  -2   6 5254.23 426.881  19
   6  -2   6 4565.93 499.057  45
   6  -2   6 5094.89 554.592  37
   6  -2   6 5212.61 465.984  29
   6  -2   7 7088.14 618.638  50
   6  -2   7 7414.96 581.121  21
   6  -2   7 5434.68 572.212  45
   6  -2   7 7983.74 728.849  37
   6  -2   7 6836.89 564.485  29
   6  -2   8 736.631 215.526  50
   6  -2   8 1037.48 210.625  26
   6  -2   8 511.994 185.677  45
   6  -2   8 780.114 236.305  37
   6  -2   8 1115.38 224.326  29
   6  -2   9 628.623 197.636  50
   6  -2   9 1118.84 276.185  45
   6  -2   9 1316.26 239.427  29
   6  -2   9 924.470 248.106  37
   6  -2   9 807.161 190.490  26
   6  -2  10 1881.60 362.465  37
   6  -2  10 2097.07 365.116  45
   6  -2  10 2338.26 305.420  26
   6  -2  11 431.603 167.272  37
   6  -2  11 146.769 121.253  45
   6  -2  11 608.538 154.889  26
   6  -2  12 80.5839 92.0540  37
   6  -2  12 51.1357 58.4148  26
   6  -2  12-36.4793 83.3435  45
   6  -1  -8 395.216 113.722  65
  -6   1   8 525.805 184.027  63
  -6   1   7 1488.45 350.361  63
  -6   1   7 1664.06 335.803  61
   6  -1  -7 1399.33 225.687  65
  -6   1   6 2096.70 415.290  61
  -6   1   5 3304.16 531.725  61
   6  -1  -5 4296.84 467.610   3
  -6   1   4 3629.28 549.636  61
   6  -1  -4 3358.86 407.257   3
   6  -1  -4 3819.42 408.394  28
  -6   1   3 7665.19 782.595  61
   6  -1  -3 7344.91 598.620  30
   6  -1  -3 7693.07 572.954  28
   6  -1  -3 6643.89 560.256   3
  -6   1   3 5991.91 710.935  59
   6  -1  -2-137.862 85.0763  28
   6  -1  -2 82.3726 101.657  40
  -6   1   1 24558.8 1350.25  58
   6  -1  -1 25676.4 1273.60  40
   6  -1  -1 27196.3 1217.85  27
   6  -1  -1 27158.2 1228.74  28
   6  -1   0 41291.4 1696.09  18
   6  -1   0 42930.6 1729.54  27
   6  -1   0 43595.6 1735.73  28
  -6   1   0 41574.7 1864.74  58
   6  -1   1 45032.4 1785.54  18
  -6   1  -1 50269.4 1976.81  58
  -6   1  -1 44091.4 1875.83  57
   6  -1   2 14878.8 717.590  18
  -6   1  -2 13757.2 781.673  57
   6  -1   3 29986.2 1283.35  21
   6  -1   3 28693.6 1224.09  18
  -6   1  -3 32118.7 1358.73  57
   6  -1   4 454.737 125.201  21
   6  -1   5 1472.15 250.888  50
   6  -1   5 2282.34 273.441  21
   6  -1   5 1919.48 278.715  41
   6  -1   5 2525.61 359.685  37
   6  -1   5 2149.47 269.391  29
   6  -1   6 468.658 154.976  50
   6  -1   6 623.743 152.683  21
   6  -1   6 748.704 188.288  41
   6  -1   6 699.467 201.560  37
   6  -1   6 416.209 142.178  29
   6  -1   7 1744.23 298.179  50
   6  -1   7 1794.19 273.569  21
   6  -1   7 2123.22 357.651  37
   6  -1   7 2092.00 288.338  29
   6  -1   8 22406.3 1316.45  50
   6  -1   8 24190.9 1237.72  21
   6  -1   8 25655.1 1456.52  37
   6  -1   8 26806.4 1265.32  29
   6  -1   8 22485.8 1315.08  45
   6  -1   9 3226.56 432.898  50
   6  -1   9 3180.34 470.475  37
   6  -1   9 3172.25 382.350  29
   6  -1   9 3658.30 471.701  45
   6  -1  10 58.6712 109.448  45
   6  -1  10 65.4468 105.731  37
   6  -1  10-52.1117 68.7410  50
   6  -1  11-53.9236 112.463  45
   6  -1  11 37.2982 77.7893  26
   6  -1  11 59.2207 95.6710  37
   6  -1  12-43.3182 80.8148  45
   6  -1  12 30.1902 62.9752  26
   6  -1  13 30.8654 64.3765  37
   6  -1  13 20.4823 42.7233  26
   6  -1  13-57.9046 76.3820  45
  -6   0   8 205.259 126.679  63
  -6   0   8 46.0872 86.0438  61
   6   0  -8 174.425 77.1623  65
  -6   0   7 298.316 170.512  63
  -6   0   7 135.791 141.754  61
  -6   0   6 164.452 153.478  61
  -6   0   5 697.901 257.544  61
   6   0  -5 237.162 140.338   3
  -6   0   4-84.7331 111.768  61
   6   0  -4 45.9160 85.6540   3
   6   0  -3 20667.1 1090.78   3
  -6   0   3 19128.2 1358.00  59
   6   0  -3 17144.1 1035.94  30
  -6   0   3 20293.0 1355.79  61
   6   0  -2 10918.4 735.498  30
   6   0  -2 12480.1 724.604  28
  -6   0   1 23203.0 1251.11  58
   6   0  -1 23311.4 1136.01  40
   6   0  -1 21472.8 1102.55  30
   6   0  -1 22016.7 1062.56  28
   6   0   0 95.9887 73.1022  30
   6   0   0 26.7296 55.7495  18
  -6   0   0-42.0594 55.4806  58
   6   0   1 20317.3 953.820  18
  -6   0  -1 20198.4 1027.27  57
   6   0   2 37922.3 1506.33  18
  -6   0  -2 38269.6 1596.10  57
   6   0   3 9493.39 538.153  21
   6   0   3 9248.96 517.573  18
  -6   0  -3 9259.34 579.734  57
   6   0   4 23137.1 1048.45  21
   6   0   5 2841.30 289.840  21
  -6   0  -5 2447.81 371.681  10
   6   0   6 1892.74 249.172  21
   6   0   6 1698.51 271.662  50
   6   0   6 1521.19 289.381  37
  -6   0  -6 1920.37 339.362  10
   6   0   7 223.663 148.061  37
   6   0   7 637.298 158.885  21
   6   0   7 355.331 149.912  50
   6   0   8 2510.00 325.245  29
   6   0   8 2621.64 325.261  21
   6   0   8 1759.45 343.477  37
   6   0   8 2528.37 310.958  16
   6   0   8 2378.76 357.324  50
   6   0   9 5095.30 468.081  29
   6   0   9 4233.46 500.115  50
   6   0   9 5024.89 470.477  16
   6   0   9 4110.28 540.270  37
   6   0  10 845.563 236.159  37
   6   0  10 653.340 204.511  50
   6   0  11 61.0119 113.864  37
   6   0  11 150.236 114.463  50
   6   0  12 305.572 142.532  37
   6   0  12 48.0727 109.865  45
   6   0  12 33.7000 83.2090  26
   6   0  13 35.5393 74.1532  37
   6   0  13 73.8964 60.8246  26
   6   0  13 104.305 91.7485  45
  -6  -1   8 226.969 112.314  63
  -6  -1   8 225.195 119.096  61
   6   1  -8 286.346 94.7760  65
  -6  -1   7 846.791 256.662  63
  -6  -1   7 1021.34 278.438  61
  -6  -1   6 83.9918 135.716  61
  -6  -1   5 90.1039 118.887  61
  -6  -1   4 2022.74 439.795  61
   6   1  -4 2292.28 338.718   3
  -6  -1   3 7104.48 800.535  59
  -6  -1   3 8279.84 835.125  61
   6   1  -3 6789.82 566.074   3
   6   1  -3 6345.81 562.377  30
  -6  -1   2 15365.3 1123.50  59
   6   1  -2 14609.8 871.625  30
  -6  -1   1 6135.63 573.899  58
   6   1  -1 6814.78 520.393  30
  -6  -1   0 2551.66 328.773  58
   6   1   0 2325.55 276.337  30
  -6  -1  -1 18529.8 952.857  58
  -6  -1  -1 15490.4 855.848  57
   6   1   1 16362.3 842.672  30
   6   1   1 16686.3 807.702  18
   6   1   2 29081.8 1217.64  18
  -6  -1  -2 30253.1 1306.07  57
   6   1   3 1146.40 167.249  18
  -6  -1  -3 1289.33 199.471  57
   6   1   4-21.0483 43.8992  18
   6   1   4 22.9141 52.3516  21
   6   1   5 8801.48 526.538  21
  -6  -1  -5 7239.65 658.978  10
   6   1   6 10595.0 641.094  21
  -6  -1  -6 11179.0 848.181  10
   6   1   7 6884.18 646.838  37
   6   1   7 8645.68 585.466  21
   6   1   7 8476.50 731.018  62
   6   1   8 376.457 136.376  21
   6   1   8 245.488 162.230  62
   6   1   8 172.617 131.856  37
   6   1   8 449.582 129.431  16
  -6  -1  -9 259.370 148.467   1
   6   1   9 332.558 152.273  62
   6   1   9 305.832 171.432  37
   6   1   9 236.144 110.563  16
   6   1   9 447.654 152.146  21
   6   1  10 814.207 242.421  37
   6   1  10 896.897 274.391  62
   6   1  11 66.4436 138.575  62
   6   1  11-59.9532 125.038  37
   6   1  11 106.675 131.621  50
  -6  -1 -11 54.3533 87.8077   7
   6   1  12 271.573 126.936  50
  -6  -1 -12 280.427 131.057   7
   6   1  12 228.000 159.721  62
   6   1  13 777.791 178.872  45
   6   1  13 555.870 131.221  26
   6   1  14 368.585 88.9915  26
   6   1  14 254.653 99.4809  45
  -6  -2   8 79.4283 98.0367  61
  -6  -2   7 61.4155 99.2371  63
  -6  -2   7 63.9285 119.270  61
   6   2  -6 38.4732 80.2523   9
  -6  -2   6-81.8803 132.285  63
  -6  -2   6-82.0040 132.485  61
   6   2  -5 172.446 106.598   9
  -6  -2   5 361.369 223.040  61
   6   2  -4 11240.0 754.282   9
  -6  -2   4 9049.81 954.033  61
  -6  -2   3 10906.9 993.454  61
  -6  -2   3 9830.48 954.090  59
   6   2  -3 8170.52 673.482  30
   6   2  -3 10456.0 707.132   9
  -6  -2   3 10689.0 768.227   6
   6   2  -2-40.7105 84.9061  30
   6   2  -2 36.3951 67.8924   9
  -6  -2   2 73.5329 118.792  59
   6   2  -1 429.356 134.261  30
  -6  -2   1 451.920 162.876  58
   6   2  -1 455.711 129.609   9
   6   2   0 1323.40 192.845  18
   6   2   0 1211.98 201.216  30
  -6  -2   0 1543.91 265.788  58
   6   2   1 9980.40 574.907  18
   6   2   1 10690.9 615.019  30
  -6  -2  -1 11167.2 705.035  58
  -6  -2  -2 24604.1 1117.48  57
   6   2   2 24291.5 1048.44  18
   6   2   3 43423.8 1671.67  18
  -6  -2  -3 42225.9 1731.92  57
   6   2   3 44974.5 1737.22  39
   6   2   4 1263.19 192.812  39
   6   2   4 1492.87 181.384  18
   6   2   4 1622.91 190.916  21
   6   2   5 6972.09 481.884  39
   6   2   5 6718.88 447.245  21
  -6  -2  -5 6625.29 613.017  10
   6   2   6 313.381 103.530  21
  -6  -2  -6 452.136 175.196  10
   6   2   7 1043.25 194.913  21
  -6  -2  -7 1526.65 322.509  10
   6   2   8 921.305 189.910  21
   6   2   8 750.121 241.682  62
   6   2   8 673.629 162.115  16
  -6  -2  -9 1382.56 304.229   1
   6   2   9 1373.02 242.499  21
   6   2   9 1454.21 323.552  38
   6   2   9 1770.97 350.917  62
   6   2   9 1272.16 226.245  16
   6   2  10 143.222 133.664  62
   6   2  11 1625.30 352.694  62
   6   2  12 945.548 263.913  62
  -6  -2 -12 564.247 198.562   7
   6   2  13 73.7944 97.4159  50
  -6  -2 -13 198.929 105.031   7
   6   2  13 97.2914 101.530  62
   6   2  14 19.2735 44.0343  26
   6   2  14-26.1817 59.8169  45
  -6  -3   7-54.9217 88.7436  61
   6   3  -6 154.160 113.683   9
  -6  -3   6-75.1694 121.445  61
   6   3  -5 981.391 226.811   9
  -6  -3   5 1387.30 372.271  61
   6   3  -4 45.5478 84.9937   9
   6   3  -4 88.3872 100.991  64
  -6  -3   4 88.6035 143.155  61
  -6  -3   3 1255.99 335.347  61
  -6  -3   3 2027.92 422.502  59
   6   3  -3 1574.23 289.548  30
   6   3  -3 1723.69 283.217   9
  -6  -3   3 1547.92 284.175   6
  -6  -3   2 16317.7 1211.36  59
   6   3  -2 16791.3 994.907  30
   6   3  -2 19569.7 1020.34   9
  -6  -3   2 18036.7 1056.69   6
  -6  -3   1 12198.1 929.321  59
  -6  -3   1 11175.3 823.717  58
  -6  -3   1 11628.7 785.372   6
   6   3  -1 11872.5 746.098  30
   6   3  -1 12312.5 741.240   9
  -6  -3   0 16048.1 956.166  58
  -6  -3   0 14740.6 883.708   6
   6   3   0 15664.9 793.560  18
   6   3   0 14818.4 838.326  30
   6   3   0 17549.0 873.505   9
  -6  -3  -1 4306.06 420.693  58
   6   3   1 4083.32 330.612  18
  -6  -3  -2 169.949 83.8822  57
   6   3   2 303.159 88.3583  18
   6   3   3 246.835 76.8254  18
  -6  -3  -3 26.2288 60.0310  57
   6   3   3 114.545 75.6302  39
   6   3   4 3001.15 265.028  18
   6   3   4 3403.53 329.441  39
  -6  -3  -4 3655.97 319.738  57
   6   3   5 27111.0 1241.40  39
   6   3   5 26875.4 1160.37  21
  -6  -3  -5 26663.8 1412.98  10
   6   3   6 37429.9 1594.82  39
   6   3   6 34797.8 1491.26  21
  -6  -3  -6 34731.6 1759.46  10
   6   3   7 9623.20 612.843  21
   6   3   7 9409.10 781.458  62
   6   3   7 9294.39 749.321  66
   6   3   7 9192.75 665.928  39
  -6  -3  -7 8934.68 781.585  10
   6   3   8 798.425 181.572  21
   6   3   8 983.020 254.715  66
   6   3   8 1136.96 277.928  62
  -6  -3  -9 196.786 136.850   1
   6   3   9 160.971 92.0066  21
   6   3   9 66.6507 107.730  38
   6   3   9 76.5412 79.8926  16
   6   3   9 61.9930 100.210  66
   6   3   9 137.551 128.342  62
   6   3  10 362.391 191.563  62
   6   3  11 216.621 165.117  62
  -6  -3 -12 2022.09 340.352   7
   6   3  12 1183.54 304.618  62
  -6  -3 -13 893.543 203.761   7
   6   3  13 559.852 164.319  50
   6   3  13 893.872 231.262  62
   6   3  14-49.9517 65.8992  50
  -6  -3 -14-28.0412 64.0754   7
   6   4  -7 445.450 113.874   8
  -6  -4   7 371.736 139.551  61
   6   4  -6 2181.65 291.036   9
  -6  -4   6 756.232 246.220  61
   6   4  -5 1901.25 319.954   9
  -6  -4   5 1872.44 396.599  61
   6   4  -4 187.291 151.311   9
   6   4  -4 44.9624 102.763  64
  -6  -4   4 83.7585 156.271  61
  -6  -4   3 51.1880 95.4879   6
   6   4  -3 181.372 140.267   9
  -6  -4   3-81.7103 132.003  61
   6   4  -3 43.1776 90.0522  64
  -6  -4   2 900.823 229.893   6
   6   4  -2 628.387 180.610   9
  -6  -4   2 730.096 194.051  12
  -6  -4   1 2704.51 360.569   6
   6   4  -1 2130.13 299.171   9
  -6  -4   1 2001.77 295.344  12
  -6  -4   0 28648.4 1374.05   6
   6   4   0 30040.4 1316.86   9
  -6  -4  -1 82615.6 3146.58   6
   6   4   1 81875.5 3062.09   8
  -6  -4  -2 24708.2 1190.73  58
   6   4   3 1415.58 220.240  39
   6   4   3 1375.36 173.913  18
   6   4   4 478.412 143.501  39
   6   4   5 416.144 129.995  39
   6   4   5 329.551 109.084  21
  -6  -4  -5 506.326 177.152  10
   6   4   6 3733.58 350.426  21
   6   4   6 4314.16 476.311  66
   6   4   6 4222.49 419.274  39
  -6  -4  -6 3613.18 466.716  10
   6   4   7 6571.56 639.536  66
   6   4   7 7648.02 691.003  62
   6   4   7 7484.27 600.556  39
  -6  -4  -7 5564.62 554.489   2
   6   4   7 6677.61 506.014  21
   6   4   8 4761.93 495.770  39
   6   4   8 3993.63 505.769  66
   6   4   8 5279.78 594.789  62
   6   4   8 3805.24 396.713  21
   6   4   9 4825.37 589.954  62
   6   4   9 3758.57 509.334  66
   6   4   9 5146.49 535.458  39
   6   4   9 4608.44 569.127  38
   6   4   9 3594.29 401.265  21
  -6  -4  -9 3367.55 478.486   1
   6   4  10 1705.66 354.515  66
   6   4  10 2452.40 430.393  62
   6   4  11-66.2186 106.999  66
   6   4  11-71.6326 133.643  62
  -6  -4 -12 105.752 110.279   7
   6   4  12 58.0785 108.342  66
   6   4  12-65.5109 86.4137  62
  -6  -4 -13 85.6132 79.9411   7
   6   4  13 212.657 140.303  62
   6   4  14 433.322 116.710  50
  -6  -4 -14 492.128 124.625   7
   6   5  -7 38.0646 53.2689   8
  -6  -5   6-47.4240 76.6287  42
   6   5  -5 537.198 168.896   9
   6   5  -4 2561.94 355.534  64
   6   5  -4 3594.34 423.368   9
   6   5  -3 891.955 218.480  64
   6   5  -3 1111.51 250.184   9
   6   5  -2 41.9016 103.406  64
   6   5  -2 43.7919 81.6959   9
  -6  -5   2 156.333 119.060  12
  -6  -5   2-105.674 120.719   6
   6   5  -1 443.822 156.874   9
  -6  -5   1 985.212 220.007  12
  -6  -5   1 1014.12 232.842   6
  -6  -5   0 5023.57 468.764  12
  -6  -5   0 4757.38 489.163   6
   6   5   1-34.2630 71.4619   8
  -6  -5  -1 86.5437 90.2502   6
   6   5   2 23144.2 1109.63   8
  -6  -5  -2 23729.5 1197.98   6
   6   5   3 4685.58 423.375  39
   6   5   3 4471.42 379.060   8
  -6  -5  -3 4011.40 434.222   4
   6   5   4 12232.9 746.727  39
   6   5   5 6305.77 514.649  39
   6   5   5 6353.52 469.850   8
  -6  -5  -5 5409.14 513.090   4
  -6  -5  -6 2651.57 360.394   2
   6   5   6 2665.16 393.507  66
   6   5   6 2273.40 324.385  39
  -6  -5  -7 2293.12 351.850   2
   6   5   7 2235.62 337.508  39
   6   5   7 2493.30 390.912  66
  -6  -5  -8 111.391 90.1684   2
   6   5   8 389.856 136.182  21
   6   5   8 104.899 109.546  39
   6   5   8 129.414 135.081  66
   6   5   8 445.266 196.860  62
  -6  -5  -9 2519.31 407.491   1
  -6  -5  -9 2938.75 414.671   2
   6   5   9 2579.36 336.268  21
   6   5   9 2297.21 364.599  39
   6   5   9 3167.84 479.683  66
   6   5   9 2669.35 441.334  62
   6   5  10 2331.35 412.917  66
   6   5  10 2261.72 418.324  62
   6   5  11-68.3524 90.1651  66
   6   5  11 69.1225 144.165  62
  -6  -5 -12 151.561 141.497   7
   6   5  12 181.377 138.266  66
   6   5  12 250.261 154.516  62
  -6  -5 -13 203.447 125.983   7
   6   5  13 93.1678 97.3011  66
   6   5  13 303.384 163.459  62
  -6  -5 -14-27.4101 51.1389   7
  -6  -6   6 37.1322 48.9795  42
   6   6  -6-24.6765 46.0324   8
  -6  -6   5 54.0113 87.2725  42
   6   6  -4 370.915 149.357  64
   6   6  -3 44.9060 83.7808   9
   6   6  -3 44.2433 109.189  64
   6   6  -2 1630.92 279.214   9
   6   6  -2 1138.56 242.113  64
  -6  -6   1 5117.16 524.608  12
  -6  -6   0 9304.95 759.891   4
   6   6   0 10998.1 712.466   8
  -6  -6   0 9816.55 729.817  12
  -6  -6  -1 5557.58 546.366   4
   6   6   1 6249.06 500.407   8
  -6  -6  -2 4947.40 507.096   4
   6   6   2 4929.52 430.009   8
  -6  -6  -3 1408.51 267.941   4
  -6  -6  -3 1278.97 226.779  31
   6   6   3 1481.46 220.661   8
  -6  -6  -4 97.7300 101.913   4
  -6  -6  -4 36.3678 67.8413  31
   6   6   4 37.7677 61.0140  39
   6   6   4-30.8647 70.5154   8
  -6  -6  -5 48.1539 89.8571   2
  -6  -6  -5 49.7477 46.4581   4
   6   6   5 241.447 112.624  39
  -6  -6  -6 4446.29 500.938   4
  -6  -6  -6 5236.69 534.395   2
   6   6   6 5051.87 493.290  39
   6   6   6 5335.90 564.747  66
   6   6   7 8980.36 738.756  56
   6   6   7 9882.91 819.605  66
   6   6   7 9672.70 735.828  39
  -6  -6  -7 8237.51 619.044  31
  -6  -6  -7 9532.65 762.680   2
  -6  -6  -8 4613.87 540.124   2
   6   6   8 5140.83 550.438  39
  -6  -6  -8 4633.12 575.939  11
   6   6   8 4722.32 580.211  66
   6   6   9 7175.47 672.039  39
  -6  -6  -9 6685.19 663.697   2
   6   6   9 8196.50 787.121  66
  -6  -6 -10-59.2518 95.7437   2
   6   6  10-71.5018 115.530  66
  -6  -6 -11 821.214 221.572   7
   6   6  11 1226.02 299.596  66
  -6  -6 -12 781.030 207.131   7
   6   6  12 777.109 231.336  66
   6   6  12 852.445 238.456  62
   6   6  13 185.398 122.353  66
  -6  -6 -13 108.717 89.5346   7
   6   6  14 950.662 172.691  66
  -6  -7   5-42.4900 68.6444  42
   6   7  -5 26.7665 49.9332   8
   6   7  -4 143.473 100.603  64
   6   7  -4 179.479 116.186   8
  -6  -7   3 1203.05 288.408  42
   6   7  -3 1312.76 239.177   8
   6   7  -3 1158.81 234.973  64
   6   7  -2 5316.74 498.656   8
   6   7  -2 5100.04 496.500  64
   6   7  -1-41.6946 86.9686   8
   6   7   0 1111.55 221.978   8
  -6  -7  -1 1572.23 299.197   4
  -6  -7  -2 5734.22 574.149   4
  -6  -7  -3 13865.9 837.367  31
  -6  -7  -3 13396.1 933.018   4
  -6  -7  -4 7684.05 665.254   4
  -6  -7  -4 6243.98 534.479  31
   6   7   4 6547.05 550.085  39
  -6  -7  -5 3423.40 445.063   4
  -6  -7  -5 3591.58 438.959   2
  -6  -7  -5 3016.63 365.484  31
   6   7   5 3522.55 400.775  39
  -6  -7  -6 2187.93 356.897   4
  -6  -7  -6 1703.51 317.116   2
   6   7   6 1594.23 279.209  39
  -6  -7  -6 1832.23 286.017  31
  -6  -7  -7 411.794 165.302   4
  -6  -7  -7 410.060 164.613   2
  -6  -7  -7 499.630 156.073  31
   6   7   7 416.271 161.675  39
   6   7   7 713.770 222.429  56
  -6  -7  -8 2703.93 414.089   2
   6   7   8 2929.59 413.085  39
   6   7   8 3705.03 518.164  66
  -6  -7  -8 3798.31 534.357  11
  -6  -7  -9 62.4970 116.584   2
   6   7   9-71.0598 93.7333  66
  -6  -7 -10 2408.87 397.787   2
   6   7  10 2731.66 445.927  66
  -6  -7 -11 107.329 100.176   2
   6   7  11 130.542 136.181  66
   6   7  12 560.872 189.486  66
   6   7  13 171.218 113.058  66
   6   7  14 52.9310 60.4888  66
  -6  -8   5-28.7396 53.6194  42
  -6  -8   4-44.0550 71.1819  42
   6   8  -4-28.4262 59.2991  64
  -6  -8   3 785.506 216.960  42
   6   8  -3 644.358 181.230  64
  -6  -8   2 508.849 206.746  42
   6   8  -2 891.244 208.184  64
  -6  -8   1 3915.52 481.791   5
  -6  -8   0 1602.01 306.283   5
  -6  -8  -1 744.415 214.987   5
  -6  -8  -2 57.8974 93.5511   4
  -6  -8  -2 55.8704 90.2771   5
  -6  -8  -3 1482.46 262.162  31
  -6  -8  -3 2006.04 348.263   4
  -6  -8  -3 1945.52 331.496   5
  -6  -8  -4 2510.45 346.329  31
  -6  -8  -4 2950.51 422.962   4
  -6  -8  -4 3340.91 428.945   5
  -6  -8  -5 12768.4 840.640  31
  -6  -8  -5 13142.7 960.670   4
  -6  -8  -6 12025.0 804.939  31
  -6  -8  -6 11488.8 902.513   4
  -6  -8  -6 10570.4 829.606   2
  -6  -8  -7 5243.60 596.154   4
  -6  -8  -7 5781.82 604.560   2
  -6  -8  -8 2334.90 382.147   4
  -6  -8  -8 1664.24 336.257   2
   6   8   9 542.658 210.496  66
  -6  -8  -9 493.512 191.558   2
   6   8  10 523.294 203.426  66
  -6  -8 -10 820.344 239.144   2
   6   8  11-58.8913 95.1423  66
  -6  -8 -11 51.4287 83.0870   2
   6   8  12 3737.77 449.719  66
  -6  -8 -12 3825.38 403.834   2
   6   8  13 508.788 148.663  66
   6   9  -4 116.084 62.6220  64
  -6  -9   4 114.511 65.5106  42
   6   9  -3 446.216 125.050  64
  -6  -9   3 166.250 95.3518  42
   6   9  -2-34.4160 78.6342  64
  -6  -9   2 51.0171 82.4231  42
  -6  -9   1 1021.64 238.079   5
  -6  -9   0 3614.96 468.850   5
  -6  -9  -1 1151.70 265.742   5
  -6  -9  -2 58.1146 121.218   5
  -6  -9  -3 976.601 256.659   4
  -6  -9  -3 1033.66 264.394   5
  -6  -9  -4 1072.19 265.211   4
  -6  -9  -4 1010.49 247.879   5
  -6  -9  -5 323.885 171.208   4
  -6  -9  -6 1319.85 298.257   4
  -6  -9  -7 7140.88 704.396   4
  -6  -9  -7 6887.67 650.983   2
  -6  -9  -8 2344.90 383.993   2
  -6  -9  -8 2885.50 439.246   4
  -6  -9  -9 294.580 145.634   4
  -6  -9  -9 230.295 142.327   2
  -6  -9 -10 1178.05 262.295   2
  -6  -9 -11 46.0512 74.3960   2
   6   9  11-48.9692 91.3483  66
  -6  -9 -12 387.409 123.254   2
   6   9  12 195.356 115.607  66
   6   9  13 458.968 119.039  66
   6  10  -3 54.6221 53.7313  64
   6  10  -2 25.8765 59.1250  64
  -6 -10   1 613.359 157.025   5
   6  10  -1 573.424 149.794  64
  -6 -10   0 424.941 165.348   5
  -6 -10  -1 475.463 185.006   5
  -6 -10  -2 55.6909 103.902   5
  -6 -10  -3 693.817 209.952   4
  -6 -10  -3 622.632 231.115   5
  -6 -10  -4 6594.20 663.693   4
  -6 -10  -4 6969.53 653.700   5
  -6 -10  -5 2146.15 386.630   4
  -6 -10  -5 3333.38 443.853   5
  -6 -10  -6 2243.28 403.112   4
  -6 -10  -7 1585.76 328.070   4
  -6 -10  -8 513.221 179.737   2
  -6 -10  -8 422.486 169.549   4
  -6 -10  -9-54.1987 101.103   4
  -6 -10  -9 49.5497 65.3584   2
  -6 -10 -10-45.2128 84.3532   2
  -6 -10 -11 452.937 137.131   2
  -6 -10 -12 555.860 130.852   2
   6  11  -1 67.2884 62.7981  64
  -6 -11   0 314.579 113.390   5
  -6 -11  -1 1791.92 283.293   5
  -6 -11  -1 1385.36 294.485  35
  -6 -11  -2 142.698 125.569   5
  -6 -11  -3 150.358 123.775   5
  -6 -11  -4 52.3217 69.0455   4
  -6 -11  -4 101.436 125.175   5
  -6 -11  -5 1871.63 331.979   4
  -6 -11  -5 2430.38 349.961   5
  -6 -11  -6 559.543 189.037   4
  -6 -11  -7 164.487 125.378   4
  -6 -11  -8 51.2714 95.6567   4
  -6 -11  -9 134.840 94.0133   4
  -6 -11  -9 416.866 141.568   2
  -6 -11 -10-33.6901 62.8555   2
  -6 -11 -11-27.0341 50.4374   2
  -6 -12  -1-28.2199 45.6010   5
  -6 -12  -1-39.7399 64.2082  35
  -6 -12  -2 1381.54 226.443   5
  -6 -12  -2 1866.38 310.065  35
  -6 -12  -3 3175.65 357.340   5
  -6 -12  -4 1350.22 235.394   5
  -6 -12  -5 1832.57 280.782   4
  -6 -12  -5 2845.62 335.161   5
  -6 -12  -6 126.281 87.9660   4
  -6 -12  -6 303.377 149.237  52
  -6 -12  -7 82.3717 85.9463   4
  -6 -12  -7 101.474 105.857  52
  -6 -12  -8 37.9352 79.1293   4
  -6 -12  -8 47.4916 88.6020  52
  -6 -12  -9 287.031 132.809  52
  -6 -12 -10 533.725 144.489  52
  -6 -13  -3 99.7916 76.0650  35
  -6 -13  -4 1003.90 204.800  35
  -6 -13  -5 64.4532 53.0583  22
  -6 -13  -6 22.4183 46.7612  22
  -6 -13  -7 357.506 96.3871  22
  -6 -13  -7 127.306 89.3735  52
  -6 -13  -8 28.9736 60.4346  52
   7  -9  -1 2173.54 210.031  23
   7  -9   0 301.238 79.8220  19
   7  -9   0 116.394 62.9697  23
   7  -9   1 124.618 57.5442  19
   7  -9   1 18.6051 52.0860  23
   7  -9   2 71.0388 52.4322  19
   7  -9   3 83.1351 51.5048  19
   7  -8  -3-38.0980 58.9399  27
   7  -8  -2 2043.36 215.447  27
   7  -8  -2 1202.89 187.224  23
   7  -8  -1 1845.38 235.039  23
   7  -8   0 2347.45 306.826  47
   7  -8   0 2645.90 268.264  19
   7  -8   0 2469.20 283.201  23
   7  -8   1 455.487 145.822  47
   7  -8   1 781.385 147.063  19
   7  -8   1 580.305 141.972  23
   7  -8   2 582.994 161.718  47
   7  -8   2 784.326 184.268  46
   7  -8   2 735.009 146.589  19
   7  -8   3 195.057 103.059  47
   7  -8   3 118.292 82.4156  46
   7  -8   3 203.798 85.8420  19
   7  -8   4 110.573 77.1343  46
   7  -8   4 355.270 103.812  19
   7  -8   5 32.3945 90.6453  44
   7  -8   5-31.4577 65.6101  46
   7  -8   6 372.386 116.985  44
   7  -7  -5 1246.17 153.048  27
   7  -7  -4 1676.51 203.989  27
   7  -7  -3 4026.12 355.315  27
   7  -7  -2 2478.21 289.900  27
   7  -7  -2 2585.93 302.018  23
   7  -7  -1 699.403 158.701  27
   7  -7  -1 789.437 184.858  23
   7  -7   0 588.639 183.798  47
   7  -7   0 485.595 148.788  23
   7  -7   1 3602.83 441.513  47
   7  -7   1 3376.66 348.087  19
   7  -7   1 3377.53 382.788  23
   7  -7   2 1483.93 294.391  47
   7  -7   2 1902.80 312.064  46
   7  -7   2 1830.40 254.814  19
   7  -7   2 2189.60 285.851  23
   7  -7   3 1367.64 280.753  44
   7  -7   3 1074.26 246.953  47
   7  -7   3 1428.10 276.543  46
   7  -7   3 1389.35 217.268  19
   7  -7   4 454.747 170.285  44
   7  -7   4 462.013 155.771  47
   7  -7   4 274.792 136.078  43
   7  -7   4 245.891 145.477  46
   7  -7   4 342.131 120.128  19
   7  -7   5 749.723 196.404  44
   7  -7   5 634.242 188.612  43
   7  -7   5 400.214 138.908  46
   7  -7   5 723.271 153.861  19
   7  -7   6 746.204 186.978  44
   7  -7   6 737.717 170.238  46
   7  -7   7 102.716 78.2938  44
   7  -7   8 849.848 155.324  44
   7  -6  -5-44.0356 50.3055  28
   7  -6  -5 23.2275 57.3209  27
   7  -6  -4 860.162 163.540  28
   7  -6  -4 1107.21 187.751  27
   7  -6  -3 3978.01 389.674  27
   7  -6  -2 5676.52 480.362  27
   7  -6  -2 4580.36 443.224  23
   7  -6  -1 38.4156 71.6964  27
   7  -6  -1 123.607 94.1604  23
   7  -6   0 167.528 138.374  47
   7  -6   0 685.066 170.705  27
   7  -6   0 423.479 158.491  23
   7  -6   1 1805.23 279.983  23
   7  -6   1 1714.54 326.570  47
   7  -6   2 36.0350 82.3286  19
   7  -6   2 40.4742 75.5023  23
   7  -6   2-60.2872 97.3947  47
   7  -6   2-56.5568 105.503  46
   7  -6   3 918.283 226.417  50
   7  -6   3 1158.40 216.920  19
   7  -6   3 1357.42 306.899  44
   7  -6   3 1359.13 294.129  47
   7  -6   3 1280.33 274.069  46
   7  -6   3 1210.75 296.725  43
   7  -6   4 495.405 185.542  50
   7  -6   4 356.649 125.525  19
   7  -6   4 544.974 219.342  44
   7  -6   4 664.917 207.364  47
   7  -6   4 767.330 239.119  43
   7  -6   4 517.783 178.713  46
   7  -6   5-47.0292 98.0905  50
   7  -6   5-34.4970 78.8220  19
   7  -6   5 58.7128 94.8571  43
   7  -6   5-54.1750 87.5269  46
   7  -6   5-58.0035 108.207  44
   7  -6   6 142.508 125.435  45
   7  -6   6 95.6679 89.3963  46
   7  -6   6 268.165 158.283  44
   7  -6   6 299.178 138.199  50
   7  -6   7 85.2100 97.3803  45
   7  -6   7 94.3499 116.450  44
   7  -6   8 35.6033 81.3503  45
   7  -6   8 38.5068 80.3186  44
   7  -6   9-27.5824 63.0226  44
   7  -5  -6 255.969 87.1155  28
   7  -5  -5 3669.06 338.513  27
   7  -5  -5 3643.05 341.824  28
   7  -5  -4 5363.83 460.228  27
   7  -5  -4 5089.95 441.891  28
   7  -5  -3 897.654 199.839  27
   7  -5  -3 1709.19 256.775  28
   7  -5  -2 735.406 192.200  23
   7  -5  -2 743.018 186.364  27
   7  -5  -2 783.496 182.575  28
   7  -5  -2 892.642 218.416  40
   7  -5  -1 1049.09 229.390  23
   7  -5  -1 838.626 218.324  40
   7  -5  -1 1215.34 240.047  27
   7  -5   0 221.416 116.955  23
   7  -5   0 237.822 140.400  40
   7  -5   0 206.680 115.796  27
   7  -5   0 58.3809 109.046  47
   7  -5   1 1650.51 321.766  47
   7  -5   1 1872.94 297.623  23
   7  -5   1 1434.57 252.070  27
   7  -5   2 17701.7 1172.94  44
   7  -5   2 15844.3 1107.20  47
   7  -5   2 16810.4 991.011  23
   7  -5   2 19052.3 1116.94  50
   7  -5   3 6690.71 708.821  43
   7  -5   3 6839.76 698.541  44
   7  -5   3 5390.18 601.266  47
   7  -5   3 6801.70 614.125  41
   7  -5   3 5796.67 492.463  19
   7  -5   3 5245.94 494.040  23
   7  -5   3 6310.07 626.325  50
   7  -5   4 1266.59 283.484  45
   7  -5   4 1193.03 280.367  47
   7  -5   4 1277.71 309.252  43
   7  -5   4 782.305 245.710  44
   7  -5   4 997.036 200.909  19
   7  -5   4 892.558 247.205  41
   7  -5   4 1429.76 285.864  50
   7  -5   5 936.321 239.291  50
   7  -5   5 811.026 180.795  19
   7  -5   5 878.013 241.659  45
   7  -5   5 834.968 241.217  44
   7  -5   6-49.8427 80.5214  50
   7  -5   6-36.0680 75.2241  19
   7  -5   6 160.758 122.426  45
   7  -5   6 109.609 114.301  46
   7  -5   6 61.6136 99.5372  44
   7  -5   7 1006.30 224.945  50
   7  -5   7 1319.80 270.534  45
   7  -5   7 1305.91 277.812  44
   7  -5   8-45.5749 73.6610  45
   7  -5   8-98.7003 112.771  44
   7  -5   9 150.864 99.6858  45
   7  -5   9 235.349 109.926  44
   7  -5  10 768.544 157.692  45
   7  -4  -6 50.9391 71.2752  28
   7  -4  -6 25.7606 48.0665  25
   7  -4  -5 1420.07 230.956  28
   7  -4  -4 2743.15 332.902  27
   7  -4  -4 3262.90 373.428  28
   7  -4  -3 4428.06 447.522  27
   7  -4  -3 4108.18 435.595  28
   7  -4  -3 4856.48 512.904  40
   7  -4  -2 4889.44 475.948  27
   7  -4  -2 5114.15 482.748  28
   7  -4  -2 4716.54 517.960  40
   7  -4  -1 6247.75 542.783  23
   7  -4  -1 5955.47 522.364  27
   7  -4  -1 5372.32 487.037  28
   7  -4  -1 5186.10 534.285  40
   7  -4   0 659.579 184.900  23
   7  -4   0 667.236 175.512  27
   7  -4   0 924.499 232.590  40
   7  -4   1 3080.72 375.133  23
   7  -4   1 3306.72 404.991  40
   7  -4   1 3112.14 428.454  41
   7  -4   1 3947.61 413.795  27
   7  -4   2 101.785 106.157  50
   7  -4   2-41.2465 86.0428  23
   7  -4   2 125.719 131.112  44
   7  -4   2 207.773 137.043  41
   7  -4   2 115.327 101.431  27
   7  -4   3 572.957 215.519  44
   7  -4   3 946.841 261.265  43
   7  -4   3 1090.10 220.411  21
   7  -4   3 672.253 178.613  23
   7  -4   3 818.255 225.099  41
   7  -4   3 619.146 211.224  50
   7  -4   4 2366.30 407.412  43
   7  -4   4 2133.62 377.567  44
   7  -4   4 2266.31 289.824  19
   7  -4   4 1714.92 315.489  41
   7  -4   4 1825.28 339.952  50
   7  -4   5 1040.91 253.450  45
   7  -4   5 1107.87 274.711  44
   7  -4   5 1741.17 262.887  19
   7  -4   5 1280.45 270.759  41
   7  -4   5 1005.93 245.145  50
   7  -4   6 1882.56 328.318  45
   7  -4   6 2063.22 287.917  19
   7  -4   6 1424.15 276.382  50
   7  -4   7 617.687 198.565  50
   7  -4   7 493.519 185.066  45
   7  -4   7 370.757 173.607  44
   7  -4   8 1471.35 276.560  50
   7  -4   8 1935.20 340.947  45
   7  -4   8 1015.69 256.366  44
   7  -4   9 47.6107 117.495  37
   7  -4   9-46.5487 97.0885  45
   7  -4  10 191.815 118.701  37
   7  -4  10 37.9078 70.7593  45
   7  -4  11 729.142 145.264  37
   7  -4  11 652.539 112.994  26
   7  -4  11 604.953 140.403  45
   7  -3  -7 2553.65 244.936  25
   7  -3  -6 2689.68 288.335  28
   7  -3  -5 1854.67 266.643  28
   7  -3  -4 80.6354 92.1490  28
   7  -3  -3 40.9651 76.4170  27
   7  -3  -3-42.0025 95.9615  28
   7  -3  -3 51.0937 106.561  40
   7  -3  -2 1002.63 211.990  27
   7  -3  -2 956.939 218.159  28
   7  -3  -2 827.141 228.163  40
   7  -3  -1 11140.3 755.908  25
   7  -3  -1 11232.6 766.493  23
   7  -3  -1 10963.5 745.769  27
   7  -3  -1 11984.8 762.137  28
   7  -3  -1 11605.7 830.995  40
   7  -3   0 60453.5 2419.03  23
   7  -3   0 60535.7 2478.89  40
   7  -3   0 56426.9 2360.43  27
   7  -3   0 55850.8 2337.07  28
   7  -3   1 51380.4 2210.35  23
   7  -3   1 54942.8 2336.09  41
   7  -3   1 54147.0 2278.99  40
   7  -3   1 53062.4 2194.78  27
   7  -3   2 1080.91 245.447  50
   7  -3   2 743.220 184.279  23
   7  -3   2 760.970 233.100  44
   7  -3   2 1273.14 259.673  41
   7  -3   2 636.433 183.217  40
   7  -3   2 708.607 168.853  27
   7  -3   3 288.606 162.040  50
   7  -3   3 276.814 117.025  21
   7  -3   3 300.230 131.316  23
   7  -3   3 177.621 156.484  44
   7  -3   3 189.744 118.367  43
   7  -3   3 388.369 157.141  41
   7  -3   3 499.574 145.388  27
   7  -3   4 1152.69 221.857  21
   7  -3   4 1648.42 296.524  41
   7  -3   4 1038.09 248.121  50
   7  -3   5 1780.57 315.587  50
   7  -3   5 2064.84 305.897  21
   7  -3   5 2109.51 377.273  44
   7  -3   5 2619.93 371.669  41
   7  -3   5 2519.93 322.261  29
   7  -3   6 943.739 251.510  50
   7  -3   6 919.517 192.323  19
   7  -3   6 1397.15 285.425  45
   7  -3   6 1444.54 306.161  44
   7  -3   6 676.023 188.585  41
   7  -3   6 1090.52 278.776  37
   7  -3   6 1208.34 233.552  29
   7  -3   7 497.151 179.455  45
   7  -3   7 372.426 174.687  44
   7  -3   7 853.983 217.801  50
   7  -3   7 688.055 226.728  37
   7  -3   7 628.772 183.551  29
   7  -3   8 7210.52 702.627  37
   7  -3   8 8343.41 721.784  45
   7  -3   8 8458.83 699.273  50
   7  -3   9 58.3874 108.930  37
   7  -3   9 52.3692 97.7048  45
   7  -3   9 47.6123 88.8326  50
   7  -3  10 253.348 125.129  37
   7  -3  10 183.005 90.0887  26
   7  -3  10 45.9247 95.8996  45
   7  -3  11-39.2743 81.9117  37
   7  -3  11 24.1511 45.0542  26
   7  -3  11 35.8108 81.8169  45
   7  -3  12 24.8653 40.1701  37
   7  -3  12-22.7289 47.4036  45
  -7   2   7 46.4738 86.7060  63
  -7   2   6 733.593 233.945  63
   7  -2  -5 3065.41 356.123  28
   7  -2  -4 6150.37 532.674  28
   7  -2  -3 248.830 167.596  40
   7  -2  -3 294.931 141.970  28
   7  -2  -2 2102.86 343.956  40
   7  -2  -2 1954.99 291.932  27
   7  -2  -2 2510.93 333.218  28
   7  -2  -1 6092.52 564.603  40
   7  -2  -1 6030.46 516.930  27
   7  -2  -1 6006.27 517.051  28
   7  -2   0 1192.27 251.859  40
   7  -2   0 1014.48 204.362  27
   7  -2   0 889.731 201.718  28
   7  -2   0 1237.26 232.151  25
   7  -2   0 1211.46 234.826  23
   7  -2   1 4175.22 497.399  49
   7  -2   1 4046.58 397.697  25
   7  -2   1 3823.95 400.892  23
   7  -2   1 3051.20 391.118  41
   7  -2   1 3285.29 396.361  40
   7  -2   1 3447.00 366.481  27
   7  -2   1 4108.25 395.482  28
   7  -2   2 1502.23 312.368  49
   7  -2   2 1857.82 259.332  25
   7  -2   2 1173.78 217.683  23
   7  -2   2 1816.89 325.691  44
   7  -2   2 811.813 206.002  41
   7  -2   2 1101.94 222.611  40
   7  -2   2 1405.36 230.831  27
   7  -2   3 2435.33 381.031  49
   7  -2   3 2172.02 321.386  50
   7  -2   3 2173.32 285.927  23
   7  -2   3 1771.23 331.737  44
   7  -2   3 1843.92 313.125  41
   7  -2   3 2484.46 304.065  27
   7  -2   4 90.7740 84.6750  50
   7  -2   4 57.5793 107.417  49
   7  -2   4-36.8903 59.6094  21
   7  -2   4 164.877 144.992  44
   7  -2   4 45.2455 94.3723  41
   7  -2   4 66.1756 69.0193  27
   7  -2   5 142.911 109.093  50
   7  -2   5 138.233 96.3919  41
   7  -2   5 343.705 177.364  37
   7  -2   5 373.374 125.787  29
   7  -2   5 314.030 127.050  21
   7  -2   6-50.1371 132.277  50
   7  -2   6-94.2963 139.072  41
   7  -2   6-61.4612 81.0870  37
   7  -2   6-40.9224 85.3636  29
   7  -2   6-41.8286 67.5939  21
   7  -2   7 209.761 129.518  50
   7  -2   7 129.719 104.917  37
   7  -2   7 174.626 115.294  29
   7  -2   8-55.2305 72.8565  45
   7  -2   8-53.8337 100.426  50
   7  -2   8-66.3663 123.804  37
   7  -2   8 44.7420 72.2855  29
   7  -2   9 6792.20 642.155  45
   7  -2   9 6054.45 594.569  50
   7  -2   9 5383.30 621.273  37
   7  -2   9 6053.73 540.435  29
   7  -2  10 665.148 209.551  45
   7  -2  10 1167.84 239.983  50
   7  -2  10 474.526 201.074  37
   7  -2  10 903.630 182.252  26
   7  -2  11 49.3502 79.7424  37
   7  -2  11 59.2842 61.8438  26
   7  -2  11 42.9783 69.4512  45
   7  -2  12 71.2924 81.4906  37
   7  -2  12 156.470 82.6069  45
   7  -2  12 65.6716 57.8215  26
  -7   1   7 1626.97 293.206  63
  -7   1   6 718.421 242.712  63
  -7   1   5-75.0947 140.104  61
  -7   1   4-81.6847 107.791  61
   7  -1  -4 444.284 150.718  28
  -7   1   3 1730.90 385.505  61
   7  -1  -3 701.597 194.692  28
  -7   1   2 8826.22 866.012  59
   7  -1  -2 9660.46 723.956  40
   7  -1  -2 8983.22 645.477  28
   7  -1  -2 7508.63 594.281  18
  -7   1   1 21232.3 1378.68  58
   7  -1  -1 30935.4 1419.14  40
   7  -1  -1 26506.5 1259.90  27
   7  -1  -1 26367.4 1273.32  28
   7  -1  -1 25643.7 1241.59  18
  -7   1   0 41633.6 2073.54  58
   7  -1   0 47508.9 2030.89  40
   7  -1   0 46449.3 1919.51  27
   7  -1   0 47578.5 1943.21  28
   7  -1   0 49407.3 1986.39  23
   7  -1   0 44026.7 1877.74  18
   7  -1   1 3481.60 445.343  49
  -7   1  -1 4118.63 448.936  58
   7  -1   1 4402.71 411.561  25
   7  -1   1 3068.57 321.251  18
   7  -1   1 3743.99 386.354  23
   7  -1   1 3664.95 412.317  40
   7  -1   1 3894.94 382.155  27
   7  -1   1 3148.40 346.426  28
   7  -1   2 969.319 236.984  49
  -7   1  -2 839.552 191.863  57
   7  -1   2 822.138 155.501  18
   7  -1   2 1008.51 188.095  25
   7  -1   2 549.932 165.472  23
   7  -1   2 590.983 195.771  48
   7  -1   2 905.336 201.090  41
   7  -1   2 778.685 179.749  40
   7  -1   2 816.644 171.572  27
   7  -1   3 648.554 202.784  49
  -7   1  -3 741.651 175.928  57
   7  -1   3 848.318 177.527  25
   7  -1   3 490.972 147.987  23
   7  -1   3 830.922 226.239  48
   7  -1   3 660.694 177.805  41
   7  -1   3 608.023 147.801  27
   7  -1   4 107.834 100.774  49
  -7   1  -4 398.477 148.797  57
   7  -1   4 330.118 111.194  21
   7  -1   4 283.490 106.114  23
   7  -1   4 170.257 129.812  48
   7  -1   4 251.454 129.795  41
   7  -1   4 63.2226 78.2596  27
   7  -1   5 1402.48 270.414  50
   7  -1   5 1337.89 260.297  41
   7  -1   5 2437.03 372.889  37
   7  -1   5 1737.99 245.506  27
   7  -1   5 1740.39 261.321  29
   7  -1   5 1780.12 258.642  21
   7  -1   6 563.260 180.859  50
   7  -1   6 494.980 162.939  41
   7  -1   6 240.186 158.807  37
   7  -1   6 307.771 119.540  29
   7  -1   6 270.598 125.406  21
   7  -1   7 2722.65 383.183  50
   7  -1   7 2891.56 447.313  37
   7  -1   7 2717.35 368.435  41
   7  -1   7 3329.26 379.217  29
   7  -1   7 3589.72 392.056  21
   7  -1   8 4903.62 532.006  50
   7  -1   8 3840.27 423.425  29
   7  -1   8 4157.09 537.070  37
   7  -1   9 325.473 168.552  50
   7  -1   9 673.752 243.899  37
   7  -1   9 568.579 168.942  29
   7  -1  10 515.267 180.140  50
   7  -1  10 224.781 105.372  26
   7  -1  10 378.741 189.125  45
   7  -1  10 640.149 231.492  37
   7  -1  10 285.971 120.969  29
   7  -1  11 96.3507 100.480  45
   7  -1  11 101.272 89.0617  26
   7  -1  11-56.0055 73.8818  37
   7  -1  11 43.8503 81.8061  50
   7  -1  12 173.662 107.342  37
   7  -1  12 241.898 90.6307  26
   7  -1  12 188.676 99.7702  45
   7  -1  13 54.7250 57.0745  37
   7  -1  13 17.7249 40.5058  26
   7  -1  13 24.1672 50.4113  45
  -7   0   7-50.9016 67.1423  63
  -7   0   7 90.2389 103.083  61
  -7   0   6 1608.80 357.646  63
  -7   0   6 1385.39 323.311  61
  -7   0   5 80.0660 105.643  61
  -7   0   4-86.5065 114.140  61
  -7   0   3 14107.8 1169.53  61
  -7   0   2 503.896 235.176  59
   7   0  -2 183.672 121.488  30
   7   0  -2 345.095 138.820  28
  -7   0   1 8414.20 758.531  58
   7   0  -1 10023.7 722.392  40
   7   0  -1 10287.1 666.354  28
   7   0  -1 9604.20 652.036  18
  -7   0   0 1363.23 276.563  58
   7   0   0 1371.18 259.918  40
   7   0   0 1152.52 208.460  28
   7   0   0 1029.88 194.828  18
   7   0   1 9356.59 745.520  49
  -7   0  -1 10626.6 759.602  58
   7   0   1 10101.5 660.146  25
   7   0   1 10200.9 620.639  18
   7   0   1 10227.4 657.338  23
   7   0   1 10531.7 702.321  40
   7   0   1 9455.44 611.589  27
   7   0   1 9088.06 613.749  28
   7   0   2 810.271 223.208  48
   7   0   2 689.123 147.955  18
   7   0   2 1007.91 189.971  25
   7   0   2 939.746 180.863  23
  -7   0  -2 921.193 206.369  58
   7   0   2 553.110 189.554  49
  -7   0  -2 1046.04 206.210  57
   7   0   2 878.662 169.381  27
   7   0   3 605.037 183.007  49
  -7   0  -3 411.693 136.372  57
   7   0   3 602.119 132.698  18
   7   0   3 620.081 147.071  25
   7   0   3 468.300 169.064  48
   7   0   3 607.968 167.189  41
   7   0   3 570.271 141.106  27
   7   0   4 3039.21 375.238  41
   7   0   4 4381.47 356.209  18
   7   0   4 4545.01 382.048  21
   7   0   4 4588.51 506.989  48
   7   0   4 4799.19 502.403  49
  -7   0  -4 5050.76 449.960  57
   7   0   4 4335.88 383.492  27
   7   0   5 8830.50 578.865  27
   7   0   5 9341.68 726.547  49
   7   0   5 8325.61 714.957  48
   7   0   5 8676.42 579.484  21
   7   0   5 7677.08 610.690  41
   7   0   5 8395.52 709.016  37
  -7   0  -5 8508.85 770.853  10
   7   0   6 1755.40 307.161  50
   7   0   6 2469.02 302.192  21
   7   0   6 1844.55 297.979  41
   7   0   6 2529.66 380.771  48
   7   0   6 3282.90 439.458  37
  -7   0  -6 2889.84 445.062  10
   7   0   7 1775.04 309.388  41
   7   0   7 3108.20 354.215  21
   7   0   7 2611.67 408.752  37
   7   0   7 2062.50 337.185  50
   7   0   8 3582.84 465.268  50
   7   0   8 4719.67 462.246  21
   7   0   8 5118.81 596.021  37
   7   0   8 5574.16 495.159  29
   7   0   8 4195.87 468.579  41
   7   0   9 3820.91 480.223  50
   7   0   9 4283.78 440.439  29
   7   0   9 4426.54 561.673  37
   7   0  10 54.0832 87.4913  50
   7   0  10 196.016 149.347  37
   7   0  10 292.591 129.383  29
   7   0  11 102.116 116.680  45
   7   0  11 118.331 123.423  37
   7   0  11 48.9502 91.3506  50
   7   0  12 169.898 112.209  45
   7   0  12 245.861 99.4740  26
   7   0  12 144.155 118.726  37
   7   0  12 155.451 108.904  50
   7   0  13 163.613 96.6185  37
   7   0  13 110.744 65.4803  26
   7   0  13 178.996 104.208  45
  -7  -1   7 278.528 137.107  63
  -7  -1   7 179.641 118.694  61
  -7  -1   6-70.3109 113.609  63
  -7  -1   6-66.7680 88.0984  61
  -7  -1   5 574.019 254.348  61
  -7  -1   4 3641.13 450.925   6
  -7  -1   4 4099.28 622.972  61
  -7  -1   3 9815.49 979.546  61
   7   1  -2 27198.2 1403.31  30
  -7  -1   2 30038.0 1788.99  59
   7   1  -1 21178.6 1074.57  18
   7   1  -1 19000.1 1089.52  30
  -7  -1   1 18998.6 1230.89  58
   7   1   0 3249.34 344.792  18
   7   1   0 2842.58 352.707  30
   7   1   0 4354.12 385.312  28
  -7  -1   0 3838.56 471.169  58
   7   1   1 5693.30 461.163  25
   7   1   1 4701.65 401.248  18
  -7  -1  -1 5147.58 508.915  58
   7   1   2 4796.46 403.762  25
   7   1   2 3266.42 316.562  18
   7   1   2 3810.41 346.910  27
   7   1   2 3468.95 422.580  48
  -7  -1  -2 3712.93 419.541  58
  -7  -1  -2 4009.11 399.196  57
   7   1   3 10123.2 634.137  25
   7   1   3 9631.12 583.697  18
   7   1   3 10049.0 766.066  48
  -7  -1  -3 10904.6 685.724  57
   7   1   3 10750.8 627.601  27
   7   1   4 6678.95 539.955  41
   7   1   4 6574.18 458.463  18
   7   1   4 7621.05 652.695  48
  -7  -1  -4 7892.05 566.142  57
   7   1   4 7584.88 509.844  27
   7   1   5 2541.94 291.777  27
   7   1   5 2689.36 287.543  21
   7   1   5 2428.22 363.244  48
   7   1   5 2661.54 374.672  37
  -7  -1  -5 2037.18 377.468  10
   7   1   6 15293.3 837.734  21
  -7  -1  -6 15196.0 1084.43  10
   7   1   6 14877.3 998.994  37
   7   1   6 13879.3 960.360  48
   7   1   7 2216.75 293.764  21
  -7  -1  -7 2591.95 436.398  10
   7   1   7 2919.63 422.501  37
   7   1   7 1920.11 319.241  50
   7   1   8 253.037 144.625  37
   7   1   8 162.349 92.8836  21
   7   1   8 100.672 132.900  50
   7   1   9-54.1010 112.838  50
   7   1   9 42.6082 68.8423  29
   7   1   9-65.0844 135.744  37
   7   1  10 1162.26 260.823  50
   7   1  10 1050.85 214.440  29
   7   1  10 1412.01 318.984  37
   7   1  11 177.877 124.005  37
   7   1  11 522.427 182.554  50
   7   1  12 3018.96 401.657  37
   7   1  12 1976.63 305.057  50
   7   1  13 1159.98 198.250  50
   7   1  13 1377.80 197.635  26
  -7  -2   7 40.4433 92.4083  61
  -7  -2   6 62.6721 101.278  63
  -7  -2   6-126.732 144.791  61
  -7  -2   5-80.2969 105.947  61
  -7  -2   4 622.813 277.667  61
  -7  -2   4 1711.05 295.417   6
  -7  -2   3 90.0506 118.801  61
  -7  -2   3 54.8965 88.7119   6
   7   2  -2 6640.44 548.390  18
  -7  -2   2 7658.50 670.260   6
   7   2  -2 6452.78 582.404  30
  -7  -2   2 7784.60 846.186  59
   7   2  -1 8544.28 610.772  18
   7   2  -1 9401.44 675.733  30
  -7  -2   1 9392.58 797.412  58
   7   2   0 8547.19 579.543  18
   7   2   0 8132.45 605.641  30
  -7  -2   0 9257.42 742.876  58
   7   2   1-32.9104 53.1673  25
   7   2   1 29.9711 73.9605  18
  -7  -2  -1 96.3714 89.8867  58
   7   2   2 55.0028 57.3880  18
   7   2   2 62.4765 58.3029  25
  -7  -2  -2 87.0588 81.2224  58
  -7  -2  -2 37.0295 69.1013  57
   7   2   3 4712.85 391.126  25
   7   2   3 3649.09 331.552  18
   7   2   3 4257.55 359.222  27
  -7  -2  -3 4107.11 389.500  57
   7   2   4 25.1689 46.9780  18
   7   2   4-59.6413 55.6511   8
   7   2   4-48.6154 90.7022  48
  -7  -2  -4-34.6858 72.3586  57
   7   2   4-83.8140 104.244  27
   7   2   5 1242.70 259.937  48
  -7  -2  -5 1692.09 328.517  10
   7   2   6 9618.52 722.526  66
   7   2   6 7824.71 686.382  37
   7   2   6 8453.37 564.098  21
   7   2   7 37956.6 1738.11  66
   7   2   7 34470.6 1728.08  37
  -7  -2  -7 35064.8 1855.85  10
   7   2   7 31220.5 1492.91  21
   7   2   8 60.4259 126.031  37
   7   2   8 39.5670 63.9342  21
   7   2   9 3885.11 415.623  21
   7   2  10 427.688 220.937  62
   7   2  11 216.503 142.960  50
   7   2  12 47.3069 76.4792  50
  -7  -2 -12 197.365 121.794   7
  -7  -2 -13 2464.56 310.895   7
   7   2  13 1788.86 262.770  50
   7   2  14 522.332 109.709  50
   7   2  14 485.265 101.882  26
  -7  -3   6 55.3734 103.352  61
   7   3  -6 132.783 74.3886   8
  -7  -3   5 1260.32 326.879  61
  -7  -3   4 3236.21 537.172  61
  -7  -3   3 4409.07 644.133  61
  -7  -3   3 4799.95 522.555   6
  -7  -3   2 14353.3 1170.93  61
  -7  -3   2 15063.9 993.983   6
   7   3  -1 419.538 131.918  18
  -7  -3   1 787.472 214.344   6
   7   3  -1 784.060 191.579  30
  -7  -3   1 773.092 250.563  59
   7   3   0 32.1851 67.1282  18
   7   3   0-37.9608 70.8155   8
  -7  -3   0-55.7920 90.1339  58
  -7  -3   0 96.1686 109.858   6
   7   3   1 29.4310 61.4071  18
   7   3   1 139.374 86.0019   8
  -7  -3  -1 48.8589 78.9514  58
  -7  -3  -1 43.1632 56.9622   6
   7   3   2 2202.35 260.986  18
   7   3   2 2707.15 301.742   8
  -7  -3  -2 3045.73 372.522  58
  -7  -3  -2 2748.12 331.629   6
   7   3   3 179.624 82.9107  18
   7   3   3-30.7585 57.3796   8
  -7  -3  -3 68.3969 100.869  57
  -7  -3  -4 5035.57 431.115  57
   7   3   4 5545.32 533.600  66
   7   3   4 4492.02 362.869  18
   7   3   4 4506.18 416.040  39
   7   3   4 4977.08 412.045   8
  -7  -3  -5 23052.2 1083.27  57
   7   3   5 21953.8 1200.03  66
   7   3   5 19858.3 1039.86  39
  -7  -3  -5 18855.9 1219.73  10
   7   3   5 19799.7 1018.19   8
   7   3   6 3946.35 474.223  66
  -7  -3  -6 4030.86 516.759  10
   7   3   6 4283.31 384.523  21
   7   3   7 563.914 189.977  66
  -7  -3  -7 489.048 195.815  10
   7   3   7 246.174 104.340  21
   7   3   8-59.9687 96.8808  66
   7   3   8 39.1947 51.7028  21
   7   3   9 4486.32 539.257  66
   7   3   9 4849.58 612.872  62
   7   3   9 3527.27 402.190  21
   7   3  10 72.8735 135.960  62
   7   3  11 1477.74 338.054  62
  -7  -3 -12 1595.61 296.536   7
   7   3  13 1311.97 243.806  50
  -7  -3 -13 1820.34 279.096   7
  -7  -3 -14 26.1617 42.2723   7
   7   3  14 24.5284 64.7136  50
  -7  -4   6 257.274 120.213  61
   7   4  -6 241.456 87.5424   8
  -7  -4   6 194.197 108.934  42
   7   4  -5 247.338 114.390   8
  -7  -4   5 189.429 131.887  61
  -7  -4   4 76.8637 124.198  61
  -7  -4   3 948.974 238.011   6
  -7  -4   3 1076.55 310.626  61
  -7  -4   2 110.822 126.667   6
  -7  -4   2 164.511 153.501  61
  -7  -4   1 10927.5 827.506   6
  -7  -4   0 15027.3 987.025   6
   7   4   0 17073.7 951.854   8
  -7  -4  -1 5702.84 535.036   6
   7   4   1 5736.06 486.982   8
   7   4   2 138.806 86.0121   8
  -7  -4  -2 482.174 163.736  58
  -7  -4  -2 376.777 141.017   6
   7   4   3 2079.20 243.654  18
   7   4   3 3114.93 324.610   8
   7   4   4-73.8174 68.8504  39
   7   4   4 25.1442 46.9048  18
   7   4   4 49.1251 112.234  66
   7   4   5 5249.87 550.211  66
  -7  -4  -5 5786.13 603.583  10
   7   4   5 5466.00 455.417   8
   7   4   5 6057.84 506.570  39
   7   4   6 17648.5 1080.72  66
   7   4   6 15829.8 932.974  39
  -7  -4  -6 14219.5 1052.62  10
  -7  -4  -7 1429.84 281.601   2
   7   4   7 1052.49 199.438  21
   7   4   7 954.448 257.368  66
   7   4   7 995.194 222.021  39
  -7  -4  -7 1106.99 283.460  10
   7   4   8 63.6690 132.788  66
   7   4   8 48.9193 79.0296  39
   7   4   8-39.2386 63.3907  21
  -7  -4  -8 55.5078 89.6733   2
   7   4   9 132.973 151.930  66
   7   4   9 84.9564 79.2990  21
   7   4  10-66.7449 124.528  66
   7   4  10-72.8307 166.409  62
   7   4  11 883.164 244.540  66
   7   4  11 1054.19 294.759  62
  -7  -4 -12 2768.14 398.595   7
  -7  -4 -13 327.416 132.441   7
   7   4  13 159.021 111.485  50
   7   4  14 632.186 139.275  50
  -7  -4 -14 1097.44 175.522   7
  -7  -5   6 850.506 166.622  42
   7   5  -6 1362.58 167.257   8
  -7  -5   5 2181.85 336.629  42
   7   5  -5 2930.83 313.935   8
   7   5  -4 2905.32 361.430   8
  -7  -5   2-55.4156 126.618   6
  -7  -5   1 2409.51 370.410   6
   7   5  -1 1478.70 267.355   8
  -7  -5   0 107.318 100.166   6
   7   5   0 127.369 118.856   8
  -7  -5  -1 10889.4 804.111   6
   7   5   1 12624.1 779.239   8
  -7  -5  -2 9005.73 702.012   6
   7   5   2 11022.1 692.754   8
  -7  -5  -3 10486.9 773.225   4
   7   5   3 9632.29 643.488   8
  -7  -5  -4 9014.21 702.556   4
   7   5   4 8426.50 699.966  66
   7   5   4 8170.91 574.363   8
   7   5   4 7425.75 596.135  39
   7   5   5 4985.88 536.605  66
   7   5   5 4848.79 429.561   8
   7   5   5 4492.64 451.575  39
   7   5   6 44.2805 82.6277  39
   7   5   6 114.860 131.224  66
  -7  -5  -7 169.094 117.793   2
   7   5   7 254.101 107.329  21
   7   5   7 311.895 154.116  66
   7   5   7 242.547 135.942  39
  -7  -5  -7 205.043 142.743  10
   7   5   8 200.411 152.806  66
   7   5   8 315.240 147.203  39
   7   5   8 199.948 105.761  21
  -7  -5  -8 235.887 145.717   2
   7   5   9 554.187 214.750  66
  -7  -5  -9 359.464 168.220   2
   7   5  10 2916.07 453.848  66
   7   5  11 3207.11 472.400  66
   7   5  12 396.820 175.764  66
  -7  -5 -12 343.187 158.849   7
   7   5  13-43.0329 56.7649  66
  -7  -5 -13 39.1269 81.6047   7
  -7  -5 -14 26.2542 42.4395   7
   7   5  14 105.519 73.8285  50
  -7  -6   5 38.7176 51.0814  42
   7   6  -5 25.1988 57.5804   8
  -7  -6   4 270.297 133.586  42
   7   6  -4 176.513 114.276   8
   7   6  -3 2545.95 336.516   8
   7   6  -3 2694.73 341.682  64
   7   6  -2 4806.20 491.119   8
   7   6  -1 1426.81 267.032   8
   7   6   0 86.3152 98.6507   8
  -7  -6   0 113.498 118.397   4
   7   6   1 492.168 162.842   8
  -7  -6  -1 336.418 157.453   4
   7   6   2 348.248 130.764   8
  -7  -6  -2 495.000 178.173   4
  -7  -6  -3 5588.01 497.071  31
   7   6   3 6395.53 507.336   8
  -7  -6  -3 6460.16 614.171   4
  -7  -6  -4 14723.7 859.318  31
  -7  -6  -4 12062.6 894.323   4
   7   6   4 14125.7 807.893   8
   7   6   5 1676.35 286.137  39
  -7  -6  -5 1215.99 265.310   2
  -7  -6  -5 1626.40 302.974   4
   7   6   5 1485.29 238.967   8
   7   6   6 1943.90 350.212  66
  -7  -6  -6 1122.78 254.876   2
   7   6   6 1268.35 251.663  39
   7   6   7 1221.72 294.783  66
   7   6   7 513.256 167.546  39
  -7  -6  -7 890.430 236.116   2
   7   6   8 68.5771 127.933  66
   7   6   8-55.2215 89.2218  39
   7   6   8-41.2485 66.6525  21
  -7  -6  -8-61.8714 99.9635   2
   7   6   9 565.890 219.399  66
  -7  -6  -9 437.500 193.997   2
   7   6  10 1186.78 308.465  66
  -7  -6 -10 1494.56 308.466   2
   7   6  11 3655.02 504.810  66
   7   6  12 169.441 129.090  66
  -7  -6 -12 89.3374 83.4054   7
   7   6  13 259.354 127.668  66
  -7  -6 -13 175.209 98.2780   7
   7   6  14 566.577 129.062  50
   7   6  14 479.820 122.996  66
  -7  -6 -14 543.138 118.760   7
  -7  -7   4-42.9662 89.6108  42
   7   7  -4 82.2190 67.6318   8
  -7  -7   3 55.8008 104.125  42
   7   7  -3 67.6778 94.7217  64
   7   7  -3 106.177 80.9021   8
  -7  -7   2 64.1226 133.746  42
   7   7  -2 40.0339 74.7011   8
   7   7  -2 77.5200 102.268  64
   7   7  -1 1214.47 237.625   8
   7   7   0 2509.90 336.362   8
  -7  -7  -1 521.255 188.299   4
   7   7   1 774.014 187.318   8
  -7  -7  -2 2217.35 371.525   4
   7   7   2 2077.33 293.704   8
  -7  -7  -3 8311.96 727.772   4
   7   7   3 7890.05 589.778   8
  -7  -7  -4 2887.28 424.833   4
  -7  -7  -4 3118.19 383.098  31
   7   7   4 3806.39 386.202   8
   7   7   5 46.3293 74.8610  39
  -7  -7  -5 44.2815 71.5534  31
  -7  -7  -5 54.8944 72.4250   2
  -7  -7  -5 59.5146 96.1582   4
   7   7   6 736.737 196.770  39
  -7  -7  -6 987.080 215.583  31
  -7  -7  -6 1141.51 270.492   4
  -7  -7  -6 1105.48 262.065   2
   7   7   7 322.093 180.294  66
   7   7   7 52.9553 85.6385  39
  -7  -7  -7 224.040 110.642  31
  -7  -7  -7 180.250 125.371   4
  -7  -7  -7 61.2368 80.8688   2
   7   7   8 343.024 181.174  66
  -7  -7  -8 190.009 156.514   2
   7   7   9 1680.92 356.036  66
  -7  -7  -9 1711.29 333.681   2
   7   7  10 544.877 220.998  66
  -7  -7 -10 721.124 231.991   2
   7   7  11 374.423 184.320  66
  -7  -7 -11 263.696 139.477   2
   7   7  12 423.557 156.758  66
   7   7  13 161.088 106.369  66
   7   7  14 126.026 68.0521  50
   7   7  14 198.205 80.2090  66
  -7  -8   4 29.4821 55.0046  42
  -7  -8   3 345.312 134.453  42
   7   8  -3 652.315 148.658  64
   7   8  -3 494.474 119.957   8
  -7  -8   2 959.034 242.392  42
   7   8  -2 1486.36 225.836   8
   7   8  -2 1654.37 247.900  64
   7   8  -1 797.368 189.392  64
   7   8  -1 1043.36 203.200   8
  -7  -8   1 696.206 214.312   5
  -7  -8   0 110.194 145.395   5
  -7  -8  -1 3988.78 489.208   4
  -7  -8  -1 3880.77 492.792   5
  -7  -8  -2 893.363 262.379   4
  -7  -8  -2 1022.45 266.700   5
  -7  -8  -3 611.359 214.094   4
  -7  -8  -3 498.694 194.189   5
  -7  -8  -4 1746.08 348.284   4
  -7  -8  -4 1605.14 304.224   5
  -7  -8  -5 5965.58 636.442   4
  -7  -8  -6 64.1837 119.815   4
  -7  -8  -6 232.666 132.967   2
  -7  -8  -7 127.976 103.416   4
  -7  -8  -7 60.8951 98.4216   2
  -7  -8  -8 124.149 100.362   4
  -7  -8  -8 124.575 129.968   2
   7   8   9 925.216 271.387  66
  -7  -8  -9 1537.95 316.590   2
   7   8  10 63.0208 101.811  66
  -7  -8 -10-57.5131 107.287   2
   7   8  11 56.2752 104.991  66
  -7  -8 -11 50.0309 104.359   2
   7   8  12 5389.96 528.680  66
  -7  -8 -12 4704.47 449.621   2
   7   8  13 377.507 124.571  66
   7   9  -3 151.037 70.5320  64
  -7  -9   3 83.1591 63.4359  42
   7   9  -2 372.275 122.097  64
  -7  -9   1 908.337 206.192   5
   7   9  -1 1036.73 200.637  64
  -7  -9   0 1084.94 241.564   5
  -7  -9  -1 3831.99 475.039   5
  -7  -9  -2 511.942 184.838   4
  -7  -9  -2 782.462 245.298   5
  -7  -9  -3 1991.31 359.897   4
  -7  -9  -3 2911.75 405.206   5
  -7  -9  -4 62.6821 101.290   4
  -7  -9  -4 109.951 114.681   5
  -7  -9  -5 771.575 241.177   4
  -7  -9  -6 3062.92 457.497   4
  -7  -9  -7 2198.18 397.974   4
  -7  -9  -7 2446.74 382.740   2
  -7  -9  -8 806.533 223.283   2
  -7  -9  -8 929.584 253.482   4
  -7  -9  -9-56.2442 90.8805   2
  -7  -9 -10-51.9157 68.4999   2
  -7  -9 -11-44.3584 82.7473   2
   7   9  11 92.8804 96.8559  66
  -7  -9 -12 67.7477 83.6050   2
   7   9  12 36.9376 59.6922  66
   7   9  13 2121.74 242.294  66
   7  10  -2 17.5942 46.4187  64
   7  10  -1 171.716 88.7877  64
  -7 -10   0 1028.88 208.213   5
   7  10   0 1042.82 199.335  64
  -7 -10  -1 1068.31 231.826   5
  -7 -10  -2 1666.52 309.972   5
  -7 -10  -3 217.080 143.290   4
  -7 -10  -3 156.884 119.619   5
  -7 -10  -4 638.308 204.403   4
  -7 -10  -4 1205.41 255.512   5
  -7 -10  -5 241.364 169.022   4
  -7 -10  -6 61.2636 98.9910   4
  -7 -10  -7 181.361 159.591   4
  -7 -10  -8 228.968 131.134   4
  -7 -10  -8 390.788 151.418   2
  -7 -10  -9 203.965 125.908   4
  -7 -10  -9 94.3251 98.4601   2
  -7 -10 -10 42.8675 89.4152   2
  -7 -10 -11 574.782 150.992   2
  -7 -10 -12 132.057 69.8065   2
  -7 -11   0 265.191 89.6886   5
   7  11   0 334.056 103.483  64
  -7 -11  -1 244.843 103.621   5
   7  11   1 359.265 107.479  64
  -7 -11  -2 81.2507 100.286   5
  -7 -11  -3 438.472 159.024   5
  -7 -11  -4 47.4579 88.5555   4
  -7 -11  -4 90.0719 93.9522   5
  -7 -11  -5 2126.59 313.838   5
  -7 -11  -5 2985.00 394.309   4
  -7 -11  -6 673.184 206.066   4
  -7 -11  -7 101.842 95.0459   4
  -7 -11  -8 142.905 88.9791   4
  -7 -11  -9 83.2312 86.8262   4
  -7 -11  -9 69.9407 56.5449   2
  -7 -11 -10-31.1531 41.1048   2
  -7 -11 -11 300.908 94.0569   2
  -7 -12  -2 762.682 152.309   5
  -7 -12  -3 1354.10 209.935   5
  -7 -12  -3 1259.63 240.009  35
  -7 -12  -4 66.8306 69.7243   5
  -7 -12  -5 178.764 94.5746   4
  -7 -12  -5 265.256 111.720   5
  -7 -12  -6 37.5645 49.5643   4
  -7 -12  -7 86.2793 80.4890  52
  -7 -12  -7-74.1817 77.3728   4
  -7 -12  -8 41.7266 55.0526  52
  -7 -12  -8 34.3231 45.2899   4
  -7 -12  -9 222.374 109.551  52
  -7 -12 -10 1231.70 201.219  52
   8  -8   0 931.797 142.867  23
   8  -8   1 135.905 80.2904  47
   8  -8   1 136.268 70.4585  23
   8  -8   2 28.5398 59.5296  47
   8  -8   3 52.0352 59.4634  46
   8  -8   3 49.1568 45.8776  19
   8  -8   4 295.695 89.5246  46
   8  -7  -3 99.0373 53.4274  27
   8  -7  -2 122.337 63.1977  27
   8  -7  -1 1157.43 171.907  27
   8  -7  -1 1094.01 173.330  23
   8  -7   0 633.136 159.616  47
   8  -7   0 1100.16 184.257  23
   8  -7   1 79.5379 74.2494  47
   8  -7   1 115.994 85.5861  23
   8  -7   2 41.6556 67.3041  47
   8  -7   2 37.5099 78.2388  46
   8  -7   2 27.9322 63.8258  23
   8  -7   3 203.305 113.876  47
   8  -7   3 157.606 90.1474  46
   8  -7   3 119.974 74.3824  19
   8  -7   4 1874.46 266.296  47
   8  -7   4 1191.87 224.352  46
   8  -7   4 1861.22 216.831  19
   8  -7   5-34.5906 72.1507  46
   8  -7   6 55.8940 58.3142  46
   8  -6  -4 1409.55 167.653  27
   8  -6  -3 5558.80 402.016  27
   8  -6  -2 2971.52 302.371  27
   8  -6  -2 2134.17 258.832  23
   8  -6  -1 1240.03 204.102  27
   8  -6  -1 1177.48 208.343  23
   8  -6   0 135.765 94.5801  47
   8  -6   0 160.526 103.910  27
   8  -6   0 320.813 124.549  23
   8  -6   1-36.5601 96.4578  23
   8  -6   1-49.9749 80.7448  47
   8  -6   2 1323.05 232.718  23
   8  -6   2 1102.65 246.427  47
   8  -6   2 476.668 174.397  46
   8  -6   3 2066.23 272.615  23
   8  -6   3 2029.37 336.312  47
   8  -6   3 2352.70 343.665  46
   8  -6   4 1087.15 185.727  19
   8  -6   4 682.818 200.040  47
   8  -6   4 647.599 193.383  46
   8  -6   5 254.033 105.485  19
   8  -6   5 390.883 157.987  44
   8  -6   5 85.2349 79.7360  47
   8  -6   5 233.314 123.254  46
   8  -6   6 613.548 183.720  44
   8  -6   6 527.651 157.163  46
   8  -6   6 574.009 154.433  50
   8  -6   7-37.0394 77.2586  44
   8  -6   8 56.6583 69.9321  44
   8  -5  -4 115.355 68.1494  27
   8  -5  -3 593.982 150.402  27
   8  -5  -2 2056.23 279.246  27
   8  -5  -1 2467.84 318.635  23
   8  -5  -1 2327.28 331.998  40
   8  -5  -1 2518.28 315.099  27
   8  -5   0 81.5908 85.1057  23
   8  -5   0 44.3370 71.6537  40
   8  -5   0 76.4459 79.7422  27
   8  -5   0 52.1884 68.8674  47
   8  -5   1 398.163 168.515  47
   8  -5   1 570.030 163.200  27
   8  -5   1 498.158 165.037  23
   8  -5   2 1128.06 269.119  47
   8  -5   2 1824.77 262.866  27
   8  -5   2 1141.75 229.177  23
   8  -5   3 119.337 124.527  47
   8  -5   3 155.181 102.446  23
   8  -5   4-60.8973 98.3818  44
   8  -5   4-57.3625 92.6714  47
   8  -5   4 48.9354 91.2874  50
   8  -5   5 1053.36 250.800  44
   8  -5   5 313.135 155.022  47
   8  -5   5 814.200 170.123  19
   8  -5   5 474.561 178.001  50
   8  -5   5 489.191 176.937  41
   8  -5   6 2237.39 325.756  50
   8  -5   6 2609.09 389.349  44
   8  -5   6 1916.90 316.662  46
   8  -5   7 1325.13 241.621  50
   8  -5   7 581.936 175.870  45
   8  -5   7 852.974 193.035  46
   8  -5   7 1253.70 252.135  44
   8  -5   8 33.3913 76.2878  50
   8  -5   8-39.9643 74.5501  44
   8  -5   8 36.0026 75.0870  45
   8  -5   9 85.1571 79.4743  45
   8  -4  -5 1173.61 165.088  25
   8  -4  -4 2673.52 287.194  28
   8  -4  -4 2109.99 252.810  25
   8  -4  -3 3714.27 369.473  27
   8  -4  -3 3475.98 359.748  28
   8  -4  -3 3341.95 346.345  25
   8  -4  -2 280.173 145.487  40
   8  -4  -2 728.051 173.993  28
   8  -4  -2 721.187 177.863  27
   8  -4  -1 244.131 144.076  40
   8  -4  -1 37.6066 92.9025  28
   8  -4  -1 323.641 136.116  27
   8  -4  -1 82.0953 108.374  23
   8  -4   0-48.8757 120.624  40
   8  -4   0 82.9398 86.5068  27
   8  -4   0-87.1432 99.5611  23
   8  -4   1 3329.86 407.526  40
   8  -4   1 3181.00 377.114  27
   8  -4   1 2327.76 333.102  23
   8  -4   2 373.485 165.637  41
   8  -4   2 481.791 155.027  27
   8  -4   2 430.053 161.048  23
   8  -4   3 154.056 143.929  50
   8  -4   3 247.719 133.655  23
   8  -4   3 211.038 147.861  41
   8  -4   3 419.196 146.788  27
   8  -4   4 3111.62 418.304  50
   8  -4   4 4335.31 538.848  44
   8  -4   4 3672.98 452.158  41
   8  -4   5 1143.07 291.662  44
   8  -4   5 752.517 217.965  47
   8  -4   5 771.549 216.567  50
   8  -4   5 1146.37 252.076  41
   8  -4   6 789.280 235.392  44
   8  -4   6 1053.44 235.846  50
   8  -4   6 934.585 228.440  41
   8  -4   7 142.126 116.936  50
   8  -4   7 47.9844 100.108  45
   8  -4   7 55.8709 116.552  44
   8  -4   8 255.110 112.238  50
   8  -4   8 43.8556 100.274  45
   8  -4   8 97.3307 101.575  44
   8  -4   9 70.1474 80.1315  50
   8  -4   9-37.5832 78.3834  45
   8  -4  10 203.398 94.1122  45
   8  -3  -5-26.3615 54.9861  25
   8  -3  -4 513.580 144.637  28
   8  -3  -4 568.309 150.550  25
   8  -3  -3 1595.38 259.400  28
   8  -3  -3 1573.52 265.581  25
   8  -3  -2 2271.57 351.851  40
   8  -3  -2 1671.39 275.490  28
   8  -3  -2 1500.43 260.731  27
   8  -3  -2 1482.41 260.350  25
   8  -3  -1 3271.66 434.318  40
   8  -3  -1 3613.76 396.111  27
   8  -3  -1 3415.81 393.908  28
   8  -3  -1 3201.09 385.573  25
   8  -3  -1 3001.63 370.476  23
   8  -3   0 4164.53 484.882  40
   8  -3   0 4473.48 454.230  27
   8  -3   0 4622.12 457.003  28
   8  -3   0 4548.06 452.998  25
   8  -3   0 5162.95 497.695  23
   8  -3   1 2804.64 385.756  40
   8  -3   1 3274.57 382.438  27
   8  -3   1 3108.85 387.949  23
   8  -3   2 1005.73 243.174  41
   8  -3   2 705.514 207.300  40
   8  -3   2 780.818 193.298  27
   8  -3   2 691.031 202.983  23
   8  -3   3 855.625 226.987  50
   8  -3   3 706.000 183.972  23
   8  -3   3 1055.53 252.663  41
   8  -3   3 1069.98 211.083  27
   8  -3   4 513.182 179.776  50
   8  -3   4 394.238 147.913  23
   8  -3   4 418.513 183.239  41
   8  -3   4 602.801 161.789  27
   8  -3   4 513.666 216.493  44
   8  -3   5 3639.65 449.792  50
   8  -3   5 3897.75 516.089  44
   8  -3   5 3561.87 457.047  41
   8  -3   6 3988.68 479.470  50
   8  -3   6 5230.50 530.165  41
   8  -3   6 4497.68 544.421  44
   8  -3   7 772.889 221.290  50
   8  -3   7 591.126 192.211  37
   8  -3   8 3709.15 443.513  50
   8  -3   8 4299.33 500.285  37
   8  -3   9 133.420 101.653  45
   8  -3   9 130.375 114.688  50
   8  -3   9 51.0393 82.5107  37
   8  -3  10 37.1802 69.3645  45
   8  -3  10 174.449 97.6317  50
   8  -3  10-42.4481 68.5827  37
   8  -3  11 136.864 76.7200  45
   8  -2  -6 2406.35 232.710  25
  -8   2   6 1959.26 289.866  63
  -8   2   5 2954.83 330.785   6
  -8   2   5 3937.19 490.296  63
   8  -2  -5 3643.80 345.501  25
   8  -2  -4 237.490 109.997  28
   8  -2  -4 336.665 121.206  25
   8  -2  -3 505.772 167.537  25
   8  -2  -3 583.535 167.032  28
   8  -2  -3 408.076 147.355  40
   8  -2  -2 133.415 117.393  25
   8  -2  -2 247.329 133.250  28
   8  -2  -2 49.8956 104.144  40
   8  -2  -1 538.253 167.659  25
   8  -2  -1 208.417 135.070  28
   8  -2  -1 245.604 121.170  27
   8  -2  -1 411.211 173.164  40
   8  -2   0 7386.08 600.343  25
   8  -2   0 6353.59 561.469  23
   8  -2   0 6092.48 596.173  40
   8  -2   0 6472.36 553.337  27
   8  -2   0 6928.59 574.139  28
   8  -2   1 9494.42 827.905  49
   8  -2   1 10824.5 740.537  25
   8  -2   1 10982.2 758.491  23
   8  -2   1 11134.0 808.349  41
   8  -2   1 10416.9 778.914  40
   8  -2   1 10586.8 720.060  27
   8  -2   2 5923.32 641.525  49
   8  -2   2 5973.72 524.610  25
   8  -2   2 5787.83 530.566  23
   8  -2   2 6136.19 586.132  41
   8  -2   2 6218.79 575.191  40
   8  -2   2 6750.82 546.949  27
   8  -2   3 1186.62 289.913  49
   8  -2   3 890.782 202.014  23
   8  -2   3 558.484 197.477  41
   8  -2   3 899.722 215.985  40
   8  -2   3 1293.87 233.172  27
   8  -2   4 1125.71 253.725  50
   8  -2   4 1277.02 235.095  23
   8  -2   4 1422.59 283.644  41
   8  -2   4 1860.53 268.502  27
   8  -2   4 1034.38 269.654  44
   8  -2   5 354.551 149.889  50
   8  -2   5 512.517 145.377  27
   8  -2   5 254.451 150.594  41
   8  -2   6-52.0092 128.348  50
   8  -2   6 50.8659 94.8917  41
   8  -2   6-41.6863 86.9470  29
   8  -2   7 2909.15 408.424  50
   8  -2   7 3439.46 488.049  37
   8  -2   7 3288.25 393.516  29
   8  -2   7 3448.32 432.474  41
   8  -2   8 52.2252 97.4235  50
   8  -2   8-43.9829 71.0568  29
   8  -2   8 64.0514 103.477  37
   8  -2   9 6685.91 604.565  50
   8  -2   9 5931.04 535.027  29
   8  -2   9 7156.22 682.193  37
   8  -2  10 2856.68 359.296  50
   8  -2  10 2427.11 368.348  37
   8  -2  11-34.6829 85.5912  45
   8  -2  11 32.8371 68.4896  50
   8  -2  11-42.0972 96.1810  37
   8  -2  12 258.206 107.170  37
   8  -2  12 116.527 78.5567  45
  -8   1   6 135.902 103.784  63
   8  -1  -6 324.725 95.0205  25
   8  -1  -5 318.181 126.328  25
   8  -1  -4 2042.02 277.317  28
   8  -1  -3 1057.63 216.664  28
  -8   1   3 1720.31 373.982  61
  -8   1   2 10998.4 977.894  61
   8  -1  -2 10964.1 786.421  40
   8  -1  -2 9650.00 699.735  28
   8  -1  -1 50.2471 114.798  40
   8  -1  -1-41.3556 102.054  28
   8  -1  -1-45.7831 73.9624  25
   8  -1   0 596.810 191.705  40
   8  -1   0 283.320 136.736  28
   8  -1   0 432.539 147.282  27
   8  -1   0 401.085 150.436  25
   8  -1   1 61.1600 127.861  49
   8  -1   1 337.093 155.843  40
   8  -1   1 349.673 130.957  27
   8  -1   1 428.055 159.945  25
   8  -1   2 62.4843 100.951  49
   8  -1   2-47.4636 108.446  41
   8  -1   2 46.1505 105.446  40
   8  -1   2 153.132 107.129  27
   8  -1   2 41.0709 85.6669  25
   8  -1   2 163.365 114.286  23
   8  -1   3 1454.10 303.972  49
  -8   1  -3 1512.57 275.414  57
   8  -1   3 1595.89 258.993  25
   8  -1   3 1100.36 252.427  41
   8  -1   3 1282.63 254.869  40
   8  -1   3 1395.27 240.131  27
   8  -1   4 5373.83 597.195  49
  -8   1  -4 5310.21 521.397  57
   8  -1   4 5066.74 522.372  41
   8  -1   4 4727.83 481.461  40
   8  -1   4 6306.07 508.358  27
   8  -1   5 1646.13 262.268  21
   8  -1   5 1570.03 249.903  27
   8  -1   5 1909.55 324.801  41
   8  -1   5 2174.03 370.895  49
  -8   1  -5 1785.83 300.743  57
   8  -1   5 1904.88 319.294  50
   8  -1   6 249.750 129.064  21
   8  -1   6 161.859 100.241  29
   8  -1   6 350.529 155.155  50
  -8   1  -6 351.511 155.588  57
   8  -1   6 348.511 161.103  41
   8  -1   6 386.655 199.543  37
   8  -1   7 1297.87 247.052  29
   8  -1   7 625.605 208.208  50
   8  -1   7 855.258 221.881  41
   8  -1   7 804.187 251.600  37
   8  -1   8 44.5301 71.9652  29
   8  -1   8 53.3532 111.291  50
   8  -1   8 49.6049 113.347  41
   8  -1   8 135.269 126.182  37
   8  -1   9-43.5277 90.8081  29
   8  -1   9-104.808 129.337  50
   8  -1   9-65.3730 121.968  37
   8  -1  10 1898.10 281.291  29
   8  -1  10 1965.46 357.414  37
   8  -1  10 2308.87 353.661  50
   8  -1  11 1200.36 270.335  37
   8  -1  11 1042.59 211.264  50
   8  -1  12 74.4015 77.6292  37
   8  -1  12 85.9996 75.6696  50
   8   0  -6 1619.74 190.887  25
  -8   0   6 1682.84 287.460  63
  -8   0   6 1627.87 268.241  61
   8   0  -5 31.4364 58.6556  25
  -8   0   5 60.6246 97.9470  61
  -8   0   4 74.9918 98.9338  61
  -8   0   4 47.3305 88.3091   6
  -8   0   3-83.3736 155.550  61
  -8   0   2 519.204 242.907  61
   8   0  -2 644.246 181.151  28
   8   0  -1 19750.7 1139.22  40
   8   0  -1 21044.6 1089.25  28
   8   0  -1 18494.5 1082.87  25
   8   0   0 336.425 148.921  40
  -8   0   0 261.942 161.828  58
   8   0   0 263.994 130.058  25
   8   0   0 226.362 117.022  18
   8   0   1 117.590 122.623  49
  -8   0  -1 60.2298 112.354  58
   8   0   1-35.3350 57.0840  18
   8   0   1-42.1927 78.7071  25
   8   0   1 93.4275 106.725  40
   8   0   1 36.4858 76.0950  27
   8   0   2 1848.10 346.618  49
  -8   0  -2 1381.91 287.046  58
   8   0   2 1509.90 230.795  18
   8   0   2 1616.48 260.781  25
   8   0   2 1594.10 310.901  48
   8   0   2 1347.39 253.126  40
   8   0   2 2018.01 273.777  27
  -8   0  -3 1085.86 251.537  58
  -8   0  -3 554.505 168.328  57
   8   0   3 1323.89 287.017  49
   8   0   3 373.596 121.677  18
   8   0   3 1213.59 229.059  25
   8   0   3 625.109 192.076  41
   8   0   3 822.870 184.056  27
   8   0   3 550.525 198.826  48
   8   0   4 120.777 126.013  49
  -8   0  -4 91.7261 121.061  57
   8   0   4 227.661 134.360  41
   8   0   4 107.102 88.1954  27
   8   0   4 125.730 131.176  48
   8   0   5 119.785 124.912  49
  -8   0  -5 47.1211 76.1245  57
   8   0   5 63.9073 133.285  48
   8   0   5-46.6556 168.537  41
   8   0   5-35.7976 74.6599  27
   8   0   6 1235.30 255.216  50
   8   0   6 1684.73 291.439  41
   8   0   6 1585.61 343.188  37
   8   0   6 1370.11 246.884  29
   8   0   6 1642.84 257.262  21
   8   0   7 353.283 149.815  50
   8   0   7 503.896 157.573  21
   8   0   7 645.426 191.677  41
   8   0   7 600.288 233.383  37
   8   0   7 633.634 172.570  29
   8   0   8 3069.04 413.995  50
   8   0   8 3210.95 479.467  37
   8   0   8 3136.09 382.638  29
   8   0   8 3376.62 430.331  41
   8   0   9 1369.57 254.024  29
   8   0   9 1341.77 272.717  50
   8   0   9 1278.30 297.209  37
   8   0   9 1132.07 250.644  41
   8   0  10 623.623 174.155  29
   8   0  10 412.335 167.300  50
   8   0  10 440.111 212.043  37
   8   0  11 214.537 105.491  29
   8   0  11 45.4055 84.7357  50
   8   0  11 54.6462 113.997  37
   8   0  12 126.876 78.6659  26
   8   0  12 213.544 119.616  37
   8   0  12 176.751 104.393  50
   8   0  13 524.949 134.639  37
   8   0  13 434.210 89.8351  26
   8   0  13 379.562 107.112  50
  -8  -1   6-43.6992 70.5959  63
  -8  -1   6 41.3887 66.8634  61
  -8  -1   5 185.799 152.951  61
   8   1  -4 449.901 145.189  25
  -8  -1   4 738.939 198.136   6
  -8  -1   4 462.002 203.851  61
  -8  -1   3 6575.11 623.636   6
  -8  -1   3 5746.52 721.425  61
  -8  -1   2 11271.0 1038.36  61
   8   1  -1 6190.08 552.195  25
  -8  -1   0 8120.74 770.478  58
   8   1   0 8609.27 643.334  25
   8   1   0 8443.66 617.611  18
   8   1   1 122.796 93.6214  25
   8   1   1 213.338 110.081  18
   8   1   1 45.1205 94.2081  40
  -8  -1  -1 181.644 113.034  58
   8   1   1 170.155 118.375  49
   8   1   2-57.0423 150.484  48
   8   1   2 99.5937 75.8476  18
   8   1   2 39.2763 73.2686  25
  -8  -1  -2-55.4177 103.378  58
   8   1   2 202.721 94.5409  27
   8   1   3 1233.26 282.371  48
   8   1   3 1196.25 201.299  18
   8   1   3 1561.13 249.531  25
  -8  -1  -3 1702.03 303.281  58
  -8  -1  -3 941.453 217.221  57
   8   1   3 1353.01 224.716  27
   8   1   4 2247.15 363.106  49
  -8  -1  -4 2832.14 354.570  57
   8   1   4 1854.46 248.699  18
   8   1   4 1988.74 362.141  48
   8   1   4 1976.01 320.451  41
   8   1   4 2223.52 284.808  27
   8   1   5 1884.81 261.859  27
   8   1   5 2300.94 375.543  49
  -8  -1  -5 1371.96 254.403  57
   8   1   5 1475.36 323.687  48
   8   1   5 1518.99 275.297  41
  -8  -1  -5 1660.32 360.270  10
   8   1   6 6813.23 610.672  41
   8   1   6 7053.68 547.946  21
   8   1   6 7624.55 713.628  48
  -8  -1  -6 7914.23 789.310  10
   8   1   7 48.4863 110.775  50
   8   1   7 80.3312 83.7693  21
   8   1   7 48.7985 91.0295  41
   8   1   7-65.0705 105.121  37
  -8  -1  -7-78.9539 73.6409  10
   8   1   8 3829.47 524.043  37
   8   1   8 3107.10 412.523  50
   8   1   8 3232.49 421.877  41
   8   1   9 53.7843 86.8960  50
   8   1   9 66.8493 108.001  37
   8   1   9 88.5068 82.5589  29
   8   1   9-50.7596 105.870  41
   8   1  10-53.2438 99.3218  50
   8   1  10 253.363 144.712  37
   8   1  10-42.5543 79.3814  29
   8   1  10 48.1671 110.045  41
   8   1  11 2491.31 315.365  29
   8   1  11 2344.56 347.339  50
   8   1  11 2695.08 400.090  37
   8   1  12 2096.42 300.200  50
   8   1  12 1759.72 295.144  37
   8   1  13 189.483 76.2782  26
   8   1  13 169.890 87.7858  50
  -8  -2   6 35.8028 57.8439  63
  -8  -2   6-37.8590 86.4979  61
  -8  -2   5-59.9744 111.894  63
  -8  -2   5-59.2402 123.566  61
  -8  -2   4 220.202 123.283   6
  -8  -2   4 75.3987 121.859  61
  -8  -2   3 4431.97 503.973   6
  -8  -2   3 4341.89 626.262  61
  -8  -2   2 11157.8 849.217   6
  -8  -2   2 8695.98 919.249  61
  -8  -2   1 717.130 224.158   6
   8   2   0 4061.62 418.821  25
   8   2   0 3402.46 377.812  18
  -8  -2   0 3949.65 516.959  58
   8   2   1 117.543 89.5153  25
   8   2   1-35.3211 65.8889  18
  -8  -2  -1 60.3530 97.5004  58
   8   2   2 3704.15 387.774  25
   8   2   2 3242.00 343.223  18
   8   2   2 3014.95 426.634  48
  -8  -2  -2 3055.67 414.441  58
   8   2   3 219.638 88.1946  18
   8   2   3 331.474 119.293  25
   8   2   3 192.469 94.9839  27
  -8  -2  -3 307.541 143.667  58
  -8  -2  -3 262.475 129.299  57
   8   2   3 399.429 168.509  48
   8   2   4 5890.05 460.963  18
   8   2   4 5713.18 610.071  48
  -8  -2  -4 6946.79 569.374  57
   8   2   4 6576.93 496.116  27
  -8  -2  -5 11384.1 929.857  10
   8   2   5 10756.9 849.513  48
  -8  -2  -5 10705.1 739.968  57
   8   2   5 8660.37 691.807  41
  -8  -2  -6 4707.19 483.836  57
   8   2   6 3490.00 482.565  48
   8   2   6 5096.13 544.324  66
  -8  -2  -6 3705.75 543.914  10
   8   2   7 6292.84 538.448  21
   8   2   7 8150.19 748.822  37
  -8  -2  -7 6959.08 771.552  10
   8   2   8 1039.04 278.776  37
   8   2   8 504.791 190.108  50
   8   2   8 1039.71 214.039  21
   8   2   9 106.661 121.901  50
   8   2   9 129.593 135.192  37
   8   2  10 257.893 113.896  29
   8   2  10 492.840 199.334  37
   8   2  10 377.416 167.132  50
   8   2  11 90.7617 112.120  41
   8   2  11 155.304 102.572  29
   8   2  11 356.121 157.472  50
   8   2  12 4614.37 469.282  50
  -8  -2 -12 4649.57 477.531   7
   8   2  13 2857.70 317.539  50
  -8  -2 -13 3379.26 344.427   7
  -8  -3   5 575.691 189.968  61
  -8  -3   4 4326.38 569.680  61
  -8  -3   3 1860.89 313.445   6
  -8  -3   3 1297.68 342.628  61
   8   3  -3 1780.08 273.119   8
  -8  -3   2 57.9464 93.6144   6
  -8  -3   2-86.0234 113.471  61
   8   3  -2 41.7257 77.8382   8
   8   3  -1 3503.74 396.733   8
  -8  -3   1 3138.31 444.677   6
   8   3   0 1024.18 198.249  18
  -8  -3   0 962.024 249.365   6
   8   3   0 1109.41 215.463   8
  -8  -3   0 584.336 220.377  58
   8   3   1 1802.18 258.351  18
  -8  -3  -1 1973.54 331.122   6
   8   3   1 2037.21 290.110   8
  -8  -3  -1 2209.05 370.664  58
   8   3   2 32.6796 52.7947  18
  -8  -3  -2 46.9030 87.4941   6
   8   3   2-37.2372 69.4635   8
  -8  -3  -2 54.6340 88.2616  58
   8   3   3 215.728 95.2441   8
   8   3   3 308.451 104.089  18
  -8  -3  -3 306.144 143.032  58
   8   3   4 2657.98 316.492   8
   8   3   4 2764.25 294.587  18
  -8  -3  -4 2008.74 296.918  57
   8   3   4 1958.11 360.502  48
   8   3   5 292.043 173.177  48
  -8  -3  -5 677.934 177.617  57
  -8  -3  -5 845.602 263.492  10
   8   3   6 2891.14 445.377  48
  -8  -3  -6 3165.13 379.092  57
   8   3   6 3676.75 479.431  66
  -8  -3  -6 3071.86 473.982  10
   8   3   7 964.677 247.025  66
  -8  -3  -7 924.031 279.839  10
   8   3   8-61.8186 115.319  66
   8   3   8 41.0176 66.2658  21
   8   3   9 104.905 109.515  50
   8   3   9 247.870 141.667  66
   8   3  10 214.964 141.944  50
   8   3  11 1254.88 228.378  29
   8   3  11 980.902 238.679  50
   8   3  12 226.374 126.895  50
  -8  -3 -13 109.060 83.1484   7
   8   3  13 139.952 97.9797  50
   8   3  14 65.5238 57.6297  50
  -8  -3 -14 22.3447 36.1142   7
   8   3  14 32.7966 40.4809  26
   8   4  -5 128.805 66.6196   8
  -8  -4   5 330.008 144.058  61
   8   4  -4 919.277 179.378   8
  -8  -4   4 659.706 232.164  61
  -8  -4   3 2220.44 338.564   6
  -8  -4   3 2120.51 406.618  61
  -8  -4   2 280.395 165.420   6
   8   4  -2 85.4442 105.451   8
  -8  -4   2-80.1111 129.439  61
  -8  -4   1 2000.76 349.092   6
   8   4  -1 2194.73 323.957   8
  -8  -4   1 1882.02 402.057  61
  -8  -4   0 861.721 246.761   6
   8   4   0 692.321 195.092   8
  -8  -4  -1 590.494 200.947   6
   8   4   1 458.064 156.224   8
   8   4   2 39.6920 74.0427   8
  -8  -4  -2-54.4030 101.485  58
  -8  -4  -2 49.2546 79.5712   6
   8   4   3 273.640 102.671  18
   8   4   3 343.032 128.515   8
  -8  -4  -3 254.023 134.351  58
   8   4   4 1549.33 218.715  18
   8   4   4 1388.46 234.412   8
  -8  -4  -5 4271.49 561.294  10
   8   4   5 5300.35 463.593   8
   8   4   6 8662.25 774.424  48
   8   4   6 9892.81 825.750  66
  -8  -4  -6 9212.51 853.541  10
   8   4   6 9771.04 709.300  39
   8   4   7 633.387 213.713  66
  -8  -4  -7 456.164 201.321  10
  -8  -4  -8 58.7107 109.554   2
   8   4   8 65.5607 105.948  66
   8   4   8 122.521 100.819  21
   8   4   9 396.377 174.750  66
   8   4  10 1794.71 343.122  66
   8   4  11 5887.48 606.025  66
   8   4  12 4729.40 481.706  50
   8   4  13 645.953 158.325  50
  -8  -4 -13 744.001 178.101   7
   8   4  13 552.328 144.558  41
  -8  -4 -14 481.996 111.030   7
   8   4  14 397.318 109.915  50
  -8  -5   5 696.057 154.815  42
   8   5  -5 1088.65 143.299   8
   8   5  -4 258.879 104.243   8
   8   5  -3 147.481 108.852   8
   8   5  -2 836.377 200.714   8
   8   5  -1 43.9815 123.077   8
  -8  -5   1 57.9076 120.783   6
   8   5   0-44.1626 82.3815   8
  -8  -5   0 116.670 133.276   6
   8   5   1 7028.93 576.642   8
  -8  -5  -1 6202.82 621.095   6
   8   5   2 1619.15 269.706   8
  -8  -5  -2 1306.82 288.249   6
   8   5   3 1479.01 246.814   8
  -8  -5  -3 1688.84 314.686   4
   8   5   4 117.374 89.4628   8
  -8  -5  -4 110.128 102.783   4
   8   5   5 790.441 193.239   8
   8   5   6 657.694 197.387  39
   8   5   6 870.799 260.531  66
   8   5   7 3075.13 455.522  66
   8   5   7 2065.79 334.105  39
  -8  -5  -7 2760.00 457.937  10
  -8  -5  -7 2412.15 389.773   2
   8   5   8 1155.84 291.328  66
  -8  -5  -8 431.216 182.848   2
   8   5   9 3295.06 493.903  66
  -8  -5  -9 4144.07 506.642   2
   8   5  10 3989.87 527.454  66
   8   5  11 121.768 127.040  66
   8   5  12-51.2270 82.7736  66
   8   5  13 175.121 98.3855  50
   8   5  13 301.904 122.240  66
  -8  -5 -13 393.452 129.499   7
   8   5  14 46.1990 52.7858  50
  -8  -5 -14 23.3281 48.6654   7
   8   6  -4 1911.30 217.786   8
  -8  -6   4 1128.72 213.273  42
   8   6  -3 1173.88 203.009   8
   8   6  -2 541.939 162.414   8
  -8  -6   1 164.338 125.181   4
   8   6  -1 42.0736 103.860   8
  -8  -6   0 59.1118 77.9947   4
  -8  -6  -1 240.903 148.885   4
   8   6   1 302.239 133.860   8
  -8  -6  -2 1617.15 327.995   4
   8   6   2 2619.79 341.217   8
  -8  -6  -3 11086.5 871.831   4
   8   6   3 10563.8 724.723   8
  -8  -6  -4 18996.9 1195.55   4
  -8  -6  -4 17132.2 1036.52  31
   8   6   4 20564.2 1059.51   8
   8   6   5 3480.84 394.183   8
  -8  -6  -5 2683.62 408.582   4
   8   6   6 894.542 220.335  39
   8   6   6 1438.86 310.821  66
  -8  -6  -6 1195.64 286.557   2
   8   6   7-66.2545 87.4170  66
  -8  -6  -7-62.1795 116.009   2
   8   6   8-68.9543 90.9541  66
  -8  -6  -8 63.4882 83.7440   2
   8   6   9 3674.93 513.449  66
  -8  -6  -9 3324.13 474.183   2
   8   6  10 11533.1 937.902  66
  -8  -6 -10 10265.1 827.409   2
   8   6  11 4670.62 548.859  66
   8   6  12 921.255 226.529  66
  -8  -6 -12 1209.83 229.478   7
  -8  -6 -13 320.722 112.487   7
   8   6  13 420.103 128.367  50
   8   6  13 306.635 129.385  66
   8   6  14-20.9820 33.9031  50
   8   7  -3 181.880 84.1770   8
  -8  -7   3 203.770 100.758  42
   8   7  -2 430.784 135.105   8
  -8  -7   2 556.179 153.114   5
  -8  -7   2 156.330 97.7361  42
   8   7  -1 3057.00 357.034   8
   8   7   0 523.142 155.633   8
  -8  -7   0 493.534 185.150   4
   8   7   1 329.922 138.911   8
  -8  -7  -1 176.366 122.862   4
   8   7   2 41.2795 94.3226   8
  -8  -7  -2 60.4889 97.7323   4
   8   7   3 694.511 180.420   8
  -8  -7  -3 918.395 268.986   4
   8   7   4 81.0150 99.9860   8
  -8  -7  -4 61.6063 81.2926   4
   8   7   5 773.051 187.434   8
  -8  -7  -5 971.915 245.523   2
  -8  -7  -5 556.360 192.710   4
  -8  -7  -6 1231.48 285.356   4
  -8  -7  -6 1802.36 330.197   2
   8   7   7 845.226 243.332  66
  -8  -7  -7 437.019 194.085   2
   8   7   8 812.112 245.211  66
  -8  -7  -8 444.844 197.506   2
   8   7   9 811.440 253.043  66
  -8  -7  -9 499.634 185.253   2
   8   7  10 64.3115 84.8300  66
  -8  -7 -10-57.9687 108.136   2
   8   7  11 749.635 229.087  66
  -8  -7 -11 548.125 187.011   2
   8   7  12 480.045 162.179  66
   8   7  13 644.941 161.621  66
   8   8  -2-25.1148 52.3856   8
   8   8  -1 123.354 81.3553   8
  -8  -8   1-41.6235 77.6458   5
   8   8   0 1244.21 215.714   8
  -8  -8   0 592.805 192.097   5
   8   8   1 1471.23 243.235   8
  -8  -8  -1 811.753 245.142   4
  -8  -8  -1 1339.89 281.003   5
   8   8   2 1783.45 272.922   8
  -8  -8  -2 1981.78 350.092   4
  -8  -8  -2 2691.41 402.262   5
   8   8   3 3501.67 373.631   8
  -8  -8  -3 2915.83 440.193   4
  -8  -8  -3 3102.46 440.194   5
   8   8   4 854.314 190.114   8
  -8  -8  -4 996.995 254.760   4
  -8  -8  -4 686.945 216.511   5
  -8  -8  -5 126.612 144.691   4
  -8  -8  -6 1734.89 332.087   2
  -8  -8  -6 1460.20 311.945   4
  -8  -8  -7 998.041 248.232   4
  -8  -8  -7 660.733 225.634   2
  -8  -8  -8 790.651 235.281   2
   8   8   9 4257.29 543.029  66
  -8  -8  -9 4204.85 515.587   2
   8   8  10 2461.28 396.313  66
  -8  -8 -10 1859.58 349.004   2
   8   8  11 567.405 180.852  66
  -8  -8 -11 513.435 163.817   2
   8   8  12 419.682 152.166  66
  -8  -8 -12 392.848 129.669   2
   8   8  13 30.4440 56.7992  66
  -8  -9   1-31.4894 65.6821   5
  -8  -9   0 164.123 108.373   5
  -8  -9  -1 568.084 188.230   5
  -8  -9  -2-52.1853 84.3216   4
  -8  -9  -2-50.7216 105.798   5
  -8  -9  -3 113.265 105.643   4
  -8  -9  -3-51.8605 96.7414   5
  -8  -9  -4 416.512 166.887   4
  -8  -9  -4 308.432 144.294   5
  -8  -9  -5 551.538 222.089   4
  -8  -9  -6 185.686 129.228   4
  -8  -9  -7 731.536 220.923   4
  -8  -9  -7 431.906 175.329   2
  -8  -9  -8 230.691 132.012   4
  -8  -9  -8 272.414 134.693   2
  -8  -9  -9 52.6619 98.2510   2
  -8  -9 -10-48.1150 100.361   2
   8   9  11 294.625 130.484  66
  -8  -9 -11 243.790 114.016   2
   8   9  12 264.376 111.562  66
  -8  -9 -12 337.080 107.387   2
  -8 -10   0 659.814 144.221   5
  -8 -10  -1 984.603 202.323   5
  -8 -10  -2 2016.96 301.266   5
  -8 -10  -3 622.360 185.307   4
  -8 -10  -3 683.371 191.195   5
  -8 -10  -4 104.352 108.839   4
  -8 -10  -4 46.2599 74.7622   5
  -8 -10  -5-54.7797 88.5142   4
  -8 -10  -6 781.373 228.310   4
  -8 -10  -7 1154.50 269.040   4
  -8 -10  -8 2343.48 326.973   2
  -8 -10  -8 1965.94 331.120   4
  -8 -10  -9 455.417 153.608   4
  -8 -10  -9 298.486 132.434   2
  -8 -10 -10 154.228 101.839   2
  -8 -10 -11 385.624 120.537   2
  -8 -10 -12 69.5553 53.0177   2
  -8 -11  -1 25.6539 47.8625   5
  -8 -11  -2-31.9937 59.6905   5
  -8 -11  -3 35.7698 66.7355   5
  -8 -11  -4 40.2047 64.9632   4
  -8 -11  -4 37.3910 77.9932   5
  -8 -11  -5-43.6749 91.0991   4
  -8 -11  -6 180.646 119.283   4
  -8 -11  -7-44.5882 72.0465   4
  -8 -11  -8 41.6406 86.8561   4
  -8 -11  -9 36.0549 58.2582   4
  -8 -11 -10 481.797 115.460   2
  -8 -12  -3 23.0688 43.0394   5
  -8 -12  -4 356.172 101.329   5
  -8 -12  -5 171.900 80.3587   4
  -8 -12  -6 61.7810 57.6582   4
  -8 -12  -7 308.529 104.234   4
  -8 -12  -8 28.5232 46.0794   4
  -8 -12  -8-32.6577 60.9203  52
  -8 -12  -9 178.709 92.3184  52
   9  -7   1 161.452 71.5395  47
   9  -7   2 26.1131 59.6655  47
   9  -7   3-26.3142 54.8909  47
   9  -7   3-47.1714 58.2122  46
   9  -7   4-23.6393 49.3036  47
   9  -7   4 47.8191 49.8672  46
   9  -6  -2 291.765 77.6636  27
   9  -6  -1 19.9699 45.6289  27
   9  -6   0-22.1451 54.6524  27
   9  -6   1 159.498 79.7619  27
   9  -6   1 242.692 97.2116  47
   9  -6   2 153.122 101.109  47
   9  -6   3 39.1081 73.0004  47
   9  -6   3 144.189 88.9935  46
   9  -6   4 590.894 158.844  47
   9  -6   4 513.778 146.301  46
   9  -6   5 1203.79 202.778  47
   9  -6   5 1486.75 232.019  46
   9  -6   6 678.947 144.738  46
   9  -5  -3 1052.47 140.031  27
   9  -5  -2 3209.90 288.696  27
   9  -5  -1 1134.14 188.674  27
   9  -5   0-29.6563 67.7613  27
   9  -5   1 184.692 114.991  27
   9  -5   1 177.601 109.723  47
   9  -5   2 121.615 80.2541  27
   9  -5   2 48.2843 78.0504  47
   9  -5   3 198.645 131.168  47
   9  -5   4 3222.61 399.004  47
   9  -5   4 2501.71 350.166  46
   9  -5   5 2395.86 333.361  47
   9  -5   5 2191.37 324.353  46
   9  -5   6 2310.27 295.649  50
   9  -5   6 1606.24 273.343  46
   9  -5   7 1060.49 192.649  50
   9  -5   7 675.575 159.801  46
   9  -5   8 149.363 80.5763  50
   9  -4  -3-20.9641 51.7377  27
   9  -4  -2 27.5742 68.0511  27
   9  -4  -1 626.815 172.614  40
   9  -4  -1 643.295 154.346  27
   9  -4   0 41.6833 86.9366  40
   9  -4   0-35.0659 80.1157  27
   9  -4   1 42.2809 96.6075  40
   9  -4   1 36.4890 76.1142  27
   9  -4   1 51.2824 82.8582  47
   9  -4   2-36.5302 68.1471  27
   9  -4   2 55.3095 103.177  47
   9  -4   3 1269.34 224.994  27
   9  -4   3 627.935 201.395  47
   9  -4   4 507.214 183.634  47
   9  -4   4 724.955 195.115  50
   9  -4   4 1178.47 249.846  41
   9  -4   5 316.425 163.415  47
   9  -4   5 223.686 138.715  50
   9  -4   5 360.287 157.454  41
   9  -4   6 2217.12 346.470  44
   9  -4   6 1760.94 288.162  50
   9  -4   6 2279.51 320.983  41
   9  -4   7 2346.30 313.117  50
   9  -4   7 2546.73 356.138  44
   9  -4   7 1575.92 278.997  46
   9  -4   8 519.945 152.571  50
   9  -4   9 356.330 112.031  50
  -9   3   4 1568.81 214.513   6
   9  -3  -4 1902.38 203.240  25
   9  -3  -3 242.875 94.5046  25
   9  -3  -2 546.304 163.164  40
   9  -3  -2 213.782 110.907  27
   9  -3  -2 417.553 127.609  25
   9  -3  -1 87.9825 100.531  40
   9  -3  -1 35.3013 73.6594  27
   9  -3  -1 106.860 87.9292  25
   9  -3   0-46.4802 96.9523  40
   9  -3   0-76.4220 100.817  27
   9  -3   0-37.5778 85.8675  25
   9  -3   1 317.719 128.969  27
   9  -3   1 564.576 181.392  40
   9  -3   2 1842.37 287.826  27
   9  -3   2 1708.92 297.771  40
   9  -3   3 392.892 146.952  27
   9  -3   3 256.040 143.666  41
   9  -3   4 95.5863 99.7029  50
   9  -3   4 152.858 142.590  41
   9  -3   4 37.5404 70.0650  27
   9  -3   5 7542.60 647.073  50
   9  -3   5 7720.14 658.887  41
   9  -3   6 1758.75 299.985  41
   9  -3   6 1907.78 304.231  50
   9  -3   7 43.7638 100.011  41
   9  -3   7-91.1021 95.0284  50
   9  -3   8-84.0339 103.721  50
   9  -3   9-108.040 95.0711  50
   9  -3  10 641.685 144.028  50
  -9   2   4 372.870 116.453   6
   9  -2  -4 319.911 100.659  25
   9  -2  -3 126.783 88.7828  25
   9  -2  -2 147.775 91.2143  25
   9  -2  -2 41.3654 86.3223  40
   9  -2  -1 80.6994 84.1569  25
   9  -2  -1 36.5729 96.4859  27
   9  -2  -1-46.5813 106.425  40
   9  -2   0 1010.20 216.897  25
   9  -2   0 905.180 199.702  27
   9  -2   0 736.638 201.664  40
   9  -2   1 2424.09 325.995  25
   9  -2   1 1753.24 281.435  27
   9  -2   1 1783.45 312.960  40
   9  -2   2 2319.13 324.682  25
   9  -2   2 2681.54 344.797  27
   9  -2   2 1931.86 329.100  41
   9  -2   2 1801.41 312.532  40
   9  -2   3 81.8619 85.4605  27
   9  -2   3 207.726 137.060  41
   9  -2   3 141.364 107.732  40
   9  -2   4 2153.45 307.227  27
   9  -2   4 2713.69 387.772  41
   9  -2   5-49.1371 79.4123  50
   9  -2   5-76.2808 87.1664  27
   9  -2   5-51.7515 83.6342  41
   9  -2   6 49.8300 92.9785  50
   9  -2   6 101.349 133.702  41
   9  -2   7 2757.47 375.874  50
   9  -2   7 2062.41 295.001  29
   9  -2   7 2812.52 378.606  41
   9  -2   8 2394.54 343.000  50
   9  -2   8 2547.65 322.455  29
   9  -2   8 2486.24 345.821  41
   9  -2   9 1833.88 290.190  50
   9  -2  10 1544.84 244.453  50
   9  -2  11 185.194 85.6895  50
  -9   1   4 1922.18 259.217   6
   9  -1  -4 2047.11 241.686  25
  -9   1   3 316.257 140.171   6
   9  -1  -3 343.438 120.334  25
   9  -1  -2 39.6389 64.0494  25
   9  -1  -1 330.339 152.596  40
   9  -1  -1 128.735 98.2263  25
   9  -1   0-49.8568 103.985  40
   9  -1   0 116.999 102.889  27
   9  -1   0 44.4596 71.8298  25
   9  -1   1 310.551 153.540  49
   9  -1   1 201.851 141.494  40
   9  -1   1 241.720 124.956  27
   9  -1   1 402.357 150.619  25
   9  -1   2 4386.74 546.120  49
   9  -1   2 4417.29 462.342  25
   9  -1   2 4327.68 485.760  40
   9  -1   2 3875.85 418.256  27
   9  -1   3 16415.8 1019.93  41
   9  -1   3 14294.9 1084.15  49
   9  -1   3 14544.6 958.128  40
   9  -1   3 16815.5 942.619  27
   9  -1   4 9382.94 764.537  41
   9  -1   4 12032.8 941.846  49
   9  -1   4 11548.5 745.840  27
   9  -1   4 9635.34 745.790  40
   9  -1   5 601.156 216.170  49
   9  -1   5 355.348 133.355  27
   9  -1   5 310.949 153.358  41
   9  -1   6-49.8511 92.9933  50
   9  -1   6 51.6501 107.722  41
   9  -1   7 1111.56 252.461  50
   9  -1   7 1317.20 236.837  29
   9  -1   7 1216.92 262.016  41
   9  -1   8 1448.47 279.892  50
   9  -1   8 1404.35 267.847  41
   9  -1   8 1668.01 265.432  29
   9  -1   9 3978.33 411.226  29
   9  -1   9 4061.09 455.809  50
   9  -1   9 4327.39 455.123  41
   9  -1  10 2852.15 327.819  29
   9  -1  10 2756.83 351.551  50
   9  -1  11 4834.71 426.052  50
   9  -1  12 23.0418 52.6479  50
  -9   0   5-38.8630 62.7956  63
   9   0  -4 136.078 88.0394  25
  -9   0   4 103.907 84.0422  61
  -9   0   4 169.041 94.6979   6
   9   0  -3 34.9897 79.9623  25
  -9   0   3 199.503 138.707  61
  -9   0   3 46.3263 86.4388   6
   9   0  -2 1089.59 221.703  25
  -9   0   2 689.476 249.499  61
  -9   0   2 1113.51 261.532   6
   9   0  -1 2873.99 370.528  25
   9   0   0 49.1477 112.326  40
   9   0   0 134.981 111.072  25
   9   0   1 2860.18 393.752  40
   9   0   1 3067.48 355.423  27
   9   0   1 2530.51 354.291  25
   9   0   2 1161.64 292.381  49
   9   0   2 1695.75 286.084  25
   9   0   2 1192.86 258.119  40
   9   0   2 1693.03 263.787  27
   9   0   3 1125.53 287.165  49
   9   0   3 2323.60 323.083  25
   9   0   3 1056.66 293.012  48
   9   0   3 1309.43 272.025  40
   9   0   3 1902.74 280.955  27
   9   0   4 1781.22 353.636  48
   9   0   4 1593.95 294.530  41
   9   0   4 1411.68 275.258  40
   9   0   4 1350.23 242.528  27
   9   0   4 2140.65 382.895  49
   9   0   5 811.794 219.674  41
   9   0   5 1265.93 241.682  27
   9   0   5 1326.20 305.011  49
   9   0   6 1642.59 303.559  41
   9   0   6 1598.15 351.602  49
   9   0   7 360.058 152.238  41
   9   0   7 332.507 134.885  29
   9   0   7 552.495 187.814  50
   9   0   8 1312.17 268.464  41
   9   0   8 1155.15 235.176  29
   9   0   8 814.895 215.174  50
   9   0   9-47.5639 88.7269  41
   9   0   9 83.7204 78.0871  29
   9   0   9-49.7068 103.669  50
   9   0  10 752.140 197.016  41
   9   0  10 1019.52 255.013  37
   9   0  10 873.531 212.069  50
   9   0  10 997.091 201.255  29
   9   0  11-32.0502 59.7959  29
   9   0  12 1802.27 239.394  50
  -9  -1   5 298.380 115.469  63
  -9  -1   5 69.0692 79.0331  61
  -9  -1   4 592.976 202.365  61
  -9  -1   4 760.575 164.742   6
  -9  -1   3 68.8149 111.185  61
  -9  -1   3 92.2029 86.0178   6
   9   1  -3 33.7398 62.9653  25
  -9  -1   2 79.1250 165.028  61
  -9  -1   2-55.8253 116.437   6
   9   1  -2-39.3332 89.8729  25
  -9  -1   1 485.883 204.955   6
   9   1  -1 553.511 169.342  25
   9   1   0 220.281 116.442  25
   9   1   1 734.642 201.302  40
   9   1   1 1197.13 249.884  25
   9   1   2-63.2050 144.403  49
   9   1   2 147.021 120.936  40
   9   1   2 74.9199 69.8807  27
   9   1   2 43.9145 100.331  25
   9   1   3 5614.16 623.324  49
   9   1   3 4676.35 578.308  48
   9   1   3 6577.30 548.325  25
   9   1   3 5548.00 546.588  40
   9   1   3 5768.07 498.990  27
   9   1   4 335.892 188.928  48
   9   1   4 807.311 194.022  27
  -9  -1  -4 767.835 234.494  58
  -9  -1  -4 626.440 201.650  57
   9   1   4 456.306 202.541  49
   9   1   5 68.5047 110.724  48
   9   1   5 129.975 148.515  49
  -9  -1  -5 104.747 109.285  57
   9   1   5 147.209 129.497  41
   9   1   6 137.092 142.964  48
   9   1   6 100.798 124.376  41
   9   1   6-63.4267 102.472  49
   9   1   7 1643.57 300.046  41
   9   1   8 6737.44 618.142  41
   9   1   8 6091.38 542.973  29
   9   1   8 6181.57 591.393  50
   9   1   9 2742.71 384.064  41
   9   1   9 1846.73 296.922  29
   9   1   9 2029.32 328.211  50
   9   1  10 639.868 197.753  41
   9   1  10 1326.75 233.192  29
   9   1  10 1015.90 240.725  50
   9   1  11 305.654 133.886  41
   9   1  11 299.878 138.944  50
   9   1  11 555.815 152.455  29
   9   1  12 479.282 143.576  50
   9   1  12 450.575 116.908  29
   9   1  13 160.781 74.3935  50
  -9  -2   4 30.8515 64.3445   6
  -9  -2   4-51.9808 108.411  61
  -9  -2   3 1781.22 287.776   6
  -9  -2   3 1890.56 377.192  61
  -9  -2   2 931.899 246.786   6
  -9  -2   2 783.573 264.981  61
   9   2  -1 160.929 99.3371  25
  -9  -2   1 361.504 168.622   6
  -9  -2   1-84.5596 111.588  61
  -9  -2   0 2181.84 373.359   6
   9   2   0 2263.68 323.350  25
  -9  -2  -1 171.897 130.994   6
   9   2   1 127.293 112.036  25
   9   2   2 5413.21 492.397  25
   9   2   2 4395.88 479.647  40
   9   2   2 3785.39 502.664  49
   9   2   3 511.418 198.447  48
   9   2   3 545.322 166.817  25
   9   2   3 469.000 143.719  27
  -9  -2  -3 549.364 197.915  58
  -9  -2  -4 711.091 228.807  58
  -9  -2  -4 457.784 165.621  57
   9   2   4 762.916 166.197  18
   9   2   4 658.332 230.665  48
   9   2   5 67.1060 108.410  48
   9   2   5-127.013 132.449  49
  -9  -2  -5 205.142 117.170  57
  -9  -2  -5 162.834 131.529  10
   9   2   6 2072.01 325.665  41
   9   2   6 999.202 258.409  49
   9   2   6 1753.12 369.849  48
   9   2   7 3905.39 531.286  48
   9   2   7 3009.72 409.681  41
   9   2   8 881.802 233.767  41
   9   2   9 1871.36 321.466  50
   9   2   9 1641.42 304.082  41
   9   2  10 197.398 121.853  50
   9   2  10 82.5492 77.1089  29
   9   2  10 193.154 135.183  41
   9   2  11 585.039 174.727  50
   9   2  11 841.889 201.635  41
   9   2  11 835.821 180.957  29
   9   2  12 2342.22 283.825  41
   9   2  12 2289.76 264.029  29
   9   2  12 1457.12 249.870  50
  -9  -2 -13 1205.36 182.240   7
   9   2  13 1235.82 191.612  50
  -9  -3   4 184.941 114.252  61
  -9  -3   3-41.5313 77.4909   6
  -9  -3   3-62.5843 130.536  61
  -9  -3   2 1316.42 272.086   6
  -9  -3   2 1189.43 320.355  61
  -9  -3   1 649.176 214.114   6
  -9  -3   1 569.778 252.582  61
  -9  -3   0 241.044 148.911   6
  -9  -3  -1 3347.21 453.674   6
  -9  -3  -2 5490.87 566.026   6
   9   3   2 5438.42 485.167   8
   9   3   3-63.5259 177.762  48
   9   3   3-39.4538 73.6185   8
   9   3   4 1824.42 258.773  18
   9   3   4 1512.10 257.713   8
  -9  -3  -4 2111.13 354.556  58
   9   3   4 1496.89 325.925  48
  -9  -3  -5 887.999 303.634  10
   9   3   5 859.464 264.440  48
   9   3   6 7036.75 715.367  48
   9   3   7 11573.5 933.782  48
   9   3   7 11801.3 848.797  41
   9   3   8 3053.48 442.240  66
   9   3   8 2129.19 344.977  41
   9   3   9 4365.33 524.393  66
   9   3  10 342.973 151.978  50
   9   3  10 348.743 161.357  41
   9   3  11 267.584 137.978  41
   9   3  11 45.6199 73.7344  50
   9   3  11 37.1067 77.4236  29
   9   3  12 180.123 100.950  41
   9   3  12 148.261 83.1515  29
   9   3  12 194.387 108.922  50
   9   3  13 116.506 81.5018  50
  -9  -3 -13-30.3715 56.6583   7
  -9  -4   4 1023.86 207.292  61
   9   4  -3 637.517 134.751   8
  -9  -4   3 485.870 182.529  61
   9   4  -2-33.6177 62.7131   8
  -9  -4   2-66.9066 108.089  61
  -9  -4   2 98.2837 112.273   6
   9   4  -1 114.854 87.5548   8
  -9  -4   1 150.514 140.441  61
  -9  -4   1 113.703 106.124   6
  -9  -4   0 59.5006 111.004   6
   9   4   0 40.8540 85.2191   8
  -9  -4  -1 581.340 203.531   6
   9   4   1 460.250 152.017   8
  -9  -4  -2 109.225 125.010   6
   9   4   2 418.428 146.231   8
   9   4   3 1662.57 332.568  48
   9   4   3 2157.60 308.620   8
   9   4   4-65.2205 105.379  48
   9   4   4-41.4690 77.3782   8
   9   4   5 1647.31 335.217  48
   9   4   6 65.8649 150.494  48
   9   4   7 905.399 277.962  48
  -9  -4  -8 784.166 233.360   2
   9   4   8 789.741 254.363  66
   9   4   9 191.681 146.106  66
   9   4  10 9628.22 804.268  66
   9   4  11 4978.94 513.275  66
   9   4  11 2816.29 371.800  50
   9   4  12 455.178 151.061  41
   9   4  12 446.082 128.243  29
   9   4  12 812.079 188.186  50
  -9  -4 -13 158.602 93.9109   7
   9   4  13 267.033 103.864  50
   9   4  13 379.383 118.830  41
   9   5  -3 489.064 119.561   8
   9   5  -2 192.337 99.2952   8
  -9  -5   2 133.777 83.3393   4
   9   5  -1 37.3764 92.2459   8
  -9  -5   1 55.1930 102.968   4
   9   5   0 121.936 107.277   8
  -9  -5   0 115.557 132.045   6
  -9  -5   0 60.5375 126.299   4
   9   5   1 3594.43 408.588   8
  -9  -5  -1 3425.62 454.413   6
   9   5   2 42.7883 69.1333   8
  -9  -5  -2-55.7691 104.038   6
  -9  -5  -2-61.6735 115.052   4
   9   5   3 256.184 126.194   8
  -9  -5  -3 242.469 138.725   4
   9   5   4 1150.63 230.279   8
  -9  -5  -4 711.802 223.306   4
   9   5   5 1979.88 299.178   8
   9   5   6 461.367 194.970  48
   9   5   7 470.701 208.372  66
   9   5   7 321.103 169.862  48
  -9  -5  -7 375.719 194.098   2
  -9  -5  -8 1122.03 285.761   2
   9   5   8 472.979 219.527  66
  -9  -5  -9 59.7933 111.579   2
   9   5   9 131.849 123.013  66
   9   5  10 61.7080 128.714  66
   9   5  11 1851.43 322.773  66
   9   5  12 573.243 170.415  66
   9   5  12 490.791 135.692  29
   9   5  13 224.665 94.7685  41
  -9  -5 -13 430.269 121.871   7
   9   5  13 170.113 83.9933  50
  -9  -6   3-33.5643 44.2803  42
   9   6  -3-20.3084 42.3628   8
   9   6  -2 28.5008 53.1737   8
   9   6  -1 103.441 90.9909   8
  -9  -6   1 47.5984 76.9290   4
   9   6   0 38.5039 80.3048   8
  -9  -6   0-55.7066 73.4809   4
   9   6   1 327.469 148.214   8
  -9  -6  -1 298.489 157.815   4
   9   6   2 2740.37 352.295   8
  -9  -6  -2 2872.72 432.309   4
   9   6   3 2940.60 365.669   8
  -9  -6  -3 2882.86 453.068   4
   9   6   4 214.074 126.587   8
  -9  -6  -4 366.334 161.310   4
   9   6   5-43.1853 69.7659   8
  -9  -6  -5 120.541 112.430   4
  -9  -6  -6 122.682 114.495   2
   9   6   7 318.638 168.748  48
  -9  -6  -7 691.086 227.416   2
  -9  -6  -8 251.327 166.170   2
   9   6   8 538.797 208.672  66
  -9  -6  -9 9740.85 805.753   2
   9   6   9 9334.15 834.611  66
  -9  -6 -10 5672.02 582.534   2
   9   6  10 6630.70 664.784  66
   9   6  11 2599.23 393.711  66
   9   6  12 265.132 123.942  66
  -9  -6 -13 54.8511 51.1828   7
   9   6  13 31.7801 72.6228  66
  -9  -7   2 605.654 134.176   5
   9   7  -2 344.374 101.436   8
   9   7  -1 354.889 114.308   8
  -9  -7   0-96.4705 89.9977   4
   9   7   0 102.916 90.5196   8
  -9  -7  -1 109.818 88.7994   4
   9   7   1 150.087 105.070   8
  -9  -7  -2 468.043 190.076   4
   9   7   2 751.538 181.831   8
  -9  -7  -3 60.3033 97.5035   4
   9   7   3 203.740 107.573   8
  -9  -7  -4 5014.24 584.568   4
   9   7   4 5518.25 499.584   8
  -9  -7  -5 1134.36 261.399   2
  -9  -7  -5 1041.89 270.281   4
   9   7   5 1010.01 217.681   8
  -9  -7  -6 59.2854 95.7802   2
  -9  -7  -6-60.4903 97.7267   4
  -9  -7  -7-60.9505 127.133   2
  -9  -7  -8 488.820 197.744   2
   9   7   8 258.507 159.879  66
  -9  -7  -9-58.9111 134.597   2
   9   7   9 62.9401 117.416  66
  -9  -7 -10 2194.03 349.864   2
   9   7  10 2333.43 383.955  66
  -9  -7 -11 1434.40 264.583   2
   9   7  11 2753.58 382.217  66
   9   7  12 703.269 186.437  66
   9   7  13 802.528 161.355  66
  -9  -8   1 90.8503 69.2674   5
   9   8  -1 113.281 63.4820   8
  -9  -8   0 680.122 175.909   5
   9   8   0 476.959 126.733   8
  -9  -8  -1 847.010 213.472   4
  -9  -8  -1 1340.46 257.524   5
   9   8   1 1182.46 200.898   8
  -9  -8  -2 370.800 178.405   4
  -9  -8  -2 295.666 138.229   5
   9   8   2 277.909 112.662   8
  -9  -8  -3 56.5785 91.4696   4
  -9  -8  -3 199.828 123.329   5
   9   8   3 110.076 90.6135   8
  -9  -8  -4 117.474 134.204   4
   9   8   4 38.0531 79.3811   8
  -9  -8  -5 59.8547 111.671   4
  -9  -8  -6 59.7560 111.505   4
  -9  -8  -6 108.884 101.596   2
  -9  -8  -7 2263.79 373.444   4
  -9  -8  -7 1969.33 346.848   2
  -9  -8  -8 4122.02 500.734   2
  -9  -8  -9 5376.04 565.608   2
   9   8   9 5349.11 575.722  66
  -9  -8 -10 246.553 130.382   2
   9   8  10 313.504 169.050  66
  -9  -8 -11 82.5375 94.2854   2
   9   8  11-44.9851 102.776  66
  -9  -8 -12 214.145 85.6006   2
   9   8  12-35.7617 74.5846  66
   9   8  13 347.365 104.102  66
  -9  -9   0 30.1872 48.7770   5
  -9  -9  -1 75.7426 86.5576   5
  -9  -9  -2 529.056 165.974   4
  -9  -9  -2 935.165 207.203   5
  -9  -9  -3 99.1105 103.517   4
  -9  -9  -3 312.493 131.799   5
  -9  -9  -4 371.057 157.138   4
  -9  -9  -4 627.764 173.158   5
  -9  -9  -5 660.223 206.371   4
  -9  -9  -6 222.476 127.274   4
  -9  -9  -7 108.802 124.508   4
  -9  -9  -7 433.301 162.076   2
  -9  -9  -8 1422.42 280.165   4
  -9  -9  -8 1453.15 271.291   2
  -9  -9  -9 791.815 195.961   2
  -9  -9 -10 504.025 167.004   2
  -9  -9 -11 315.073 118.169   2
  -9  -9 -12 332.360 98.9034   2
  -9 -10  -1 737.025 148.185   5
  -9 -10  -2 531.968 143.145   5
  -9 -10  -3-38.9091 51.3233   4
  -9 -10  -3 146.299 90.2560   5
  -9 -10  -4 218.513 115.400   4
  -9 -10  -4 113.329 93.3549   5
  -9 -10  -5 46.5567 97.1103   4
  -9 -10  -6 47.6984 108.986   4
  -9 -10  -7 1690.07 292.279   4
  -9 -10  -8 2800.93 331.112   2
  -9 -10  -8 2627.82 345.717   4
  -9 -10  -9 180.079 95.1910   2
  -9 -10 -10-32.3488 60.3530   2
  -9 -10 -11 26.4080 49.2693   2
  -9 -11  -3 26.0168 42.0385   5
  -9 -11  -4 30.8652 57.5842   4
  -9 -11  -4 28.0329 52.3016   5
  -9 -11  -5-34.7190 56.0996   4
  -9 -11  -6 145.748 96.2393   4
  -9 -11  -7 216.651 106.731   4
  -9 -11  -8 569.343 140.903   4
  -9 -11  -9 763.235 151.172   4
  10  -6   3 66.7979 62.3403  47
  10  -5   0 53.3267 49.7681  27
  10  -5   1 119.261 61.6084  27
  10  -5   2 61.4319 60.4745  27
  10  -5   2 156.425 82.5890  47
  10  -5   3 236.412 99.9059  47
  10  -5   4 866.416 172.407  47
  10  -5   4 821.680 168.957  46
  10  -5   5 1528.20 223.655  47
  10  -5   5 1025.75 189.879  46
  10  -5   6 1052.61 176.620  46
  10  -4  -1 414.346 100.004  27
  10  -4   0 1530.02 211.436  27
  10  -4   1 53.0827 60.6881  27
  10  -4   1 122.884 85.9963  40
  10  -4   2 471.343 132.474  27
  10  -4   2 323.582 125.767  47
  10  -4   3 384.647 114.715  27
  10  -4   3 43.3207 80.9704  47
  10  -4   4 435.945 152.790  47
  10  -4   5 2249.91 316.088  47
  10  -4   6 4021.19 410.752  46
  10  -4   7 1432.55 226.448  46
  10  -4   7 2254.65 259.036  50
  10  -4   8 907.108 155.429  50
 -10   3   2 57.0669 65.2153   6
  10  -3  -1-23.6360 44.0976  27
  10  -3   0 34.9412 72.8936  40
  10  -3   0 84.8501 74.6340  27
  10  -3   1 861.925 193.501  40
  10  -3   1 877.241 175.151  27
  10  -3   2 1529.07 262.205  40
  10  -3   2 1649.52 249.593  27
  10  -3   3 1907.59 285.321  40
  10  -3   3 2364.55 292.885  27
  10  -3   4 1517.40 234.513  27
  10  -3   5 1482.22 277.606  47
  10  -3   5 1761.24 281.475  41
  10  -3   6 88.8044 92.6944  47
  10  -3   6 118.686 97.7126  41
  10  -3   6 189.096 111.621  50
  10  -3   7 817.272 180.975  41
  10  -3   7 1068.63 204.302  50
  10  -3   8 471.287 130.245  41
  10  -3   8 793.552 173.667  50
  10  -3   9 288.060 106.872  50
 -10   2   3 267.050 85.4962   6
  10  -2  -3 455.578 91.7135  25
 -10   2   2 34.0721 63.5651   6
  10  -2  -2 24.2452 50.5738  25
  10  -2  -1 176.776 87.1383  25
  10  -2  -1 238.903 114.954  40
  10  -2   0 66.5746 87.9142  25
  10  -2   0 196.587 110.094  40
  10  -2   0 154.546 99.9547  27
  10  -2   1 42.2280 78.7823  40
  10  -2   1 34.2202 71.3800  27
  10  -2   2 43.2315 80.6549  40
  10  -2   2 36.1861 75.4805  27
  10  -2   3 1143.11 242.798  41
  10  -2   3 555.467 171.282  40
  10  -2   3 1072.17 211.533  27
  10  -2   4 5455.14 490.869  40
  10  -2   4 4283.33 428.041  27
  10  -2   4 5520.14 533.605  41
  10  -2   5 1115.90 247.957  41
  10  -2   6 2698.91 359.250  41
  10  -2   7 2019.87 307.175  41
  10  -2   7 1666.90 274.527  50
  10  -2   8 186.869 130.487  41
  10  -2   8 75.5816 105.814  50
  10  -2   9-30.4177 69.4941  41
  10  -2   9 33.1222 81.7361  50
  10  -2  10 106.144 78.3425  50
 -10   1   3 27.5763 57.5811   6
  10  -1  -3 184.302 74.0267  25
 -10   1   2 533.049 151.036   6
  10  -1  -2 248.062 93.2882  25
  10  -1  -1 251.046 116.073  40
 -10   1   1 181.847 120.123   6
  10  -1  -1 198.325 97.7275  25
  10  -1   0 41.7028 102.915  40
  10  -1   0-37.0512 77.2797  25
  10  -1   1 3242.92 389.730  40
  10  -1   1 2833.19 338.787  27
  10  -1   1 2774.85 349.861  25
  10  -1   2 3229.66 364.191  27
  10  -1   2 3752.41 426.961  40
  10  -1   3 1895.09 280.669  27
  10  -1   3 2402.35 337.867  40
  10  -1   4 738.933 187.872  27
  10  -1   4 1504.72 277.347  41
  10  -1   4 1124.55 246.846  40
  10  -1   5 979.157 231.710  41
  10  -1   5 1540.42 264.673  40
  10  -1   6 48.3043 78.0511  41
  10  -1   7 46.3331 96.6439  41
  10  -1   8 2643.23 338.647  50
  10  -1   8 2531.51 346.030  41
  10  -1   8 1541.59 244.038  29
  10  -1   9 3327.33 373.338  41
  10  -1   9 3370.49 373.266  50
  10  -1  10 1504.70 237.388  50
  10  -1  11 773.933 147.553  50
 -10   0   3 80.1707 99.2313  61
  10   0  -3 256.399 87.2227  25
 -10   0   2 218.247 134.697  61
 -10   0   2 162.376 107.160   6
  10   0  -2 57.7713 80.9165  25
 -10   0   1 131.223 136.844  61
 -10   0   1-97.1142 119.830   6
  10   0  -1 34.6122 72.1956  25
  10   0   0-38.7366 80.7901  25
 -10   0   0-52.2951 97.5531   6
  10   0   0 210.734 124.312  40
  10   0   1-41.4338 102.251  25
  10   0   1-46.0730 85.9508  40
 -10   0  -1 104.154 118.982   6
  10   0   2-121.003 138.228  49
  10   0   2 95.8470 89.4028  40
  10   0   2 150.010 92.5509  27
  10   0   2 42.9058 80.0434  25
  10   0   3 4119.70 424.529  27
  10   0   3 4291.26 540.439  49
  10   0   3 3856.84 453.129  40
  10   0   4 10794.2 710.215  27
  10   0   4 8286.46 796.723  49
  10   0   4 9992.78 737.155  40
  10   0   5 7295.55 631.266  41
  10   0   5 6092.38 661.018  49
  10   0   5 6306.19 576.169  40
  10   0   6 251.375 176.022  49
  10   0   6 298.853 154.283  41
  10   0   6 216.207 107.000  40
  10   0   7 97.6853 111.633  41
  10   0   8 110.904 91.2608  29
  10   0   8 46.4637 86.7099  41
  10   0   9-35.5683 66.3582  29
  10   0   9 84.5312 96.5684  41
  10   0   9 125.817 95.8222  50
  10   0  10 4537.70 422.912  41
  10   0  10 4181.48 412.920  50
  10   0  10 4098.39 382.429  29
  10   0  11 608.314 154.031  50
  10   0  12 744.395 138.108  50
 -10  -1   3 43.0652 80.3352  61
 -10  -1   3-29.5360 47.7165   6
 -10  -1   2 57.6287 93.1004  61
 -10  -1   2-41.5909 77.5862   6
  10   1  -2-28.2621 69.7448  25
 -10  -1   1 825.423 258.377  61
 -10  -1   1 803.072 216.622   6
  10   1  -1 1096.51 199.291  25
 -10  -1   0 1683.20 310.426   6
  10   1   0 963.345 209.994  25
  10   1   1 4456.24 469.435  40
 -10  -1  -1 3143.33 426.790   6
  10   1   1 3392.18 391.730  25
  10   1   2 86.0476 106.170  25
  10   1   2-48.1576 100.437  40
  10   1   2-61.0666 127.361  49
  10   1   3 63.3405 132.112  48
  10   1   3 114.035 86.8578  27
  10   1   3-64.4157 104.075  49
  10   1   3 48.9901 102.185  40
  10   1   4 133.737 139.495  48
  10   1   4 132.229 123.369  49
  10   1   4 48.6393 101.488  40
  10   1   5 618.254 240.496  48
  10   1   5 595.759 214.727  49
  10   1   5 570.126 188.973  40
  10   1   6 2313.03 398.220  49
  10   1   6 1797.68 315.596  41
  10   1   7 7793.49 667.499  41
  10   1   8 3435.95 378.776  29
  10   1   8 3496.76 429.971  41
  10   1   9 682.023 204.871  41
  10   1   9 829.679 187.752  29
  10   1  10 723.086 180.590  41
  10   1  10 517.790 141.490  29
  10   1  10 481.892 155.478  50
  10   1  11 32.3035 73.9211  41
  10   1  11 341.508 119.255  50
  10   1  11 260.940 104.818  29
  10   1  12 77.7437 68.4113  50
 -10  -2   3 365.460 111.886   6
 -10  -2   3 379.097 152.629  61
 -10  -2   2 82.0055 85.5699   6
 -10  -2   2 114.013 106.385  61
 -10  -2   1 50.3713 105.071   6
 -10  -2   1 68.5049 127.804  61
 -10  -2   0 550.912 199.677   6
  10   2   0 476.692 157.576  25
 -10  -2  -1 609.297 194.355   6
  10   2   1 635.308 170.908  25
  10   2   2 7365.96 592.880  25
  10   2   2 7000.09 611.775  40
  10   2   2 6640.81 672.382  49
  10   2   3-48.6895 90.8459  40
  10   2   3-64.1419 103.638  49
  10   2   3-63.6674 145.471  48
  10   2   4 147.311 112.286  40
  10   2   4 65.7616 106.345  49
  10   2   4 401.743 187.415  48
  10   2   5 3101.80 459.484  49
  10   2   5 2062.53 393.129  48
  10   2   6 98.1723 112.210  41
  10   2   6 129.111 134.691  49
  10   2   6 137.685 143.628  48
  10   2   7 499.506 187.289  41
  10   2   7 733.988 264.704  48
  10   2   8 3287.57 374.117  29
  10   2   8 3414.76 421.733  41
  10   2   9 3749.87 397.232  29
  10   2   9 4069.62 454.619  41
  10   2  10 362.683 126.975  29
  10   2  10 258.098 133.452  41
  10   2  11 326.223 126.854  50
  10   2  11 311.291 116.526  29
  10   2  11 253.412 112.391  41
  10   2  12 57.5984 60.1039  50
  10   2  12 80.4227 79.0990  41
  10   2  12 71.2312 58.6340  29
 -10  -3   3 72.6428 75.8253  63
 -10  -3   3 74.9933 85.7319  61
 -10  -3   3 159.791 78.6207   4
 -10  -3   2 52.9862 110.547  61
 -10  -3   2 116.198 88.5402   6
 -10  -3   1 65.0020 121.285  61
 -10  -3   1 98.0228 112.006   6
 -10  -3   0 1031.78 293.664  61
 -10  -3   0 1093.07 257.199   6
 -10  -3  -1 2675.19 395.086   6
 -10  -3  -2 2145.00 340.804   6
  10   3   2 1567.69 333.327  49
  10   3   3 2316.56 347.557  40
  10   3   3 2543.85 409.787  49
  10   3   3 2416.31 405.415  48
  10   3   4-65.1748 121.578  49
  10   3   4 66.6820 107.725  48
  10   3   5 196.310 172.943  49
  10   3   5 546.791 230.089  48
  10   3   6 5892.15 664.670  48
  10   3   6 5461.32 614.972  49
  10   3   7 4091.13 518.238  49
  10   3   7 4535.89 562.906  48
  10   3   7 4172.26 471.303  41
  10   3   8 1682.75 302.924  41
  10   3   8 1243.89 315.991  48
  10   3   9 962.119 226.488  41
  10   3  10-37.2010 60.1116  29
  10   3  10-44.5931 93.0119  41
  10   3  11 839.781 172.824  29
  10   3  11 964.717 211.826  41
  10   3  12 276.651 94.1876  29
  10   3  12 240.495 97.4746  41
  10   3  12 239.919 104.981  50
  10   3  13 104.365 61.7001  50
 -10  -3 -13 157.805 72.9532   7
 -10  -4   2-91.1699 112.500  61
 -10  -4   2 72.7015 67.8248   4
 -10  -4   1-58.3403 94.2487  61
 -10  -4   1 48.6189 78.5439   4
 -10  -4   0 1320.02 271.445   6
 -10  -4   0 813.530 254.747  61
  10   4   0 845.737 174.294   8
 -10  -4  -1 1596.37 311.861   6
  10   4   1 1449.87 236.804   8
 -10  -4  -2-53.9012 123.154   6
  10   4   2-38.7296 72.2608   8
  10   4   3 2717.20 420.671  48
 -10  -4  -3 2896.57 420.700   4
  10   4   3 2261.42 312.323   8
  10   4   4 66.2366 123.569  48
  10   4   4 41.5879 77.5947   8
  10   4   5 135.520 141.388  48
  10   4   6 542.593 219.840  48
  10   4   7 5944.79 645.336  48
  10   4   8 4507.14 550.836  48
  10   4   8 5077.73 522.552  41
 -10  -4  -8 5036.26 563.230   2
  10   4   9 762.408 200.281  41
  10   4  10 1656.58 285.201  41
  10   4  11 879.801 174.145  29
  10   4  11 829.130 196.823  41
  10   4  12 31.6945 66.1260  41
  10   4  12 76.6424 63.0691  29
  10   4  13 21.4477 52.9393  41
 -10  -4 -13 49.1018 51.2163   7
  10   5  -2 75.6682 49.9649   8
 -10  -5   1 551.612 163.488   4
  10   5  -1 236.110 92.1065   8
 -10  -5   0 672.654 216.513   4
  10   5   0 476.969 136.995   8
 -10  -5  -1 56.7411 74.8443   4
  10   5   1-35.9067 74.8871   8
 -10  -5  -2 940.545 252.786   4
  10   5   2 814.552 190.028   8
 -10  -5  -3 236.784 146.127   4
  10   5   3 124.401 142.156  48
  10   5   3 81.4741 76.0845   8
 -10  -5  -4 2987.44 429.617   4
  10   5   4 2776.86 347.804   8
  10   5   5 3545.60 500.618  48
  10   5   6 2137.45 395.149  48
  10   5   7 1491.44 317.449  48
 -10  -5  -7 1285.79 310.781   2
  10   5   8-60.4398 97.6426  48
 -10  -5  -8 178.642 136.047   2
  10   5   9 503.653 177.094  41
 -10  -5  -9 719.954 225.950   2
  10   5  10 1216.10 239.454  41
  10   5  11 1238.61 240.095  41
  10   5  12 1074.20 194.589  41
  10   5  12 1223.47 179.743  29
  10   5  13 88.5636 74.5191  41
 -10  -5 -13 96.1494 59.3937   7
 -10  -6   1 302.641 108.761   4
  10   6  -1 93.3458 69.0093   8
 -10  -6   0 316.066 133.575   4
  10   6   0 321.455 109.514   8
 -10  -6  -1-52.1943 97.3744   4
  10   6   1-33.7099 83.1986   8
 -10  -6  -2 223.791 147.809   4
  10   6   2 259.265 114.850   8
 -10  -6  -3 57.6761 93.1812   4
  10   6   3-59.9479 125.031  48
  10   6   3-39.4261 82.2334   8
 -10  -6  -4 407.180 172.465   4
  10   6   4 509.040 197.619  48
  10   6   4 739.645 188.580   8
  10   6   5 1695.32 347.643  48
 -10  -6  -5 1438.34 298.136   4
  10   6   6 2014.78 370.581  48
 -10  -6  -6 2413.46 402.232   2
  10   6   7 314.130 176.071  48
 -10  -6  -7 297.867 157.469   2
 -10  -6  -8 877.665 239.566   2
 -10  -6  -9 2641.55 400.121   2
  10   6  10 40.3643 92.2243  41
 -10  -6 -10-48.5486 101.258   2
  10   6  11 72.3039 82.6279  41
  10   6  12 23.3941 48.7979  29
  10   6  12 29.6882 67.8327  41
  10   6  13 419.576 98.7705  41
 -10  -7   1 151.673 78.2831   5
  10   7  -1 93.1420 55.0643   8
 -10  -7   0 215.332 100.704   4
 -10  -7   0 394.061 125.248   5
  10   7   0 174.480 84.1630   8
 -10  -7  -1-45.1872 59.6041   4
  10   7   1 59.4673 67.9312   8
 -10  -7  -2 50.8565 82.1691   4
  10   7   2 33.4501 69.7758   8
 -10  -7  -3 162.115 133.713   4
  10   7   3 445.709 172.627  48
  10   7   3 362.605 135.638   8
 -10  -7  -4 3676.58 485.479   4
  10   7   4 3122.35 450.020  48
  10   7   4 4214.14 415.512   8
 -10  -7  -5 260.300 137.803   2
 -10  -7  -5 617.164 209.626   4
  10   7   5 309.558 173.605  48
 -10  -7  -6 110.321 115.044   4
 -10  -7  -6 54.4773 88.0097   2
  10   7   6-61.7250 115.144  48
 -10  -7  -7-55.6111 103.739   2
  10   7   7 59.4049 110.816  48
 -10  -7  -8 330.199 154.359   2
 -10  -7  -9 573.268 201.272   2
 -10  -7 -10 2085.84 324.766   2
 -10  -7 -11 300.929 122.140   2
  10   7  11 475.790 142.401  41
  10   7  12 362.583 108.662  41
 -10  -8   0 242.050 83.2376   5
  10   8   0 37.7013 43.1465   8
 -10  -8  -1 141.908 81.0602   4
 -10  -8  -1-34.9215 65.1521   5
  10   8   1 96.3302 63.5413   8
 -10  -8  -2 43.1691 90.1193   4
 -10  -8  -2 197.570 104.316   5
  10   8   2 140.391 82.9094   8
 -10  -8  -3 95.8965 100.026   4
 -10  -8  -3 41.3728 77.2098   5
  10   8   3 49.0261 112.030  48
  10   8   3 93.5805 82.3217   8
 -10  -8  -4 50.7912 94.7609   4
 -10  -8  -5 1513.05 307.809   4
 -10  -8  -6 1302.09 278.449   4
 -10  -8  -6 1469.27 265.359   2
  10   8   7 1565.26 313.580  48
 -10  -8  -7 2454.03 356.027   4
 -10  -8  -7 2400.94 351.588   2
 -10  -8  -8 2099.72 335.364   2
 -10  -8  -9-46.3918 86.5530   2
 -10  -8 -10 41.3921 66.8822   2
 -10  -8 -11 67.3955 70.3137   2
 -10  -8 -12 422.643 103.625   2
 -10  -9  -1 177.857 78.8083   5
 -10  -9  -2 750.112 159.990   4
 -10  -9  -2 783.843 164.695   5
  10   9   3 279.005 128.947  48
 -10  -9  -3 78.2720 96.7979   4
 -10  -9  -3 309.454 111.286   5
 -10  -9  -4 215.909 106.788   4
 -10  -9  -5-45.4594 103.869   4
 -10  -9  -6 46.0625 96.0793   4
  10   9   7 600.779 183.917  48
 -10  -9  -7 582.426 168.288   4
 -10  -9  -7 631.748 169.893   2
 -10  -9  -8 2627.04 332.530   2
 -10  -9  -9 1217.26 216.482   2
 -10  -9 -10 135.698 89.6037   2
 -10  -9 -11 219.055 92.3548   2
  10  10   3 281.995 102.424  48
 -10 -10  -3 354.303 102.239   4
 -10 -10  -3 353.765 100.561   5
  10  10   4 69.6435 85.9309  48
 -10 -10  -4-32.8464 61.2735   4
 -10 -10  -5-36.0106 47.5140   4
  10  10   6 459.943 152.376  48
 -10 -10  -6 446.933 143.975   4
  10  10   7 1086.87 212.992  48
 -10 -10  -7 767.126 172.788   4
 -10 -10  -8 100.468 76.5808   4
 -10 -10  -9 872.684 159.315   2
 -10 -10 -10 701.201 133.439   2
  10  11   6 157.208 73.5413  48
 -10 -11  -6 206.086 83.4324   4
 -10 -11  -7 384.333 102.148   4
  11  -4   3 352.306 110.677  47
  11  -4   4 1264.56 193.597  47
  11  -4   4 1394.25 183.845  46
  11  -4   5 665.736 142.043  47
  11  -4   5 874.321 152.266  46
  11  -4   6 562.904 118.335  46
  11  -3   1 1357.31 171.998  27
  11  -3   2 1704.47 217.938  40
  11  -3   2 1498.20 218.454  47
  11  -3   3 336.589 117.968  47
  11  -3   4 35.3580 73.7514  47
  11  -3   5 68.6547 71.6274  47
  11  -3   6 364.428 124.028  47
  11  -3   7 1059.38 175.844  46
  11  -2   1-28.7615 65.7150  40
  11  -2   1-22.7291 63.6039  27
  11  -2   2 1909.20 255.359  40
  11  -2   2 2301.69 254.310  27
  11  -2   3 4712.73 417.490  40
  11  -2   4 3119.30 327.875  40
  11  -2   5 2399.92 304.469  41
  11  -2   6 309.708 120.470  47
  11  -2   6 580.013 162.790  41
  11  -2   7-31.3549 71.6425  41
  11  -2   8 53.7560 86.9012  41
  11  -2   8 150.992 93.9419  50
  11  -2   9 202.752 80.3901  41
  11  -2   9 125.422 64.8603  50
 -11   1   1 286.693 94.6036   6
 -11   1   0 31.4994 65.6954   6
  11  -1   0-27.1762 71.6936  40
  11  -1   1 32.5454 80.3720  40
  11  -1   1 173.396 89.5346  27
  11  -1   2 500.408 153.305  40
  11  -1   2 340.425 109.838  27
  11  -1   3 111.120 103.705  40
  11  -1   4 367.224 141.719  40
  11  -1   5 4396.10 438.178  41
  11  -1   5 3915.58 390.899  40
  11  -1   6 1010.51 210.787  41
  11  -1   7 36.8952 84.3014  41
  11  -1   8 1296.98 218.948  41
  11  -1   9 250.473 110.475  41
  11  -1   9 289.497 107.354  50
  11  -1  10-40.2547 45.9938  41
  11  -1  10-21.0532 55.5483  50
 -11   0   1 156.399 96.6412  61
 -11   0   1 178.396 83.3748   6
  11   0   0 28.1147 69.3849  40
 -11   0   0-50.3754 81.3863  61
 -11   0   0 107.233 81.6688   6
  11   0   1 585.607 155.245  40
  11   0   2 2573.29 327.123  40
  11   0   3 5647.32 508.300  40
  11   0   4 1870.18 285.133  40
  11   0   5 495.344 159.832  41
  11   0   5 672.868 174.154  40
  11   0   6-41.8426 87.3228  41
  11   0   6-148.351 138.404  40
  11   0   7 284.638 131.702  41
  11   0   8 340.931 132.659  41
  11   0   9 384.120 110.082  29
  11   0   9 333.387 132.448  41
  11   0  10 1771.25 230.699  41
  11   0  10 1678.69 219.363  50
 -11  -1   1 610.085 177.771  61
 -11  -1   1 381.958 119.649   6
 -11  -1   0 822.722 236.164  61
 -11  -1   0 925.028 195.686   6
  11   1   1 34.3442 84.7858  40
 -11  -1  -1 124.662 94.9671   6
  11   1   2-48.4925 119.667  49
  11   1   2 157.018 103.558  40
  11   1   3 649.862 203.770  49
  11   1   3 1011.77 216.987  40
  11   1   4 802.860 228.880  49
  11   1   4 1035.32 222.385  40
  11   1   5 3027.67 426.608  49
  11   1   5 2600.95 344.535  40
  11   1   6 3845.49 479.894  49
  11   1   6 3140.95 385.457  41
  11   1   6 3878.00 420.835  40
  11   1   7 2352.79 329.400  41
  11   1   7 2073.38 290.085  40
  11   1   8 81.6767 100.812  41
  11   1   9-37.1240 84.8156  41
[truncated: 19,130 more chars]
