# Supplementary material for: Synthesis, crystal structure and Hirshfeld surface analysis of (2-amino-1-methyl­benzimidazole-κN3)aqua­bis­(4-oxopent-2-en-2-olato-κ2O,O′)nickel(II) ethanol monosolvate
Source: Acta Crystallogr E Crystallogr Commun. 2024 Oct 22;80(Pt 11):1186–9. doi: 10.1107/S2056989024008958 (PMC11660480; doi:10.1107/S2056989024008958)
Supplement: Supplementary file 2 [file e-80-01186-Isup2.hkl]

data_I
_computing_structure_refinement   'olex2.refine 1.5 (Bourhis et al., 2015)'
_shelx_refln_list_code            4
loop_
  _space_group_symop_id
  _space_group_symop_operation_xyz
  1  x,y,z
  2  -x,-y,-z

_space_group_crystal_system       triclinic
_space_group_IT_number            2
_space_group_name_H-M_alt         'P -1'
_space_group_name_Hall            '-P 1'
_symmetry_space_group_name_H-M    'P -1'
_symmetry_space_group_name_Hall   '-P 1'
_symmetry_Int_Tables_number       2
_cell_length_a                    10.6348(3)
_cell_length_b                    11.1390(4)
_cell_length_c                    11.7989(3)
_cell_angle_alpha                 72.392(3)
_cell_angle_beta                  64.047(3)
_cell_angle_gamma                 75.829(3)
_cell_volume                      1187.52(7)
loop_
  _refln_index_h
  _refln_index_k
  _refln_index_l
  _refln_F_squared_calc
  _refln_F_squared_meas
  _refln_F_squared_sigma
  _refln_F_squared_weight
  _refln_observed_status
-11 -3 1 10.959 14.597 3.498 83.224 o
-11 -2 1 15.236 13.375 3.178 92.232 o
-11 -1 1 15.409 17.365 4.146 59.135 o
-11 0 1 8.131 6.114 2.295 183.775 o
-11 1 1 10.535 10.421 3.439 88.276 o
-10 -6 1 4.193 6.346 3.804 80.551 o
-10 -5 1 13.007 13.031 5.734 34.659 o
-10 -5 2 1.450 2.751 1.816 341.738 o
-10 -4 1 1.969 -0.000 2.193 246.146 o
-10 -4 2 2.007 0.402 2.978 135.864 o
-10 -3 1 3.341 2.987 2.991 130.120 o
-10 -3 2 4.994 3.202 2.512 173.985 o
-10 -3 3 5.388 3.740 1.674 334.408 o
-10 -2 1 0.094 2.128 2.950 140.320 o
-10 -2 2 0.089 3.500 2.424 203.737 o
-10 -2 3 9.074 13.484 3.280 95.442 o
-10 -1 1 31.630 34.526 4.636 39.429 o
-10 -1 2 0.328 -0.309 1.647 450.936 o
-10 -1 3 0.470 -0.090 1.491 544.604 o
-10 0 1 0.427 0.774 2.071 283.132 o
-10 0 2 6.331 4.806 2.117 221.575 o
-10 0 3 10.262 6.323 3.203 102.532 o
-10 1 1 6.231 7.633 2.307 186.970 o
-10 1 2 7.364 13.377 5.180 43.103 o
-10 1 3 6.039 3.495 2.848 136.327 o
-10 2 1 6.201 7.400 2.524 161.901 o
-10 2 2 1.075 1.040 1.439 550.623 o
-10 3 1 0.457 -0.859 1.603 473.084 o
-10 3 2 0.100 2.074 2.371 215.672 o
-10 4 1 13.698 15.062 3.635 75.480 o
-9 -8 1 1.212 3.728 1.701 381.009 o
-9 -7 1 7.895 12.900 4.155 64.411 o
-9 -7 2 14.161 17.279 4.749 47.562 o
-9 -6 1 3.560 2.660 2.135 240.780 o
-9 -6 2 0.231 1.036 1.933 324.526 o
-9 -6 3 0.603 -0.974 1.113 949.458 o
-9 -5 1 0.311 1.665 2.497 194.722 o
-9 -5 2 5.255 5.834 2.320 193.142 o
-9 -5 3 15.493 17.777 4.346 54.566 o
-9 -4 1 2.096 4.491 2.212 229.031 o
-9 -4 2 0.350 -0.298 1.775 388.503 o
-9 -4 3 16.726 21.416 3.941 61.990 o
-9 -4 4 44.463 37.217 7.535 17.390 o
-9 -3 1 21.251 22.281 5.937 30.366 o
-9 -3 2 37.946 46.030 7.538 17.557 o
-9 -3 3 0.059 -1.795 2.422 211.089 o
-9 -3 4 2.095 6.723 4.153 69.221 o
-9 -2 1 1.324 4.378 4.169 69.685 o
-9 -2 2 22.226 31.582 6.565 24.772 o
-9 -2 3 59.419 66.265 8.317 12.966 o
-9 -2 4 0.350 -0.000 2.011 303.532 o
-9 -1 1 6.808 19.060 4.745 49.914 o
-9 -1 2 0.093 -0.617 2.375 219.430 o
-9 -1 3 1.991 2.217 1.680 389.319 o
-9 -1 4 17.534 25.539 4.644 46.487 o
-9 0 1 99.046 104.469 13.469 5.136 o
-9 0 2 34.245 36.422 5.089 33.582 o
-9 0 3 3.031 2.802 1.965 282.339 o
-9 0 4 5.298 4.909 1.860 279.634 o
-9 1 1 1.919 7.549 3.664 87.802 o
-9 1 2 0.781 1.441 2.328 221.722 o
-9 1 3 12.440 12.028 3.319 90.430 o
-9 1 4 66.379 72.371 6.426 17.091 o
-9 2 1 0.181 1.034 1.980 309.915 o
-9 2 2 0.857 3.384 2.279 225.837 o
-9 2 3 1.115 4.609 3.227 114.611 o
-9 2 4 9.514 12.525 2.768 125.396 o
-9 3 1 4.862 2.677 1.790 312.716 o
-9 3 2 13.277 13.753 3.185 94.275 o
-9 3 3 7.324 8.829 3.435 92.755 o
-9 3 4 67.530 63.994 6.063 18.641 o
-9 4 1 16.926 23.121 4.182 55.870 o
-9 4 2 1.719 1.002 2.474 194.474 o
-9 4 3 1.321 -0.762 1.881 336.257 o
-9 5 1 33.241 41.226 6.858 21.194 o
-9 5 2 101.465 116.680 10.494 7.041 o
-9 5 3 33.399 38.257 5.090 33.548 o
-9 6 1 1.140 0.726 1.659 424.248 o
-8 -9 1 1.080 -1.145 2.388 212.927 o
-8 -8 1 0.204 1.415 2.998 136.336 o
-8 -8 2 0.263 -0.913 1.904 339.166 o
-8 -7 1 87.886 111.122 12.978 5.555 o
-8 -7 2 15.036 13.120 4.024 63.657 o
-8 -7 3 4.748 6.974 2.348 189.055 o
-8 -6 1 9.012 3.545 2.905 125.732 o
-8 -6 2 19.308 19.700 5.904 31.229 o
-8 -6 3 31.167 42.670 7.379 18.930 o
-8 -6 4 59.778 58.634 14.223 5.457 o
-8 -5 1 2.223 1.854 3.134 121.687 o
-8 -5 2 32.458 30.402 7.296 19.737 o
-8 -5 3 2.261 5.361 3.957 76.288 o
-8 -5 4 10.074 9.410 3.789 75.533 o
-8 -4 1 70.674 74.712 7.432 13.889 o
-8 -4 2 0.260 2.949 3.126 124.367 o
-8 -4 3 93.022 79.266 9.458 9.024 o
-8 -4 4 33.959 30.477 5.160 33.819 o
-8 -4 5 5.944 6.995 3.657 84.971 o
-8 -3 1 125.437 121.832 10.761 6.137 o
-8 -3 2 1.446 0.446 1.924 318.396 o
-8 -3 3 56.130 62.140 6.416 19.015 o
-8 -3 4 131.719 157.264 20.708 2.314 o
-8 -3 5 23.314 20.926 6.905 23.134 o
-8 -2 1 19.974 26.068 8.148 17.191 o
-8 -2 2 302.391 369.840 44.744 0.495 o
-8 -2 3 140.188 159.831 14.272 3.880 o
-8 -2 4 7.378 5.357 3.150 110.363 o
-8 -2 5 0.275 -2.167 3.015 135.937 o
-8 -2 6 0.143 0.228 1.748 402.061 o
-8 -1 1 227.055 225.009 20.072 1.884 o
-8 -1 2 407.770 409.701 37.744 0.563 o
-8 -1 3 180.723 227.106 17.150 2.529 o
-8 -1 4 21.952 20.075 3.691 64.864 o
-8 -1 5 10.662 6.754 5.560 37.748 o
-8 -1 6 0.048 -0.000 1.765 397.472 o
-8 0 1 638.069 720.278 23.147 0.491 o
-8 0 2 18.143 21.663 5.279 37.950 o
-8 0 3 0.105 -3.031 5.654 38.766 o
-8 0 4 0.866 2.195 2.395 208.000 o
-8 0 5 1.058 1.540 1.829 348.692 o
-8 0 6 50.518 59.488 4.972 27.069 o
-8 1 1 0.217 -0.666 1.930 330.667 o
-8 1 2 329.738 379.601 16.758 1.462 o
-8 1 3 50.363 46.952 12.044 7.580 o
-8 1 4 63.912 74.227 10.081 9.385 o
-8 1 5 8.677 11.566 4.592 53.696 o
-8 1 6 10.866 8.745 3.432 89.126 o
-8 2 1 14.693 12.259 2.624 123.716 o
-8 2 2 4.949 4.925 2.445 179.564 o
-8 2 3 10.716 18.163 3.353 87.407 o
-8 2 4 7.961 10.348 2.961 117.481 o
-8 2 5 115.074 125.665 10.016 6.895 o
-8 2 6 90.602 81.877 8.126 10.943 o
-8 3 1 107.239 120.171 6.413 11.016 o
-8 3 2 45.945 62.094 5.424 25.217 o
-8 3 3 51.103 57.607 6.745 18.662 o
-8 3 4 8.743 19.674 3.791 72.536 o
-8 3 5 0.062 -0.958 1.999 309.805 o
-8 4 1 6.975 5.551 2.351 182.581 o
-8 4 2 22.668 21.404 4.971 40.616 o
-8 4 3 122.382 127.572 7.516 8.696 o
-8 4 4 70.139 86.846 10.242 8.740 o
-8 4 5 38.322 42.661 6.001 25.119 o
-8 5 1 79.840 88.839 6.751 14.006 o
-8 5 2 71.471 74.744 10.151 9.018 o
-8 5 3 27.176 21.591 5.467 33.661 o
-8 5 4 4.276 4.193 2.477 179.108 o
-8 6 1 44.653 43.991 5.300 28.255 o
-8 6 2 93.486 92.948 15.219 4.364 o
-8 6 3 182.760 202.062 14.613 3.123 o
-8 6 4 46.215 51.237 6.094 22.599 o
-8 7 1 45.063 40.962 4.437 35.344 o
-8 7 2 2.922 4.447 2.297 210.153 o
-7 -10 1 6.604 6.242 3.227 106.180 o
-7 -9 1 34.365 35.569 5.227 32.412 o
-7 -9 2 16.848 13.532 4.438 53.037 o
-7 -9 3 3.630 4.191 1.714 340.779 o
-7 -8 1 35.213 31.701 4.229 43.525 o
-7 -8 2 54.203 51.978 6.441 19.826 o
-7 -8 3 20.798 18.535 2.787 96.716 o
-7 -8 4 6.989 1.072 1.999 250.901 o
-7 -7 1 32.007 44.146 8.638 14.393 o
-7 -7 2 2.417 2.104 1.999 281.527 o
-7 -7 3 13.313 2.864 1.925 215.360 o
-7 -7 4 1.322 1.031 2.275 230.129 o
-7 -6 1 54.056 51.864 9.707 10.764 o
-7 -6 2 158.539 174.705 17.852 2.695 o
-7 -6 3 92.052 95.285 8.715 9.663 o
-7 -6 4 6.162 7.988 3.157 109.834 o
-7 -6 5 2.293 1.176 1.389 547.277 o
-7 -5 1 57.687 69.286 16.918 3.967 o
-7 -5 2 0.705 -2.014 4.603 58.308 o
-7 -5 4 77.286 105.608 13.138 5.661 o
-7 -5 5 71.372 95.836 13.613 5.500 o
-7 -5 6 40.584 42.343 9.307 12.314 o
-7 -4 1 351.147 397.214 30.080 0.807 o
-7 -4 2 2.215 4.911 3.551 94.120 o
-7 -4 3 42.138 36.349 6.867 20.414 o
-7 -4 4 3.094 2.794 4.515 59.267 o
-7 -4 5 12.806 8.013 3.141 101.042 o
-7 -4 6 3.787 8.397 2.157 218.978 o
-7 -3 1 24.481 24.200 3.286 71.303 o
-7 -3 2 538.980 537.057 27.545 0.596 o
-7 -3 3 139.777 169.125 14.751 3.674 o
-7 -3 4 93.318 117.636 19.526 2.806 o
-7 -3 5 38.453 45.813 11.882 7.993 o
-7 -3 6 1.926 3.649 2.195 235.697 o
-7 -2 1 348.084 329.412 14.320 1.635 o
-7 -2 2 263.746 255.190 12.329 2.559 o
-7 -2 3 0.256 2.542 2.584 180.988 o
-7 -2 4 39.276 48.143 19.779 3.055 o
-7 -2 5 0.310 -2.919 3.851 83.398 o
-7 -2 6 0.217 -0.556 3.442 104.409 o
-7 -2 7 2.972 1.470 3.359 105.773 o
-7 -1 1 781.319 721.616 25.976 0.380 o
-7 -1 2 1089.730 1030.420 51.613 0.161 o
-7 -1 3 328.702 356.793 35.606 0.685 o
-7 -1 4 114.587 138.534 13.278 4.759 o
-7 -1 5 19.781 20.866 9.246 13.690 o
-7 -1 6 0.002 -2.483 2.531 193.587 o
-7 -1 7 10.185 8.198 3.262 98.286 o
-7 0 1 328.263 352.070 12.649 1.782 o
-7 0 2 19.534 11.338 3.097 91.194 o
-7 0 3 424.729 512.818 42.512 0.450 o
-7 0 4 0.212 -3.145 4.149 71.924 o
-7 0 5 3.378 2.910 3.840 80.885 o
-7 0 6 42.434 54.313 8.718 13.348 o
-7 0 7 3.079 0.173 2.565 178.354 o
-7 1 1 905.782 959.930 38.554 0.236 o
-7 1 2 336.466 316.228 13.443 1.778 o
-7 1 3 46.471 39.953 18.708 3.390 o
-7 1 4 17.306 5.003 9.559 13.144 o
-7 1 5 5.822 -2.730 5.093 46.526 o
-7 1 6 19.327 26.115 8.823 14.863 o
-7 1 7 53.667 59.140 10.658 9.122 o
-7 2 1 221.962 219.571 11.154 3.361 o
-7 2 2 77.321 79.789 6.728 14.722 o
-7 2 3 11.025 9.952 3.938 69.776 o
-7 2 4 203.093 223.566 19.363 2.077 o
-7 2 5 96.366 111.428 12.945 5.435 o
-7 2 6 37.300 26.666 8.504 14.976 o
-7 2 7 2.728 1.689 3.152 119.730 o
-7 3 1 374.621 413.879 12.527 1.442 o
-7 3 2 33.382 34.135 4.599 39.281 o
-7 3 3 0.588 0.639 1.895 335.628 o
-7 3 4 0.372 2.931 3.350 108.464 o
-7 3 5 55.157 67.417 9.692 10.443 o
-7 3 6 86.950 97.770 10.481 7.760 o
-7 3 7 80.318 92.825 8.903 10.026 o
-7 4 1 174.594 207.383 9.456 4.653 o
-7 4 2 169.415 178.856 10.309 4.742 o
-7 4 3 142.878 161.534 9.693 5.816 o
-7 4 4 92.549 108.894 9.446 8.472 o
-7 4 5 39.918 51.620 8.395 14.427 o
-7 4 6 0.454 1.305 1.449 557.522 o
-7 5 1 50.091 38.013 4.800 31.201 o
-7 5 2 27.395 28.575 3.517 61.126 o
-7 5 3 46.163 48.429 14.750 5.282 o
-7 5 4 170.100 189.925 11.586 4.185 o
-7 5 5 133.694 132.904 8.743 7.114 o
-7 5 6 7.272 9.304 3.167 106.676 o
-7 6 1 0.550 2.735 2.074 274.317 o
-7 6 2 175.602 186.953 19.923 2.201 o
-7 6 3 112.802 144.601 14.165 4.337 o
-7 6 4 37.699 35.704 4.490 38.550 o
-7 6 5 0.028 -0.458 1.374 655.292 o
-7 7 1 24.146 26.910 4.377 47.671 o
-7 7 2 83.086 92.002 7.602 11.969 o
-7 7 3 132.586 146.349 12.916 4.599 o
-7 7 4 65.554 60.941 7.415 14.927 o
-7 8 1 72.797 67.079 8.544 11.680 o
-7 8 2 57.582 60.893 15.275 4.810 o
-7 8 3 1.056 -1.385 2.142 263.248 o
-7 9 1 85.836 79.008 7.635 12.171 o
-6 -11 1 3.498 2.446 2.283 214.576 o
-6 -10 1 18.814 21.560 3.940 60.579 o
-6 -10 2 3.414 0.941 2.149 244.082 o
-6 -9 1 30.915 37.137 8.654 14.583 o
-6 -9 2 3.032 0.265 2.068 266.738 o
-6 -9 3 10.236 10.883 5.088 44.123 o
-6 -9 4 5.367 4.192 1.645 340.355 o
-6 -8 1 144.251 142.329 17.513 2.965 o
-6 -8 2 35.019 26.646 6.950 21.344 o
-6 -8 3 32.897 25.781 5.056 35.823 o
-6 -8 4 1.845 -1.291 1.656 419.649 o
-6 -7 1 0.802 -1.516 3.161 122.944 o
-6 -7 2 163.526 189.390 12.789 3.898 o
-6 -7 3 44.721 44.720 5.268 28.371 o
-6 -7 4 8.952 5.823 2.765 134.356 o
-6 -7 5 0.155 -0.087 1.468 570.870 o
-6 -6 1 177.779 186.009 19.070 2.330 o
-6 -6 2 54.942 50.667 8.949 12.256 o
-6 -6 3 0.532 1.622 2.416 206.962 o
-6 -6 4 11.605 13.483 5.429 38.562 o
-6 -6 5 0.081 1.963 3.172 121.739 o
-6 -6 6 1.410 0.192 1.219 747.573 o
-6 -5 1 31.517 29.682 6.331 25.152 o
-6 -5 2 0.142 1.299 1.859 349.879 o
-6 -5 3 29.834 36.311 5.982 27.270 o
-6 -5 4 86.743 111.790 18.764 3.051 o
-6 -5 5 13.007 19.527 6.139 30.090 o
-6 -5 6 0.952 -1.724 2.785 157.609 o
-6 -4 1 69.138 82.275 7.163 14.331 o
-6 -4 2 26.299 27.159 4.166 50.011 o
-6 -4 3 0.822 1.693 1.968 305.117 o
-6 -4 4 7.427 3.535 2.714 144.997 o
-6 -4 5 64.688 68.701 9.052 11.124 o
-6 -4 6 48.854 62.397 25.907 1.791 o
-6 -4 7 12.170 15.161 3.207 93.797 o
-6 -3 1 397.762 430.933 12.958 1.311 o
-6 -3 2 614.211 649.045 23.596 0.534 o
-6 -3 3 51.274 59.133 5.076 26.328 o
-6 -3 4 0.252 2.575 2.152 257.888 o
-6 -3 5 36.323 40.751 7.377 18.561 o
-6 -3 6 2.456 1.573 4.168 69.836 o
-6 -3 7 0.781 -1.996 3.226 118.145 o
-6 -2 1 13.099 16.200 2.942 104.549 o
-6 -2 2 0.804 0.703 1.760 383.976 o
-6 -2 3 340.624 362.233 14.852 1.565 o
-6 -2 4 370.463 381.920 39.807 0.553 o
-6 -2 5 6.366 8.489 3.496 91.061 o
-6 -2 6 0.739 -1.000 2.215 248.550 o
-6 -2 7 7.228 2.274 2.773 141.666 o
-6 -2 8 5.477 2.887 3.564 91.434 o
-6 -1 1 267.012 237.216 14.013 2.385 o
-6 -1 2 584.577 541.711 25.033 0.590 o
-6 -1 3 265.530 253.755 11.934 2.602 o
-6 -1 4 86.623 79.958 9.755 8.890 o
-6 -1 5 17.345 3.275 4.322 57.755 o
-6 -1 6 0.691 3.053 4.933 50.413 o
-6 -1 7 20.331 33.992 6.860 23.029 o
-6 -1 8 9.501 9.052 2.250 177.322 o
-6 0 1 829.746 816.582 20.572 0.359 o
-6 0 2 450.766 427.583 28.384 0.724 o
-6 0 3 660.187 700.550 24.595 0.469 o
-6 0 4 0.304 -0.391 2.471 201.884 o
-6 0 5 12.085 14.528 8.374 16.988 o
-6 0 6 1.764 5.978 5.579 39.116 o
-6 0 7 2.150 7.618 3.962 75.461 o
-6 0 8 8.450 4.943 1.902 245.188 o
-6 1 1 925.750 955.200 22.983 0.282 o
-6 1 2 3.644 -1.364 4.003 75.357 o
-6 1 3 251.354 259.385 10.656 2.884 o
-6 1 4 106.784 131.185 9.282 7.682 o
-6 1 5 123.422 142.733 18.042 2.961 o
-6 1 6 95.908 76.215 15.096 4.481 o
-6 1 7 52.403 54.201 6.005 21.820 o
-6 1 8 18.761 16.017 3.517 74.261 o
-6 2 1 1299.190 1344.860 34.086 0.142 o
-6 2 2 435.385 526.875 20.526 0.873 o
-6 2 3 184.960 177.015 14.367 3.281 o
-6 2 4 100.639 95.323 12.525 5.771 o
-6 2 5 15.856 19.591 6.160 29.495 o
-6 2 6 49.928 55.396 9.089 12.083 o
-6 2 7 13.690 17.975 7.596 20.260 o
-6 2 8 3.653 1.808 2.922 136.477 o
-6 3 1 1.692 4.360 1.719 363.029 o
-6 3 2 12.794 13.483 2.741 119.140 o
-6 3 3 2.277 2.648 1.668 386.385 o
-6 3 4 27.790 32.655 5.444 32.443 o
-6 3 5 398.951 489.493 30.651 0.692 o
-6 3 6 125.576 133.608 11.394 5.609 o
-6 3 7 30.507 33.136 7.461 19.052 o
-6 3 8 0.032 -1.553 2.509 196.811 o
-6 4 1 329.613 352.906 12.409 1.788 o
-6 4 2 41.725 52.331 4.262 36.032 o
-6 4 3 67.793 66.913 6.286 17.684 o
-6 4 4 33.878 37.176 7.561 18.179 o
-6 4 5 6.754 8.367 4.106 67.756 o
-6 4 6 47.281 58.416 9.412 11.466 o
-6 4 7 15.690 16.078 4.427 53.217 o
-6 4 8 14.869 16.684 3.640 73.605 o
-6 5 1 28.747 29.079 3.769 54.962 o
-6 5 2 138.284 138.658 7.645 7.614 o
-6 5 3 458.830 467.912 21.033 0.870 o
-6 5 4 424.789 446.744 21.468 0.935 o
-6 5 5 81.263 88.395 12.019 6.591 o
-6 5 6 34.899 44.432 7.691 17.302 o
-6 5 7 0.068 -0.889 2.344 225.267 o
-6 6 1 34.001 35.565 4.434 40.684 o
-6 6 2 142.756 148.560 11.178 5.211 o
-6 6 4 85.461 85.304 7.830 11.639 o
-6 6 5 114.067 112.433 8.706 8.297 o
-6 6 6 48.080 56.495 11.866 7.736 o
-6 6 7 2.408 3.527 2.185 235.173 o
-6 7 1 180.647 170.123 8.398 5.315 o
-6 7 2 9.688 7.572 3.050 111.248 o
-6 7 3 141.125 148.619 20.383 2.353 o
-6 7 4 187.384 201.533 16.675 2.656 o
-6 7 5 11.400 11.916 4.383 57.105 o
-6 7 6 0.959 1.091 1.378 598.544 o
-6 8 1 88.942 99.006 8.690 9.757 o
-6 8 2 8.660 9.850 3.386 93.064 o
-6 8 3 68.616 75.623 6.628 16.072 o
-6 8 4 58.404 61.188 7.889 14.239 o
-6 8 5 25.837 28.774 4.880 39.565 o
-6 9 1 137.742 140.959 8.749 6.831 o
-6 9 2 137.013 145.549 12.596 4.678 o
-6 9 3 30.743 39.611 5.957 26.993 o
-6 9 4 4.968 7.534 2.489 169.604 o
-6 10 1 17.177 15.807 2.330 131.807 o
-5 -11 1 0.789 1.823 2.406 207.264 o
-5 -11 2 7.209 4.725 2.753 140.660 o
-5 -10 1 66.358 63.224 12.590 6.612 o
-5 -10 2 2.671 1.162 3.066 126.745 o
-5 -10 3 0.104 -1.128 1.627 466.260 o
-5 -9 1 12.637 13.629 5.466 37.847 o
-5 -9 2 47.987 37.221 9.435 11.831 o
-5 -9 3 20.162 17.770 5.577 34.516 o
-5 -9 4 0.729 0.851 2.721 164.520 o
-5 -8 1 87.591 107.297 15.150 4.383 o
-5 -8 2 52.489 48.173 11.201 8.549 o
-5 -8 3 8.506 10.251 5.921 33.575 o
-5 -8 4 7.223 15.046 4.004 68.579 o
-5 -8 5 0.674 1.255 1.679 417.787 o
-5 -7 1 30.743 38.530 9.615 12.069 o
-5 -7 2 231.027 201.520 23.584 1.548 o
-5 -7 3 29.576 27.348 5.687 30.480 o
-5 -7 4 1.667 3.028 2.054 269.906 o
-5 -7 5 0.031 -0.402 2.368 220.941 o
-5 -7 6 1.992 2.803 1.712 372.270 o
-5 -6 1 0.872 0.575 1.603 459.154 o
-5 -6 2 32.419 35.587 4.650 38.788 o
-5 -6 3 21.920 31.102 5.439 34.063 o
-5 -6 4 10.301 19.003 4.708 49.386 o
-5 -6 5 0.561 3.071 2.336 217.652 o
-5 -6 6 4.914 8.268 3.009 121.402 o
-5 -6 7 10.615 10.700 2.470 148.305 o
-5 -5 1 436.021 422.272 13.743 1.180 o
-5 -5 2 4.697 4.282 1.750 316.957 o
-5 -5 3 0.060 0.960 1.456 568.823 o
-5 -5 4 13.242 11.798 3.781 72.447 o
-5 -5 5 28.982 21.397 7.005 21.960 o
-5 -5 6 15.539 18.482 5.297 38.781 o
-5 -5 7 8.052 7.468 2.809 130.981 o
-5 -4 1 66.552 72.568 8.895 11.219 o
-5 -4 2 15.501 14.171 3.000 99.387 o
-5 -4 3 54.927 76.391 6.476 18.058 o
-5 -4 4 0.529 -1.662 2.403 212.480 o
-5 -4 5 68.014 83.455 8.420 11.717 o
-5 -4 6 79.210 109.262 12.425 6.105 o
-5 -4 7 0.091 -0.168 2.392 216.376 o
-5 -4 8 0.241 -0.829 2.045 294.425 o
-5 -3 1 374.360 352.456 24.417 1.009 o
-5 -3 2 10.408 7.316 2.260 175.935 o
-5 -3 3 61.515 63.084 5.631 21.233 o
-5 -3 4 19.338 11.829 2.907 99.501 o
-5 -3 5 1.925 0.946 2.497 190.329 o
-5 -3 6 24.427 37.737 6.798 22.721 o
-5 -3 7 51.029 66.171 13.751 5.854 o
-5 -3 8 3.954 5.766 2.617 161.060 o
-5 -2 1 15.999 9.714 4.677 49.558 o
-5 -2 2 273.610 296.230 26.181 1.161 o
-5 -2 3 410.688 447.615 12.899 1.244 o
-5 -2 4 304.956 307.393 10.258 2.242 o
-5 -2 5 0.491 0.727 1.575 480.897 o
-5 -2 6 0.400 1.081 2.087 277.854 o
-5 -2 7 1.932 -0.836 1.828 347.919 o
-5 -2 8 21.594 19.034 5.813 31.726 o
-5 -2 9 18.253 10.913 2.671 114.457 o
-5 -1 1 80.577 78.546 7.045 13.767 o
-5 -1 2 36.929 36.248 4.157 42.577 o
-5 -1 3 35.899 42.307 4.115 42.138 o
-5 -1 4 160.787 151.637 8.843 5.901 o
-5 -1 5 383.040 362.186 13.868 1.449 o
-5 -1 6 9.594 2.348 5.051 46.045 o
-5 -1 7 14.169 10.657 3.508 81.599 o
-5 -1 8 1.393 3.833 2.373 206.028 o
-5 -1 9 1.457 0.199 1.544 483.842 o
-5 0 1 1.509 2.360 1.945 302.839 o
-5 0 2 20.511 6.858 4.045 61.676 o
-5 0 3 355.215 365.087 12.682 1.618 o
-5 0 4 104.372 102.935 6.270 12.101 o
-5 0 5 61.198 50.515 4.443 28.533 o
-5 0 6 25.731 25.776 6.093 28.031 o
-5 0 7 84.094 92.049 8.696 10.159 o
-5 0 8 1.808 5.436 2.497 182.909 o
-5 0 9 6.222 5.793 2.052 230.317 o
-5 1 1 143.745 132.465 7.405 7.683 o
-5 1 2 530.185 528.561 20.018 0.738 o
-5 1 3 292.874 271.780 10.648 2.441 o
-5 1 4 11.471 12.604 2.413 147.657 o
-5 1 5 12.884 6.414 2.409 153.371 o
-5 1 6 2.350 4.994 3.308 107.578 o
-5 1 7 24.073 37.252 5.775 29.850 o
-5 1 8 2.321 0.798 1.605 428.639 o
-5 1 9 0.956 1.887 1.548 474.390 o
-5 2 1 1721.600 1628.170 48.322 0.084 o
-5 2 2 660.220 711.607 21.177 0.494 o
-5 2 3 18.945 23.802 3.031 86.007 o
-5 2 4 3.740 2.597 1.870 302.099 o
-5 2 5 4.576 4.921 2.356 192.898 o
-5 2 6 370.921 450.661 33.291 0.672 o
-5 2 7 9.724 10.042 3.089 106.959 o
-5 2 8 28.632 36.274 4.565 41.094 o
-5 2 9 20.515 13.571 3.241 82.959 o
-5 3 1 355.033 329.070 9.960 1.861 o
-5 3 2 67.294 56.802 5.319 22.057 o
-5 3 3 115.737 120.536 13.181 4.925 o
-5 3 4 31.768 28.430 4.170 46.795 o
-5 3 5 5.422 1.522 3.175 114.399 o
-5 3 6 46.705 50.647 5.355 26.678 o
-5 3 7 66.020 45.830 4.462 27.721 o
-5 3 8 11.746 11.113 3.793 73.469 o
-5 3 9 4.214 4.367 2.580 166.547 o
-5 4 1 6.649 7.502 1.949 240.324 o
-5 4 2 27.424 24.877 2.837 80.098 o
-5 4 3 12.698 13.256 3.134 97.791 o
-5 4 4 151.330 132.699 12.021 4.804 o
-5 4 5 1.232 1.504 3.436 103.008 o
-5 4 6 3.296 1.507 3.143 119.689 o
-5 4 7 151.854 190.787 29.014 1.259 o
-5 4 8 3.634 4.240 2.047 253.506 o
-5 4 9 0.033 -1.284 3.170 123.348 o
-5 5 1 4.025 3.652 1.747 329.100 o
-5 5 2 249.830 283.170 12.693 2.512 o
-5 5 3 444.224 462.693 16.823 1.017 o
-5 5 4 147.575 168.646 16.907 3.001 o
-5 5 5 17.848 16.557 4.723 46.792 o
-5 5 6 6.071 8.379 3.199 107.144 o
-5 5 7 5.158 3.724 3.277 106.761 o
-5 5 8 21.238 21.564 4.918 41.763 o
-5 6 1 37.366 25.773 2.943 65.199 o
-5 6 2 58.245 61.000 5.616 22.033 o
-5 6 3 43.886 41.836 5.814 25.337 o
-5 6 4 321.567 357.623 17.555 1.483 o
-5 6 5 225.664 269.842 14.957 2.435 o
-5 6 6 31.669 31.128 4.737 38.863 o
-5 6 7 0.477 -2.081 1.906 336.240 o
-5 6 8 1.999 0.787 2.323 218.592 o
-5 7 1 127.414 128.564 8.780 7.392 o
-5 7 2 50.814 41.883 5.177 27.865 o
-5 7 3 42.512 44.114 4.902 31.731 o
-5 7 4 24.298 22.934 6.025 29.043 o
-5 7 5 70.514 76.670 7.215 14.331 o
-5 7 6 34.181 38.877 4.788 36.136 o
-5 7 7 24.294 24.116 3.517 65.569 o
-5 8 1 27.086 28.351 5.736 30.459 o
-5 8 2 232.043 240.984 19.779 1.865 o
-5 8 3 87.512 81.429 7.940 11.446 o
-5 8 4 0.204 1.216 1.794 374.656 o
-5 8 5 36.869 39.447 7.048 19.994 o
-5 8 6 1.632 0.908 2.241 235.604 o
-5 8 7 0.057 -0.654 1.831 369.097 o
-5 9 1 156.349 135.193 13.692 4.039 o
-5 9 2 106.724 113.695 8.746 8.541 o
-5 9 3 1.506 1.282 2.825 150.727 o
-5 9 4 49.933 48.047 4.579 31.376 o
-5 9 5 3.790 3.896 1.627 370.243 o
-5 9 6 12.206 13.369 3.185 95.961 o
-5 10 1 99.180 111.940 7.535 10.380 o
-5 10 2 122.801 116.055 10.810 6.241 o
-5 10 3 71.952 83.229 8.640 11.109 o
-5 10 4 10.220 11.940 3.125 102.779 o
-4 -12 1 6.718 1.437 2.321 196.168 o
-4 -11 1 5.398 2.207 2.912 133.561 o
-4 -11 2 13.355 11.400 3.054 102.177 o
-4 -11 3 1.042 -1.030 1.306 680.329 o
-4 -10 1 13.006 16.723 6.899 24.387 o
-4 -10 2 13.038 10.767 3.916 68.787 o
-4 -10 3 0.276 -0.406 1.639 456.520 o
-4 -10 4 0.581 -1.148 1.257 753.391 o
-4 -9 1 14.778 24.006 5.647 34.229 o
-4 -9 2 112.409 96.496 23.915 1.942 o
-4 -9 3 12.918 10.134 4.400 56.425 o
-4 -9 4 10.158 11.026 4.054 66.521 o
-4 -9 5 0.773 0.733 1.320 662.847 o
-4 -8 1 72.004 83.901 16.268 4.108 o
-4 -8 2 26.786 15.359 5.220 37.206 o
-4 -8 3 60.565 57.176 12.730 6.631 o
-4 -8 4 49.806 40.352 6.399 21.387 o
-4 -8 5 1.249 0.674 2.518 190.158 o
-4 -8 6 0.517 -1.350 2.518 193.699 o
-4 -7 1 12.089 14.116 3.757 73.207 o
-4 -7 2 1.436 -0.945 1.429 561.914 o
-4 -7 3 140.148 125.289 19.437 2.594 o
-4 -7 4 7.121 5.117 2.941 125.182 o
-4 -7 5 0.030 1.774 3.133 125.001 o
-4 -7 6 7.079 7.165 4.245 63.837 o
-4 -7 7 1.723 2.387 2.228 233.828 o
-4 -6 1 1.392 1.545 1.765 368.448 o
-4 -6 2 113.411 114.166 10.102 7.050 o
-4 -6 3 5.331 1.652 1.987 263.560 o
-4 -6 4 37.194 51.512 7.612 17.119 o
-4 -6 5 4.302 0.902 3.188 115.529 o
-4 -6 6 11.967 15.903 5.579 36.372 o
-4 -6 7 0.261 -0.232 2.092 281.535 o
-4 -5 1 228.752 238.924 13.309 2.789 o
-4 -5 2 0.058 -1.332 1.669 444.269 o
-4 -5 3 23.456 19.973 4.157 53.648 o
-4 -5 4 10.800 9.016 2.907 117.022 o
-4 -5 5 79.527 104.089 9.840 8.603 o
-4 -5 6 30.462 40.222 5.260 32.527 o
-4 -5 7 98.243 120.527 20.436 2.569 o
-4 -5 8 27.327 29.303 5.587 31.625 o
-4 -4 1 637.989 705.472 24.769 0.481 o
-4 -4 2 29.071 32.078 4.601 41.291 o
-4 -4 3 27.079 28.342 3.734 57.026 o
-4 -4 4 33.370 35.122 5.845 27.720 o
-4 -4 5 28.611 28.174 5.372 33.470 o
-4 -4 6 14.784 8.717 2.942 108.060 o
-4 -4 7 59.574 76.534 9.394 10.580 o
-4 -4 8 17.236 19.516 5.210 39.327 o
-4 -4 9 0.962 0.702 1.605 455.189 o
-4 -3 1 262.223 233.961 11.500 2.782 o
-4 -3 2 202.757 257.303 15.308 2.592 o
-4 -3 3 48.008 45.187 4.101 36.384 o
-4 -3 4 14.222 14.625 2.584 124.665 o
-4 -3 5 9.370 11.104 2.470 151.523 o
-4 -3 6 201.469 236.937 13.458 3.026 o
-4 -3 7 109.237 123.501 21.715 2.272 o
-4 -3 8 3.329 5.938 3.505 94.924 o
-4 -3 9 0.208 0.207 1.848 359.550 o
-4 -2 1 104.787 170.366 9.117 7.195 o
-4 -2 2 264.330 260.782 12.013 2.572 o
-4 -2 3 56.421 47.101 4.689 28.872 o
-4 -2 4 2.045 2.705 1.485 476.080 o
-4 -2 5 13.084 14.731 2.724 118.247 o
-4 -2 6 17.858 17.669 8.603 15.829 o
-4 -2 7 0.518 6.230 3.365 105.490 o
-4 -2 8 32.716 41.071 6.792 21.600 o
-4 -2 9 28.562 32.883 9.639 12.187 o
-4 -1 1 88.646 74.314 5.787 16.031 o
-4 -1 2 1.673 -0.453 1.705 399.969 o
-4 -1 3 228.979 258.756 14.290 2.549 o
-4 -1 4 560.178 593.923 14.101 0.738 o
-4 -1 5 776.223 798.639 23.101 0.379 o
-4 -1 6 21.134 22.437 3.745 63.253 o
-4 -1 7 19.129 17.426 3.386 77.362 o
-4 -1 8 8.269 1.866 1.896 259.506 o
-4 -1 9 5.907 7.386 2.567 158.320 o
-4 -1 10 12.433 11.534 2.731 122.683 o
-4 0 1 54.064 55.102 4.140 31.968 o
-4 0 2 4.253 1.823 1.365 498.131 o
-4 0 3 89.479 87.064 7.051 12.666 o
-4 0 4 141.143 131.633 6.558 8.444 o
-4 0 5 107.358 95.204 7.403 10.567 o
-4 0 6 199.502 198.481 10.787 3.900 o
-4 0 7 104.535 101.639 9.324 8.279 o
-4 0 8 9.335 6.305 3.073 111.427 o
-4 0 9 12.001 7.065 3.771 75.593 o
-4 0 10 2.866 2.846 1.871 308.917 o
-4 1 1 1311.970 1433.430 32.843 0.137 o
-4 1 2 192.563 192.384 8.505 4.737 o
-4 1 3 18.958 10.797 2.514 122.183 o
-4 1 4 56.188 51.088 4.051 32.541 o
-4 1 5 3.847 5.588 1.840 294.605 o
-4 1 6 13.479 14.267 2.875 109.149 o
-4 1 7 0.123 0.398 2.587 184.273 o
-4 1 8 96.913 94.822 8.844 9.283 o
-4 1 9 0.565 1.901 1.730 391.457 o
-4 1 10 14.855 10.968 3.533 79.865 o
-4 2 1 758.697 738.515 51.499 0.239 o
-4 2 2 384.455 376.849 12.908 1.460 o
-4 2 3 56.958 66.914 5.650 21.601 o
-4 2 4 159.573 147.674 10.629 5.129 o
-4 2 5 0.884 -0.480 1.587 473.332 o
-4 2 6 121.039 126.587 9.352 7.206 o
-4 2 7 8.190 11.334 4.281 61.282 o
-4 2 8 42.275 44.040 5.613 26.686 o
-4 2 9 6.990 6.159 2.389 176.623 o
-4 2 10 0.262 -0.923 1.926 331.739 o
-4 3 1 967.463 917.016 42.863 0.213 o
-4 3 2 1473.430 1352.060 58.865 0.100 o
-4 3 3 117.045 119.879 9.468 7.362 o
-4 3 4 6.151 7.679 2.867 130.213 o
-4 3 5 118.839 108.758 14.300 4.422 o
-4 3 6 25.473 29.538 4.972 38.444 o
-4 3 7 59.664 52.692 6.025 20.723 o
-4 3 8 82.847 96.083 12.397 6.182 o
-4 3 9 75.452 68.779 6.016 17.420 o
-4 3 10 54.221 47.044 11.848 7.728 o
-4 4 1 374.216 339.343 23.398 1.063 o
-4 4 2 73.105 59.392 5.260 21.003 o
-4 4 3 5.982 2.264 2.267 205.756 o
-4 4 4 84.506 85.467 19.221 2.994 o
-4 4 5 275.737 239.466 18.989 1.772 o
-4 4 6 46.240 39.463 8.215 14.932 o
-4 4 7 69.193 49.457 9.363 10.804 o
-4 4 8 5.834 -1.504 2.807 144.333 o
-4 4 9 72.772 68.546 6.296 16.946 o
-4 4 10 11.190 12.179 4.269 59.879 o
-4 5 1 338.583 337.834 10.865 1.878 o
-4 5 2 13.233 10.489 2.132 171.091 o
-4 5 3 1.066 -0.271 1.685 418.988 o
-4 5 4 38.010 44.242 8.927 13.303 o
-4 5 5 8.046 16.711 5.514 37.870 o
-4 5 6 39.373 39.480 5.811 26.414 o
-4 5 7 0.856 1.583 2.557 184.293 o
-4 5 8 139.165 114.283 13.004 4.703 o
-4 5 9 48.897 49.672 9.710 10.996 o
-4 6 1 55.575 43.919 4.537 30.574 o
-4 6 2 14.000 20.314 4.645 48.875 o
-4 6 3 244.775 236.395 13.714 2.599 o
-4 6 4 106.734 106.124 10.887 6.721 o
-4 6 5 7.915 13.935 5.023 45.413 o
-4 6 6 7.113 9.035 4.667 53.133 o
-4 6 7 52.620 37.618 7.719 16.071 o
-4 6 8 8.489 10.108 4.331 60.149 o
-4 6 9 14.928 16.729 3.188 89.998 o
-4 7 1 86.872 83.415 6.618 13.887 o
-4 7 2 6.176 4.889 2.703 147.491 o
-4 7 3 1.438 1.497 1.710 390.327 o
-4 7 4 6.662 2.223 2.100 230.004 o
-4 7 5 139.868 137.326 10.429 5.794 o
-4 7 6 216.132 227.171 19.021 2.054 o
-4 7 7 96.903 102.366 8.142 9.988 o
-4 7 8 0.322 0.134 1.541 512.765 o
-4 7 9 5.361 3.754 2.025 247.687 o
-4 8 1 58.402 58.582 12.383 6.980 o
-4 8 2 198.760 232.187 20.088 1.982 o
-4 8 3 0.818 -1.474 2.013 299.244 o
-4 8 4 10.989 8.509 2.465 150.997 o
-4 8 5 27.369 27.386 6.534 24.577 o
-4 8 6 5.818 1.842 2.123 232.006 o
-4 8 7 51.235 55.273 7.437 16.354 o
-4 8 8 44.592 42.336 4.006 39.335 o
-4 9 1 44.114 47.960 6.522 21.066 o
-4 9 2 21.171 27.884 6.626 24.728 o
-4 9 3 140.851 177.849 11.597 4.775 o
-4 9 4 119.690 119.957 15.588 3.828 o
-4 9 5 15.410 18.693 3.561 74.719 o
-4 9 6 0.843 -0.348 1.482 541.019 o
-4 9 7 27.647 25.595 3.197 69.644 o
-4 10 1 21.674 18.625 5.128 39.294 o
-4 10 2 33.325 34.684 4.780 37.204 o
-4 10 3 12.699 13.289 2.966 106.362 o
-4 10 4 5.620 3.885 1.941 262.853 o
-4 10 5 11.457 10.197 3.188 99.036 o
-4 10 6 4.954 5.081 1.578 361.621 o
-4 11 1 10.331 12.802 4.500 54.758 o
-4 11 2 44.675 49.123 4.536 33.219 o
-4 11 3 32.227 29.869 4.901 37.057 o
-4 11 4 15.052 10.860 2.891 108.512 o
-3 -12 1 0.143 -1.657 2.677 172.608 o
-3 -11 1 39.186 36.491 9.699 11.622 o
-3 -11 2 9.441 6.305 3.926 72.450 o
-3 -11 3 2.377 1.624 1.984 287.593 o
-3 -10 1 12.837 16.096 5.127 42.124 o
-3 -10 2 25.013 10.452 5.109 39.755 o
-3 -10 3 1.668 2.169 2.366 209.434 o
-3 -10 4 5.700 13.924 5.884 34.120 o
-3 -10 5 4.893 -1.319 2.132 241.494 o
-3 -9 1 5.884 3.140 5.073 46.486 o
-3 -9 2 64.039 66.689 9.749 10.018 o
-3 -9 3 16.411 15.469 5.211 40.071 o
-3 -9 4 19.541 12.859 4.361 53.483 o
-3 -9 5 4.387 3.724 2.662 157.842 o
-3 -9 6 8.574 2.779 2.900 127.772 o
-3 -8 1 349.135 374.574 14.492 1.526 o
-3 -8 2 15.275 15.481 7.208 22.335 o
-3 -8 3 63.304 58.956 14.555 5.201 o
-3 -8 4 194.750 205.492 18.207 2.333 o
-3 -8 5 23.842 27.157 7.434 19.974 o
-3 -8 6 0.060 -1.933 2.109 278.230 o
-3 -8 7 0.005 -1.046 1.952 325.366 o
-3 -7 1 172.579 189.529 9.415 4.897 o
-3 -7 2 0.044 -0.689 1.714 421.114 o
-3 -7 3 34.538 32.136 8.118 16.236 o
-3 -7 4 43.971 57.461 13.145 6.496 o
-3 -7 5 206.247 223.939 15.691 2.623 o
-3 -7 6 20.779 12.809 3.987 61.027 o
-3 -7 7 0.613 1.577 2.549 186.305 o
-3 -6 1 30.622 35.543 5.097 34.653 o
-3 -6 2 154.431 164.084 11.691 4.618 o
-3 -6 3 24.403 17.087 5.455 34.950 o
-3 -6 4 27.407 36.349 5.182 34.590 o
-3 -6 5 37.780 36.624 6.749 21.479 o
-3 -6 6 1.266 0.942 2.035 285.568 o
-3 -6 7 31.568 31.443 4.226 45.353 o
-3 -6 8 12.986 11.548 4.331 57.641 o
-3 -5 1 97.306 123.878 12.300 5.718 o
-3 -5 2 68.496 88.539 11.207 7.647 o
-3 -5 3 196.392 192.714 10.139 4.174 o
-3 -5 4 1.996 2.792 1.636 402.943 o
-3 -5 5 75.158 95.802 9.163 9.823 o
-3 -5 6 80.746 94.904 11.999 6.551 o
-3 -5 7 38.276 48.746 5.614 27.018 o
-3 -5 8 9.850 7.217 3.728 78.779 o
-3 -5 9 3.084 3.106 1.646 379.584 o
-3 -4 1 2444.320 2647.970 69.019 0.039 o
-3 -4 2 417.865 459.826 18.374 1.032 o
-3 -4 3 14.577 16.686 3.438 80.712 o
-3 -4 4 67.333 56.605 5.367 21.867 o
-3 -4 5 0.225 0.099 1.413 611.873 o
-3 -4 6 94.631 128.766 10.927 6.710 o
-3 -4 7 203.861 235.594 19.058 2.087 o
-3 -4 8 80.047 93.948 12.138 6.461 o
-3 -4 9 34.802 41.553 6.883 20.878 o
-3 -3 1 1.252 0.192 1.079 941.012 o
-3 -3 2 49.561 58.478 6.487 19.819 o
-3 -3 3 177.018 221.285 12.940 3.487 o
-3 -3 4 165.523 148.301 6.978 6.749 o
-3 -3 5 68.810 70.201 4.963 21.920 o
-3 -3 6 116.632 117.717 8.288 8.474 o
-3 -3 7 1.533 2.293 3.279 112.094 o
-3 -3 8 35.526 29.727 13.610 6.338 o
-3 -3 9 0.892 2.374 2.342 216.627 o
-3 -3 10 2.217 -0.096 1.365 584.928 o
-3 -2 1 1018.020 1003.060 23.125 0.245 o
-3 -2 2 97.788 127.080 6.934 10.770 o
-3 -2 3 8.524 8.951 2.016 212.642 o
-3 -2 4 220.696 241.292 9.179 3.625 o
-3 -2 5 152.397 159.054 7.483 6.766 o
-3 -2 6 300.604 304.991 10.908 2.227 o
-3 -2 7 159.245 184.398 14.784 3.389 o
-3 -2 8 74.761 88.153 17.029 3.759 o
-3 -2 9 28.831 37.193 6.226 25.676 o
-3 -2 10 2.314 0.230 1.709 387.048 o
-3 -1 1 252.103 257.893 10.359 2.927 o
-3 -1 2 2.873 14.057 2.610 153.121 o
-3 -1 3 49.683 39.456 4.895 30.408 o
-3 -1 4 1299.760 1361.080 43.397 0.130 o
-3 -1 5 128.719 113.639 7.203 9.020 o
-3 -1 6 43.337 40.710 3.305 48.322 o
-3 -1 7 0.322 1.821 2.118 268.002 o
-3 -1 8 14.241 10.218 2.857 112.482 o
-3 -1 9 16.156 22.064 3.408 77.314 o
-3 -1 10 60.380 67.872 18.320 3.417 o
-3 0 1 221.280 210.729 7.386 4.244 o
-3 0 2 75.495 55.408 5.664 19.480 o
-3 0 3 22.748 28.205 4.129 52.301 o
-3 0 4 977.482 840.926 30.249 0.261 o
-3 0 5 2235.150 2234.900 48.511 0.052 o
-3 0 6 656.689 618.803 23.844 0.509 o
-3 0 7 140.803 121.460 6.767 8.561 o
-3 0 8 0.238 1.831 2.741 162.247 o
-3 0 9 0.001 -1.161 2.342 226.070 o
-3 0 10 2.267 -0.441 1.383 570.130 o
-3 1 1 90.163 70.874 5.149 17.651 o
-3 1 2 106.553 114.477 5.678 12.268 o
-3 1 3 107.193 125.619 6.666 10.520 o
-3 1 4 321.391 294.930 11.880 2.039 o
-3 1 5 38.483 36.564 4.329 39.827 o
-3 1 6 84.338 72.534 7.336 13.097 o
-3 1 7 126.687 113.245 7.495 8.859 o
-3 1 8 289.433 270.770 15.593 1.965 o
-3 1 9 9.263 8.342 2.829 126.031 o
-3 1 10 1.701 1.852 1.858 329.810 o
-3 1 11 18.201 15.707 2.628 111.871 o
-3 2 1 49.797 56.227 3.135 41.408 o
-3 2 2 616.055 615.927 19.979 0.587 o
-3 2 3 3845.090 3987.070 81.824 0.017 o
-3 2 4 224.896 198.351 9.376 3.850 o
-3 2 5 1.108 1.799 2.474 195.234 o
-3 2 6 24.644 20.780 8.148 17.076 o
-3 2 7 10.775 10.273 2.784 124.040 o
-3 2 8 28.533 36.365 6.975 21.389 o
-3 2 9 42.397 30.821 4.723 35.379 o
-3 2 10 105.932 114.099 7.740 9.675 o
-3 2 11 16.055 11.618 2.367 138.766 o
-3 3 1 131.907 101.210 9.916 6.832 o
-3 3 2 204.745 164.422 13.708 3.305 o
-3 3 3 577.418 685.921 35.046 0.423 o
-3 3 4 0.202 0.066 1.617 469.259 o
-3 3 5 123.350 111.583 10.075 6.814 o
-3 3 6 92.751 97.924 7.753 10.899 o
-3 3 7 38.838 43.912 14.460 5.564 o
-3 3 8 87.234 87.921 7.851 11.407 o
-3 3 9 60.862 64.228 8.667 12.183 o
-3 3 10 30.382 32.859 4.130 46.966 o
-3 3 11 1.249 -0.296 1.063 975.076 o
-3 4 1 923.193 814.429 39.268 0.247 o
-3 4 2 1654.300 1617.990 67.300 0.076 o
-3 4 3 244.693 205.850 17.573 2.155 o
-3 4 4 364.173 407.324 16.504 1.314 o
-3 4 5 131.655 123.865 15.699 3.661 o
-3 4 6 4.194 15.508 4.017 69.912 o
-3 4 7 6.423 11.939 5.290 41.811 o
-3 4 8 10.083 12.720 4.660 51.550 o
-3 4 9 333.384 333.920 18.596 1.419 o
-3 4 10 80.871 85.371 8.292 11.139 o
-3 5 1 235.569 238.617 13.735 2.662 o
-3 5 2 7.998 14.465 4.697 51.245 o
-3 5 3 225.388 232.350 9.489 3.562 o
-3 5 4 48.055 48.175 6.817 19.276 o
-3 5 5 90.065 62.707 7.528 12.654 o
-3 5 6 163.985 153.283 13.371 3.939 o
-3 5 7 135.081 133.639 15.436 3.672 o
-3 5 8 17.885 11.583 4.895 44.839 o
-3 5 9 58.236 54.772 9.288 11.310 o
-3 5 10 55.319 55.359 5.814 22.127 o
-3 6 1 194.184 192.897 7.365 5.042 o
-3 6 2 9.915 11.131 2.668 133.406 o
-3 6 3 79.389 96.261 26.096 1.708 o
-3 6 4 13.249 15.957 4.061 62.924 o
-3 6 5 13.303 6.377 2.288 163.508 o
-3 6 6 39.239 38.076 8.497 14.571 o
-3 6 7 211.137 184.032 18.382 2.275 o
-3 6 8 140.394 135.100 13.949 4.143 o
-3 6 9 13.192 5.668 4.320 59.236 o
-3 6 10 121.128 115.313 7.992 8.607 o
-3 7 1 10.737 6.351 1.939 218.602 o
-3 7 2 1.569 -1.887 2.251 236.302 o
-3 7 3 53.715 46.742 5.406 25.299 o
-3 7 4 28.675 31.712 5.755 29.647 o
-3 7 5 115.012 129.495 14.555 4.234 o
-3 7 6 179.204 167.440 16.502 2.870 o
-3 7 7 46.987 36.353 5.295 28.636 o
-3 7 8 6.465 4.892 3.425 96.297 o
-3 7 9 11.918 7.248 3.388 90.741 o
-3 7 10 1.510 1.242 1.638 423.158 o
-3 8 1 4.749 6.026 2.368 188.360 o
-3 8 2 339.220 364.964 16.974 1.442 o
-3 8 3 19.050 16.807 6.312 27.978 o
-3 8 4 18.756 14.761 5.327 38.068 o
-3 8 5 2.456 0.300 2.338 214.983 o
-3 8 6 129.147 122.001 9.502 6.902 o
-3 8 7 214.555 194.175 11.656 3.505 o
-3 8 8 131.285 135.418 8.792 7.120 o
-3 8 9 27.440 25.390 3.887 54.836 o
-3 9 1 152.164 154.876 16.021 3.249 o
-3 9 2 5.536 6.254 3.864 77.328 o
-3 9 3 47.126 59.077 9.913 10.518 o
-3 9 4 44.387 39.279 8.432 14.424 o
-3 9 5 8.757 5.616 4.313 61.566 o
-3 9 6 10.173 9.415 4.506 55.397 o
-3 9 7 5.247 0.698 2.571 170.011 o
-3 9 8 44.966 45.295 4.341 35.434 o
-3 10 1 61.255 44.507 11.400 8.135 o
-3 10 2 3.539 6.085 3.139 116.248 o
-3 10 3 6.081 -1.349 3.083 120.950 o
-3 10 4 86.135 78.123 10.169 8.440 o
-3 10 5 148.272 163.544 14.087 3.828 o
-3 10 6 19.934 16.486 2.959 92.611 o
-3 10 7 0.697 0.000 1.176 848.755 o
-3 11 1 3.007 1.946 1.549 431.501 o
-3 11 2 1.573 1.401 2.068 273.163 o
-3 11 3 5.781 8.322 2.344 182.716 o
-3 11 4 14.636 11.766 2.655 122.429 o
-3 11 5 6.188 3.777 1.618 340.582 o
-3 12 1 1.340 1.304 2.720 162.579 o
-3 12 2 7.205 3.621 2.183 209.348 o
-2 -12 1 0.015 -1.726 3.221 119.487 o
-2 -12 2 0.183 -1.391 2.247 244.506 o
-2 -11 1 98.145 75.237 11.538 6.775 o
-2 -11 2 4.538 6.746 5.142 45.190 o
-2 -11 3 0.052 -1.859 3.005 137.254 o
-2 -11 4 0.095 0.000 1.259 776.572 o
-2 -10 1 31.440 31.135 4.472 42.178 o
-2 -10 2 106.322 101.082 7.808 9.932 o
-2 -10 3 23.947 15.700 7.339 20.904 o
-2 -10 4 25.072 18.481 4.985 40.135 o
-2 -10 5 4.338 3.168 2.956 130.999 o
-2 -9 1 1.906 2.541 1.738 365.308 o
-2 -9 2 17.092 18.072 3.792 66.760 o
-2 -9 3 0.075 0.000 3.134 126.107 o
-2 -9 4 0.247 0.259 2.637 177.202 o
-2 -9 5 55.203 59.728 12.535 6.879 o
-2 -9 6 40.683 28.192 7.762 17.219 o
-2 -8 1 73.282 87.084 6.851 14.472 o
-2 -8 2 4.303 6.018 2.082 236.216 o
-2 -8 3 206.585 181.032 13.368 3.278 o
-2 -8 4 131.854 134.546 14.133 4.179 o
-2 -8 5 6.678 11.555 6.381 29.246 o
-2 -8 6 7.478 3.052 2.267 196.952 o
-2 -8 7 3.713 4.521 2.499 177.750 o
-2 -7 1 21.058 24.287 2.983 84.524 o
-2 -7 2 12.380 11.083 2.566 134.977 o
-2 -7 3 150.245 164.687 9.068 5.900 o
-2 -7 4 214.939 212.269 17.958 2.243 o
-2 -7 5 433.334 437.433 25.171 0.822 o
-2 -7 6 30.620 20.212 4.977 38.231 o
-2 -7 7 9.356 10.793 2.965 114.343 o
-2 -7 8 0.432 1.119 1.807 366.971 o
-2 -6 1 6.134 8.037 2.599 153.439 o
-2 -6 2 574.232 563.753 19.537 0.667 o
-2 -6 3 339.976 322.603 14.866 1.651 o
-2 -6 4 203.664 199.911 17.973 2.336 o
-2 -6 5 3.498 7.981 3.269 106.676 o
-2 -6 6 154.206 169.843 15.938 3.192 o
-2 -6 7 52.618 43.119 7.358 17.037 o
-2 -6 8 5.506 -1.621 3.025 126.281 o
-2 -6 9 1.518 3.077 2.708 161.227 o
-2 -5 1 0.536 2.015 1.587 459.858 o
-2 -5 2 543.454 544.148 30.109 0.551 o
-2 -5 3 971.149 979.500 37.057 0.223 o
-2 -5 4 550.956 591.479 24.346 0.608 o
-2 -5 5 20.716 15.785 3.418 75.573 o
-2 -5 6 91.380 105.728 10.481 7.508 o
-2 -5 7 3.145 -1.592 3.321 108.758 o
-2 -5 8 12.810 10.814 4.381 56.745 o
-2 -5 9 16.826 20.084 3.643 70.365 o
-2 -4 1 831.784 831.725 20.549 0.355 o
-2 -4 2 272.480 250.936 11.857 2.564 o
-2 -4 3 86.243 64.200 6.122 16.088 o
-2 -4 4 46.571 39.593 4.799 32.022 o
-2 -4 5 163.412 177.999 11.505 4.418 o
-2 -4 6 14.077 17.900 3.015 97.987 o
-2 -4 7 229.570 296.459 17.756 1.979 o
-2 -4 8 44.309 56.799 9.932 10.623 o
-2 -4 9 30.538 27.114 6.357 25.311 o
-2 -4 10 1.403 1.139 2.543 185.292 o
-2 -3 1 2560.110 2533.070 44.832 0.041 o
-2 -3 2 5160.850 5020.260 108.673 0.010 o
-2 -3 3 1518.390 1615.650 32.414 0.108 o
-2 -3 4 100.036 97.864 6.045 13.055 o
-2 -3 5 18.025 16.856 2.417 122.702 o
-2 -3 6 66.353 70.335 9.925 9.593 o
-2 -3 7 1.153 -0.878 2.284 231.776 o
-2 -3 8 138.280 146.546 13.119 4.427 o
-2 -3 9 17.409 22.303 4.817 44.406 o
-2 -3 10 33.083 51.022 12.251 7.602 o
-2 -2 1 0.435 2.704 0.793 1486.630 o
-2 -2 2 310.920 306.762 12.568 2.012 o
-2 -2 3 31.062 27.465 3.615 56.775 o
-2 -2 4 1705.220 1748.760 42.408 0.085 o
-2 -2 5 987.930 1025.290 32.880 0.226 o
-2 -2 6 530.241 545.707 18.086 0.759 o
-2 -2 7 64.670 67.769 6.619 16.961 o
-2 -2 8 111.410 125.348 12.146 5.534 o
-2 -2 9 3.703 2.934 2.756 150.831 o
-2 -2 10 33.130 43.177 8.318 15.320 o
-2 -2 11 24.971 25.585 7.199 21.117 o
-2 -1 1 296.257 266.578 13.872 2.108 o
-2 -1 2 49.115 35.922 6.064 23.517 o
-2 -1 3 411.410 516.693 29.831 0.685 o
-2 -1 4 161.320 170.723 12.316 4.218 o
-2 -1 5 388.721 404.899 18.089 1.178 o
-2 -1 6 541.114 546.113 17.285 0.756 o
-2 -1 7 115.537 100.731 7.800 9.449 o
-2 -1 8 6.290 3.118 2.520 168.908 o
-2 -1 9 56.498 57.129 6.876 17.613 o
-2 -1 10 8.403 8.727 3.825 75.800 o
-2 -1 11 8.541 5.271 2.096 211.118 o
-2 0 1 18.483 12.678 1.970 158.848 o
-2 0 2 778.261 706.284 31.116 0.353 o
-2 0 3 1565.480 1358.470 57.979 0.095 o
-2 0 4 888.660 853.821 44.978 0.228 o
-2 0 5 2788.830 3009.530 87.172 0.029 o
-2 0 6 562.138 476.893 30.758 0.552 o
-2 0 7 5.498 6.221 2.031 237.464 o
-2 0 8 1.971 -0.399 4.023 75.558 o
-2 0 9 12.118 18.425 3.465 81.374 o
-2 0 10 20.160 18.533 3.916 61.257 o
-2 0 11 23.774 25.417 4.113 52.799 o
-2 1 1 3957.420 3442.560 58.229 0.019 o
-2 1 2 83.618 68.664 4.690 20.206 o
-2 1 3 0.213 1.104 2.302 230.197 o
-2 1 4 1120.520 1221.730 56.915 0.136 o
-2 1 5 1135.970 1110.410 69.303 0.119 o
-2 1 6 527.711 515.050 27.370 0.620 o
-2 1 7 228.233 222.792 15.154 2.556 o
-2 1 8 215.540 199.867 17.720 2.310 o
-2 1 9 4.571 3.002 3.047 123.602 o
-2 1 10 11.944 12.217 3.796 72.807 o
-2 1 11 3.722 0.782 1.380 518.122 o
-2 2 1 1236.290 1014.920 19.295 0.197 o
-2 2 2 594.991 518.674 23.083 0.618 o
-2 2 3 3776.020 4023.870 100.617 0.017 o
-2 2 4 1967.930 1948.530 80.827 0.053 o
-2 2 5 211.788 166.090 13.338 3.309 o
-2 2 6 171.020 153.743 20.465 2.205 o
-2 2 7 74.966 70.549 10.554 8.459 o
-2 2 8 260.600 282.769 30.899 0.951 o
-2 2 9 258.448 222.860 27.034 1.204 o
-2 2 10 109.925 96.753 7.582 10.132 o
-2 2 11 0.982 1.988 1.587 451.641 o
-2 3 1 131.131 140.322 7.418 8.059 o
-2 3 2 335.554 386.462 14.880 1.535 o
-2 3 3 2492.020 2676.510 98.549 0.033 o
-2 3 4 3461.350 3362.630 129.436 0.018 o
-2 3 5 152.645 106.628 15.449 3.630 o
-2 3 6 3.782 2.542 3.354 104.521 o
-2 3 7 69.838 61.959 9.921 9.625 o
-2 3 8 2.772 0.797 3.284 111.105 o
-2 3 9 4.539 3.716 2.338 198.236 o
-2 3 10 15.034 14.079 3.050 97.808 o
-2 3 11 121.764 120.324 7.542 8.885 o
-2 4 1 82.119 80.688 9.488 9.398 o
-2 4 2 5993.180 6152.840 149.562 0.007 o
-2 4 3 547.156 482.242 19.201 0.761 o
-2 4 4 157.244 179.438 15.624 3.207 o
-2 4 5 35.768 39.994 4.399 39.462 o
-2 4 6 165.606 163.430 9.603 5.273 o
-2 4 7 110.718 96.289 9.023 8.452 o
-2 4 8 75.823 77.684 9.582 9.584 o
-2 4 9 235.728 236.298 12.808 2.820 o
-2 4 10 76.082 69.175 6.140 16.957 o
-2 4 11 31.496 29.305 4.110 47.611 o
-2 5 1 3.925 4.455 3.398 100.774 o
-2 5 2 455.078 385.452 32.121 0.654 o
-2 5 3 1030.500 930.507 31.786 0.230 o
-2 5 4 205.020 211.554 15.337 2.743 o
-2 5 5 489.563 455.980 14.902 0.974 o
-2 5 6 232.611 215.427 12.669 2.974 o
-2 5 7 38.957 34.255 4.938 33.913 o
-2 5 8 79.054 98.974 13.443 5.481 o
-2 5 9 36.392 37.968 8.239 15.531 o
-2 5 10 91.327 86.384 19.816 2.807 o
-2 5 11 57.342 37.594 7.842 15.325 o
-2 6 1 413.936 462.959 20.724 0.963 o
-2 6 2 25.230 20.629 2.701 90.966 o
-2 6 3 79.861 72.534 12.357 6.489 o
-2 6 4 246.023 224.506 9.831 3.274 o
-2 6 5 132.047 120.441 7.338 8.553 o
-2 6 6 120.194 103.656 12.620 5.294 o
-2 6 7 428.703 402.961 20.882 0.988 o
-2 6 8 612.311 547.409 34.375 0.449 o
-2 6 9 19.216 11.326 6.349 28.021 o
-2 6 10 26.719 21.967 6.866 22.951 o
-2 6 11 2.045 1.403 1.580 440.248 o
-2 7 1 273.520 289.993 9.016 2.706 o
-2 7 2 174.741 194.176 7.711 5.412 o
-2 7 3 105.084 99.197 7.494 10.462 o
-2 7 4 177.677 172.736 17.031 2.749 o
-2 7 5 1.747 1.688 2.251 230.885 o
-2 7 6 10.743 9.531 3.333 93.329 o
-2 7 7 93.896 74.852 11.025 7.349 o
-2 7 8 117.125 92.682 11.805 5.963 o
-2 7 9 166.123 173.133 10.662 4.728 o
-2 7 10 11.895 16.303 5.555 36.637 o
-2 8 1 22.837 15.077 2.033 134.032 o
-2 8 2 0.493 0.211 1.179 851.338 o
-2 8 3 13.078 10.904 3.119 99.696 o
-2 8 4 2.915 3.605 2.536 177.176 o
-2 8 5 60.483 59.264 7.277 15.835 o
-2 8 6 497.241 482.004 30.687 0.604 o
-2 8 7 262.505 232.305 19.537 1.786 o
-2 8 8 39.472 33.412 7.072 19.928 o
-2 8 9 1.464 0.946 2.056 278.654 o
-2 8 10 22.674 26.396 4.523 46.134 o
-2 9 1 209.750 243.412 12.789 3.041 o
-2 9 2 40.858 42.333 5.316 29.232 o
-2 9 3 69.489 80.806 8.419 11.709 o
-2 9 4 38.825 46.271 6.199 23.587 o
-2 9 5 31.981 32.703 4.163 45.727 o
-2 9 6 26.484 23.052 4.281 49.044 o
-2 9 7 60.459 53.405 6.014 20.597 o
-2 9 8 154.751 157.390 9.719 5.554 o
-2 9 9 98.209 95.992 6.330 12.827 o
-2 10 1 57.810 55.730 8.264 13.524 o
-2 10 2 103.262 110.613 8.269 9.291 o
-2 10 3 102.339 113.596 9.965 7.525 o
-2 10 4 101.595 116.097 13.493 5.001 o
-2 10 5 280.294 244.775 19.320 1.713 o
-2 10 6 25.357 32.290 6.834 22.718 o
-2 10 7 2.926 6.073 2.869 138.349 o
-2 10 8 15.516 16.305 4.128 59.818 o
-2 11 1 1.702 -2.372 3.302 111.729 o
-2 11 2 6.844 8.557 5.286 42.146 o
-2 11 3 0.938 -1.142 2.819 153.950 o
-2 11 4 12.589 16.748 4.803 47.272 o
-2 11 5 49.787 42.520 6.976 18.759 o
-2 11 6 151.141 157.875 12.782 4.293 o
-2 11 7 93.855 100.345 9.032 9.068 o
-2 12 1 6.666 5.408 2.986 122.465 o
-2 12 2 3.135 3.288 2.031 263.796 o
-2 12 3 18.802 15.800 3.396 78.242 o
-2 12 4 24.226 20.677 4.186 52.484 o
-2 12 5 16.454 11.082 2.950 102.801 o
-1 -12 1 4.571 -1.664 2.689 159.403 o
-1 -12 2 8.097 6.659 3.934 72.956 o
-1 -11 1 55.407 49.430 5.307 25.209 o
-1 -11 2 0.077 -2.810 1.941 328.365 o
-1 -11 3 8.896 5.917 1.908 237.342 o
-1 -11 4 1.531 1.164 2.660 169.385 o
-1 -10 1 247.968 240.423 21.073 1.674 o
-1 -10 2 174.647 177.510 10.721 4.507 o
-1 -10 3 26.516 22.310 4.334 48.328 o
-1 -10 4 0.489 2.422 1.394 579.982 o
-1 -10 5 0.804 -1.683 3.140 124.614 o
-1 -9 1 0.083 -0.661 2.048 294.956 o
-1 -9 2 1.533 2.105 1.943 304.082 o
-1 -9 3 115.838 107.221 8.489 8.546 o
-1 -9 4 94.175 94.640 7.626 11.104 o
-1 -9 5 31.121 22.871 8.244 16.290 o
-1 -9 6 10.363 11.757 5.496 38.137 o
-1 -8 1 96.448 101.819 9.933 7.947 o
-1 -8 2 3.937 3.006 2.104 243.742 o
-1 -8 3 21.548 16.035 3.700 66.552 o
-1 -8 4 7.944 6.698 3.143 108.966 o
-1 -8 5 97.335 90.561 9.177 8.955 o
-1 -8 6 36.950 32.454 6.682 22.179 o
-1 -8 7 19.609 50.680 10.654 10.136 o
-1 -7 1 0.180 0.765 1.313 693.350 o
-1 -7 2 160.771 161.510 7.480 6.429 o
-1 -7 3 77.173 77.430 6.071 16.514 o
-1 -7 4 214.143 234.276 15.118 2.624 o
-1 -7 5 179.927 154.882 12.287 4.071 o
-1 -7 6 2.257 3.328 2.553 177.507 o
-1 -7 7 17.922 16.418 3.937 62.949 o
-1 -7 8 0.758 1.435 3.030 132.605 o
-1 -6 1 353.621 308.933 14.682 1.633 o
-1 -6 2 308.692 331.712 15.871 1.700 o
-1 -6 3 223.812 224.725 9.602 3.617 o
-1 -6 4 1404.640 1450.230 36.024 0.123 o
-1 -6 5 151.969 143.091 11.722 4.834 o
-1 -6 6 63.450 53.312 9.886 10.073 o
-1 -6 7 49.907 49.892 8.879 12.686 o
-1 -6 8 0.094 -0.000 2.124 274.219 o
-1 -6 9 1.756 1.320 2.463 195.359 o
-1 -5 1 343.305 340.694 13.864 1.660 o
-1 -5 2 852.967 867.482 39.969 0.255 o
-1 -5 3 926.294 1007.300 33.680 0.241 o
-1 -5 4 466.221 488.289 15.910 0.966 o
-1 -5 5 1.295 1.844 2.281 227.096 o
-1 -5 6 21.348 16.173 3.835 63.199 o
-1 -5 7 0.386 3.070 4.960 49.943 o
-1 -5 8 130.751 135.515 19.376 2.628 o
-1 -5 9 10.954 10.472 5.410 39.283 o
-1 -5 10 0.783 3.352 2.759 156.988 o
-1 -4 1 7.941 4.002 1.363 393.601 o
-1 -4 2 3023.030 3316.550 67.908 0.027 o
-1 -4 3 4774.210 5091.890 88.133 0.011 o
-1 -4 4 288.837 285.859 13.571 2.124 o
-1 -4 5 174.522 167.329 8.393 5.513 o
-1 -4 6 0.096 -0.082 2.049 294.612 o
-1 -4 7 13.568 16.980 5.143 41.571 o
-1 -4 8 22.559 28.994 7.420 20.074 o
-1 -4 9 23.986 35.358 7.484 19.397 o
-1 -4 10 18.537 22.795 4.124 56.278 o
-1 -3 1 10036.400 10126.100 148.620 0.003 o
-1 -3 2 4731.490 4866.840 82.326 0.012 o
-1 -3 3 172.569 194.587 6.424 5.942 o
-1 -3 4 11.538 7.785 1.859 220.578 o
-1 -3 5 62.491 86.731 7.016 15.094 o
-1 -3 6 33.290 34.260 4.272 43.272 o
-1 -3 7 25.808 27.352 4.266 48.558 o
-1 -3 8 46.530 37.560 11.177 8.841 o
-1 -3 9 75.439 91.809 9.913 8.885 o
-1 -3 10 6.020 12.156 3.546 87.355 o
-1 -3 11 0.501 -0.430 1.108 965.427 o
-1 -2 1 9174.150 8752.940 128.344 0.003 o
-1 -2 2 7397.180 6997.840 116.779 0.005 o
-1 -2 3 3110.610 3295.680 58.763 0.027 o
-1 -2 4 1283.610 1371.770 40.321 0.135 o
-1 -2 5 166.754 189.825 14.040 3.489 o
-1 -2 6 97.620 94.684 6.907 11.982 o
-1 -2 7 21.782 27.337 4.134 52.983 o
-1 -2 8 12.398 15.002 7.420 21.370 o
-1 -2 9 7.305 5.818 4.703 52.871 o
-1 -2 10 66.141 87.101 10.861 8.111 o
-1 -2 11 10.717 12.197 3.095 103.453 o
-1 -1 1 4064.350 3902.090 75.891 0.017 o
-1 -1 2 3.470 2.151 2.447 189.858 o
-1 -1 3 179.806 166.161 14.106 3.458 o
-1 -1 4 4.145 2.133 1.875 298.877 o
-1 -1 5 589.799 601.095 22.919 0.585 o
-1 -1 6 1341.160 1400.100 45.017 0.123 o
-1 -1 7 499.221 480.430 30.910 0.599 o
-1 -1 8 44.996 50.267 5.177 28.257 o
-1 -1 9 11.494 12.066 7.967 18.784 o
-1 -1 10 8.332 5.086 7.794 19.941 o
-1 -1 11 83.577 81.776 17.006 3.731 o
-1 0 1 5364.270 4903.640 114.565 0.010 o
-1 0 2 4248.640 4264.550 101.948 0.014 o
-1 0 3 1592.260 1467.150 60.135 0.088 o
-1 0 4 5.165 7.949 2.609 155.337 o
-1 0 5 4.932 5.382 4.430 60.228 o
-1 0 6 4.470 2.097 1.717 342.393 o
-1 0 7 264.312 248.021 11.744 2.663 o
-1 0 8 63.401 61.622 8.426 12.623 o
-1 0 9 76.682 74.224 10.889 7.966 o
-1 0 10 7.878 10.916 6.743 26.216 o
-1 0 11 1.480 2.475 1.758 364.113 o
-1 0 12 0.124 -0.874 1.227 816.313 o
-1 1 1 93.198 112.977 3.833 16.845 o
-1 1 2 1458.880 1438.310 37.930 0.117 o
-1 1 3 1.451 -0.899 2.373 213.964 o
-1 1 4 973.330 1061.130 39.516 0.207 o
-1 1 5 1661.000 1724.980 76.438 0.068 o
-1 1 6 315.589 332.729 28.800 0.938 o
-1 1 7 690.840 756.976 22.653 0.445 o
-1 1 8 3.330 2.170 2.522 180.052 o
-1 1 9 142.892 162.067 16.356 3.204 o
-1 1 10 18.021 24.232 8.366 16.520 o
-1 1 11 13.581 10.285 3.321 90.035 o
-1 1 12 0.132 1.097 1.146 891.673 o
-1 2 1 507.213 516.617 12.496 0.921 o
-1 2 2 6182.030 6072.210 117.127 0.007 o
-1 2 3 2828.820 2704.630 55.600 0.034 o
-1 2 4 4.479 8.235 2.219 205.988 o
-1 2 5 104.598 105.324 9.602 7.931 o
-1 2 6 79.147 76.822 13.720 5.452 o
-1 2 7 132.744 123.304 13.281 4.604 o
-1 2 8 671.587 721.525 30.524 0.406 o
-1 2 9 122.708 144.938 21.959 2.153 o
-1 2 10 5.912 7.104 5.215 43.631 o
-1 2 11 0.055 -1.300 2.713 168.349 o
-1 2 12 0.583 0.864 1.974 309.176 o
-1 3 1 1296.550 1156.430 25.552 0.166 o
-1 3 2 5058.370 4747.260 93.549 0.011 o
-1 3 3 8075.280 8300.710 161.816 0.004 o
-1 3 4 3172.040 3325.330 103.279 0.022 o
-1 3 5 214.528 218.311 21.523 1.779 o
-1 3 6 33.042 29.163 8.927 13.889 o
-1 3 7 16.236 8.580 6.490 27.432 o
-1 3 8 80.971 119.601 19.103 2.966 o
-1 3 9 129.118 103.538 10.958 6.140 o
-1 3 10 41.954 33.923 5.980 25.374 o
-1 3 11 75.091 66.567 6.570 16.023 o
-1 3 12 4.180 3.492 2.577 168.283 o
-1 4 1 647.056 663.904 37.379 0.374 o
-1 4 2 723.542 744.071 16.719 0.465 o
-1 4 3 30.709 36.525 3.422 57.179 o
-1 4 4 693.487 710.733 24.938 0.441 o
-1 4 5 329.774 276.676 14.374 1.845 o
-1 4 6 1161.500 1203.610 38.967 0.164 o
-1 4 7 240.123 208.718 13.863 2.729 o
-1 4 8 29.690 24.882 4.332 46.258 o
-1 4 9 7.359 8.488 5.318 41.570 o
-1 4 10 0.001 -0.000 2.167 263.912 o
-1 4 11 0.148 1.279 1.705 413.718 o
-1 4 12 33.108 25.657 3.698 54.468 o
-1 5 1 1540.300 1570.190 57.909 0.090 o
-1 5 2 2791.880 2891.710 105.563 0.027 o
-1 5 3 1201.900 1068.610 27.357 0.187 o
-1 5 4 137.799 113.332 7.204 8.559 o
-1 5 5 8.835 10.940 2.205 181.331 o
-1 5 6 33.275 44.854 5.944 26.164 o
-1 5 7 160.777 121.788 8.752 6.393 o
-1 5 8 94.509 92.619 9.328 8.851 o
-1 5 9 51.628 47.944 9.304 11.723 o
-1 5 10 48.617 38.741 6.478 21.284 o
-1 5 11 18.636 16.597 4.012 60.592 o
-1 5 12 2.042 2.373 2.476 190.433 o
-1 6 1 225.449 219.734 12.693 3.020 o
-1 6 2 7.246 4.750 6.344 29.881 o
-1 6 3 60.724 38.240 5.368 24.937 o
-1 6 4 172.356 158.450 9.031 5.416 o
-1 6 5 1101.050 1150.780 37.579 0.180 o
-1 6 6 330.786 310.787 14.290 1.761 o
-1 6 7 352.347 374.145 20.197 1.219 o
-1 6 8 92.855 98.058 16.157 3.938 o
-1 6 9 9.314 6.750 2.785 130.891 o
-1 6 10 23.880 17.508 6.480 26.032 o
-1 6 11 1.276 -1.679 2.713 165.195 o
-1 7 1 3806.700 4162.850 62.844 0.018 o
-1 7 2 123.320 107.569 5.747 11.080 o
-1 7 3 56.146 54.226 4.600 28.505 o
-1 7 4 38.422 45.514 9.030 12.995 o
-1 7 5 0.476 1.951 4.850 52.333 o
-1 7 6 259.136 273.194 17.331 1.938 o
-1 7 7 254.544 266.292 23.992 1.374 o
-1 7 8 399.266 396.244 29.903 0.759 o
-1 7 9 179.839 138.659 17.868 2.671 o
-1 7 10 27.768 24.464 4.664 42.434 o
-1 7 11 8.574 9.286 2.476 156.303 o
-1 8 1 37.565 36.785 3.103 56.973 o
-1 8 2 279.093 292.424 10.900 2.444 o
-1 8 3 331.665 340.633 12.931 1.775 o
-1 8 4 263.692 288.624 15.912 2.024 o
-1 8 5 173.125 169.347 11.166 4.448 o
-1 8 6 178.847 146.967 14.164 3.555 o
-1 8 7 5.284 4.546 4.021 72.448 o
-1 8 8 34.056 26.609 5.419 31.898 o
-1 8 9 37.864 33.410 6.865 21.079 o
-1 8 10 38.555 30.970 5.904 26.731 o
-1 8 11 4.096 3.193 1.790 318.000 o
-1 9 1 54.794 45.038 4.526 30.719 o
-1 9 2 28.514 28.717 4.311 46.221 o
-1 9 3 44.181 46.538 4.992 30.236 o
-1 9 4 19.170 20.698 3.841 62.999 o
-1 9 5 78.503 77.914 12.813 6.100 o
-1 9 6 138.600 143.031 11.161 5.362 o
-1 9 7 299.995 297.670 16.466 1.769 o
-1 9 8 87.690 91.534 11.455 6.901 o
-1 9 9 20.106 19.561 5.006 41.237 o
-1 9 10 0.004 0.258 1.506 543.051 o
-1 10 1 0.191 -2.526 1.806 377.607 o
-1 10 2 58.355 63.124 7.062 16.504 o
-1 10 3 203.773 194.297 10.053 4.061 o
-1 10 4 28.622 35.684 4.267 45.175 o
-1 10 5 217.618 251.966 13.106 2.865 o
-1 10 6 1.704 1.848 2.844 147.692 o
-1 10 7 22.434 16.675 3.858 61.714 o
-1 10 8 18.662 22.002 3.637 68.171 o
-1 10 9 20.775 24.338 3.311 74.355 o
-1 11 1 0.214 0.245 1.374 643.542 o
-1 11 2 0.806 -0.645 2.019 297.596 o
-1 11 3 1.360 0.724 2.662 170.227 o
-1 11 4 357.364 377.787 19.654 1.228 o
-1 11 5 162.529 156.895 9.029 5.691 o
-1 11 6 192.498 169.836 11.378 4.059 o
-1 11 7 62.219 70.620 8.458 12.357 o
-1 11 8 1.158 3.709 2.079 265.244 o
-1 12 1 17.678 13.984 3.526 75.932 o
-1 12 2 3.333 5.572 3.878 78.531 o
-1 12 3 7.133 5.441 3.786 79.395 o
-1 12 4 35.420 22.094 6.575 23.630 o
-1 12 5 21.086 24.082 6.326 27.085 o
-1 12 6 22.917 22.808 4.352 49.627 o
0 -12 1 10.104 6.747 3.860 74.058 o
0 -12 2 15.499 5.609 3.704 75.661 o
0 -11 1 12.273 9.044 3.071 104.783 o
0 -11 2 32.575 31.591 6.666 22.865 o
0 -11 3 29.718 18.592 3.447 64.940 o
0 -11 4 4.189 4.509 1.805 305.865 o
0 -10 1 193.282 181.787 16.605 2.697 o
0 -10 2 2.171 3.642 2.224 228.644 o
0 -10 3 1.040 3.090 3.003 133.094 o
0 -10 4 15.939 12.980 4.237 57.936 o
0 -10 5 1.049 -0.239 1.857 347.628 o
0 -9 1 96.009 92.355 8.956 9.242 o
0 -9 2 321.151 334.130 15.587 1.660 o
0 -9 3 109.187 112.205 10.281 7.060 o
0 -9 4 28.790 23.084 4.115 50.635 o
0 -9 5 1.010 -0.288 2.532 189.976 o
0 -9 6 0.694 -1.696 2.000 303.921 o
0 -9 7 0.923 1.207 1.894 329.468 o
0 -8 1 35.958 42.668 4.615 36.611 o
0 -8 2 25.525 29.652 3.791 56.539 o
0 -8 3 0.331 -0.148 2.103 277.953 o
0 -8 4 21.283 14.321 4.185 55.844 o
0 -8 5 159.438 151.733 10.630 5.089 o
0 -8 6 55.063 54.379 7.915 14.664 o
0 -8 7 12.001 10.065 3.758 74.840 o
0 -8 8 0.688 -1.450 2.706 167.547 o
0 -7 1 444.678 443.077 17.215 1.027 o
0 -7 2 184.269 170.595 10.053 4.624 o
0 -7 3 16.234 8.097 3.179 94.383 o
0 -7 4 1.147 0.620 1.557 478.453 o
0 -7 5 0.115 -2.540 1.444 591.379 o
0 -7 6 32.610 34.226 4.886 36.392 o
0 -7 7 0.191 -2.277 2.326 228.304 o
0 -7 8 0.533 3.312 2.655 169.792 o
0 -7 9 0.131 -1.029 2.147 268.045 o
0 -6 1 510.209 592.668 31.005 0.544 o
0 -6 2 17.214 13.030 4.300 55.875 o
0 -6 3 358.825 330.622 10.428 1.809 o
0 -6 4 234.621 186.642 10.320 3.585 o
0 -6 5 44.350 51.246 5.487 26.309 o
0 -6 6 141.543 156.946 12.440 4.583 o
0 -6 7 28.817 24.614 4.870 39.380 o
0 -6 8 6.743 6.547 3.209 106.871 o
0 -6 9 8.237 9.987 3.622 83.090 o
0 -5 1 2189.090 2368.110 62.151 0.048 o
0 -5 2 259.067 245.427 9.517 3.039 o
0 -5 3 190.748 207.330 14.092 3.140 o
0 -5 4 7.894 7.468 1.445 340.887 o
0 -5 5 158.494 165.214 7.926 6.221 o
0 -5 6 1.659 4.379 2.859 143.655 o
0 -5 7 12.797 15.749 7.789 19.439 o
0 -5 8 32.656 40.341 11.158 9.141 o
0 -5 9 1.680 2.092 2.381 207.062 o
0 -5 10 0.029 1.351 2.183 255.942 o
0 -4 1 1986.290 1942.300 41.082 0.067 o
0 -4 2 6591.660 6911.780 134.589 0.006 o
0 -4 3 2633.550 2693.610 48.827 0.038 o
0 -4 4 516.380 481.615 15.768 0.877 o
0 -4 5 241.917 250.296 9.254 3.257 o
0 -4 6 75.215 76.416 6.223 16.398 o
0 -4 7 211.544 223.348 15.537 2.613 o
0 -4 8 9.606 14.583 7.709 20.049 o
0 -4 9 129.166 139.293 14.717 3.958 o
0 -4 10 44.677 56.325 15.519 4.788 o
0 -4 11 4.519 4.711 1.665 341.824 o
0 -3 1 447.422 532.121 10.054 1.087 o
0 -3 2 54.025 49.554 2.605 45.475 o
0 -3 3 2141.650 2270.630 40.920 0.056 o
0 -3 4 15.254 11.794 2.505 130.868 o
0 -3 5 61.178 79.749 5.268 21.281 o
0 -3 6 12.560 12.966 3.061 101.875 o
0 -3 7 65.396 71.310 8.080 12.944 o
0 -3 8 129.559 105.886 17.576 3.162 o
0 -3 9 12.154 18.945 7.166 22.690 o
0 -3 10 0.009 -2.449 2.207 254.527 o
0 -3 11 21.303 16.330 4.477 49.682 o
0 -2 1 16993.000 17084.000 209.526 0.001 o
0 -2 2 10101.200 10276.000 151.368 0.003 o
0 -2 3 2021.700 1911.560 34.787 0.068 o
0 -2 4 76.280 70.511 4.025 23.811 o
0 -2 5 2.098 1.164 1.038 892.148 o
0 -2 6 227.805 237.501 16.954 2.244 o
0 -2 7 22.950 23.351 3.698 62.648 o
0 -2 8 154.075 159.561 10.247 5.294 o
0 -2 9 0.801 5.838 6.672 27.581 o
0 -2 10 42.801 47.154 11.817 7.982 o
0 -2 11 5.470 8.715 3.206 107.313 o
0 -2 12 0.959 -0.433 1.534 503.433 o
0 -1 1 251.758 218.385 3.461 4.162 o
0 -1 2 187.449 184.261 4.592 6.211 o
0 -1 3 2350.820 2518.230 51.328 0.045 o
0 -1 4 139.930 133.769 6.509 8.489 o
0 -1 5 673.834 690.676 18.979 0.510 o
0 -1 6 206.395 211.281 15.279 2.744 o
0 -1 7 12.876 7.193 3.757 75.311 o
0 -1 8 10.767 11.226 3.486 85.640 o
0 -1 9 46.775 53.828 13.198 6.437 o
0 -1 10 0.064 2.810 5.861 35.915 o
0 -1 11 39.663 38.240 8.265 15.237 o
0 -1 12 0.780 -1.589 1.723 405.644 o
0 0 1 7048.750 6641.790 108.459 0.006 o
0 0 2 435.303 320.886 7.629 1.562 o
0 0 3 4.717 0.754 1.104 675.573 o
0 0 4 80.957 80.561 5.507 17.330 o
0 0 5 120.311 130.561 8.326 8.002 o
0 0 6 298.908 304.189 14.998 1.882 o
0 0 7 1353.400 1279.010 30.884 0.143 o
0 0 8 303.666 288.017 14.888 1.909 o
0 0 9 63.802 71.061 14.793 4.990 o
0 0 10 16.449 14.362 7.592 20.220 o
0 0 11 0.424 -2.406 3.888 81.752 o
0 0 12 0.585 0.000 1.676 431.234 o
0 1 0 610.267 583.864 7.229 0.735 o
0 1 1 5349.680 5129.500 63.738 0.010 o
0 1 2 1.804 4.961 0.687 1260.820 o
0 1 3 295.775 308.812 8.538 2.454 o
0 1 4 204.193 187.877 10.107 4.092 o
0 1 5 438.819 426.352 18.468 1.020 o
0 1 6 113.609 116.705 15.480 3.942 o
0 1 7 0.217 -0.733 1.461 574.333 o
0 1 8 156.743 144.344 8.565 6.272 o
0 1 9 215.836 194.518 12.396 3.320 o
0 1 10 30.999 36.789 10.948 9.541 o
0 1 11 28.899 26.672 8.801 14.497 o
0 1 12 1.294 2.771 1.404 542.790 o
0 2 0 815.862 830.994 11.354 0.397 o
0 2 1 3969.130 3794.520 51.337 0.018 o
0 2 2 50.906 69.139 2.208 44.018 o
0 2 3 324.347 313.388 8.664 2.194 o
0 2 4 659.058 640.824 23.622 0.501 o
0 2 5 494.656 518.263 21.265 0.771 o
0 2 6 1089.840 1219.980 53.571 0.146 o
0 2 7 10.386 11.732 3.908 70.521 o
0 2 8 223.275 252.915 12.688 2.879 o
0 2 9 0.091 2.174 1.854 347.302 o
0 2 10 37.668 40.382 10.733 9.690 o
0 2 11 18.662 32.637 9.027 14.140 o
0 2 12 2.949 3.287 2.892 139.048 o
0 3 0 875.016 814.607 16.171 0.354 o
0 3 1 799.110 702.604 31.557 0.342 o
0 3 2 3.894 5.231 0.941 733.575 o
0 3 3 305.855 381.251 9.747 2.015 o
0 3 4 3512.370 3544.560 91.203 0.020 o
0 3 5 21.142 18.032 3.866 61.951 o
0 3 6 24.603 17.233 5.387 35.633 o
0 3 7 360.115 376.851 15.749 1.414 o
0 3 8 299.557 325.702 38.743 0.634 o
0 3 9 12.474 18.425 4.551 51.642 o
0 3 10 0.102 2.539 4.102 72.998 o
0 3 11 3.624 8.692 4.541 57.338 o
0 3 12 0.028 1.117 2.330 225.667 o
0 4 0 958.767 1119.030 22.218 0.247 o
0 4 1 3.672 2.472 1.121 671.039 o
0 4 2 471.885 510.259 10.766 1.039 o
0 4 3 3623.260 3737.720 58.361 0.020 o
0 4 4 2834.460 2914.940 62.002 0.032 o
0 4 5 1075.230 1069.700 35.136 0.197 o
0 4 6 484.426 443.655 27.035 0.708 o
0 4 7 124.432 109.217 6.646 9.954 o
0 4 8 7.324 13.296 2.529 149.014 o
0 4 9 49.519 24.380 6.825 20.449 o
0 4 10 6.930 4.999 3.218 107.159 o
0 4 11 63.718 55.623 11.319 8.045 o
0 4 12 94.030 103.564 10.988 7.003 o
0 5 0 74.194 73.517 13.935 5.396 o
0 5 1 714.310 683.527 18.361 0.485 o
0 5 2 1772.780 1873.090 35.818 0.080 o
0 5 3 79.882 73.890 4.002 22.643 o
0 5 4 7.914 9.560 2.235 184.795 o
0 5 5 289.233 258.856 14.570 2.103 o
0 5 6 1056.840 1040.610 25.433 0.225 o
0 5 7 857.213 816.364 27.630 0.316 o
0 5 8 0.883 -1.825 1.838 356.377 o
0 5 9 79.996 80.869 9.179 9.918 o
0 5 10 1.261 -0.354 2.255 237.202 o
0 5 11 4.860 4.248 2.828 139.829 o
0 5 12 11.105 7.507 2.135 187.023 o
0 6 0 168.945 200.017 15.210 3.117 o
0 6 1 1059.520 1112.400 35.507 0.195 o
0 6 2 1132.840 1204.570 37.455 0.170 o
0 6 3 457.302 475.027 19.447 0.908 o
0 6 4 39.335 37.665 4.203 40.630 o
0 6 5 1099.960 1054.870 30.078 0.204 o
0 6 6 97.649 85.310 6.142 13.706 o
0 6 7 3.351 3.188 1.426 471.515 o
0 6 8 7.089 7.948 2.435 167.768 o
0 6 9 44.144 47.201 8.742 13.386 o
0 6 10 16.875 12.095 5.982 31.527 o
0 6 11 20.999 22.255 7.097 22.183 o
0 6 12 13.089 11.439 4.439 55.198 o
0 7 0 1039.110 1107.740 20.752 0.230 o
0 7 1 457.378 458.335 18.886 0.938 o
0 7 2 33.703 33.916 4.897 35.979 o
0 7 3 12.434 18.251 4.280 57.423 o
0 7 4 69.987 70.306 7.435 14.116 o
0 7 5 249.642 213.027 14.236 2.575 o
0 7 6 456.624 461.864 18.806 0.938 o
0 7 7 20.672 27.112 4.521 46.861 o
0 7 8 5.974 6.038 5.314 42.189 o
0 7 9 35.735 36.633 9.188 12.923 o
0 7 10 0.708 0.106 2.632 176.811 o
0 7 11 37.379 38.619 8.905 13.525 o
0 7 12 2.252 4.900 1.686 364.007 o
0 8 0 224.304 195.159 8.330 4.124 o
0 8 1 764.035 822.601 19.211 0.399 o
0 8 2 1079.530 1159.090 43.318 0.171 o
0 8 3 616.513 688.203 62.347 0.216 o
0 8 4 182.162 191.477 12.073 3.846 o
0 8 5 81.943 84.554 23.807 2.033 o
0 8 6 44.798 41.663 6.242 22.797 o
0 8 7 70.698 68.338 12.007 7.021 o
0 8 8 122.933 135.154 16.815 3.329 o
0 8 9 58.468 74.654 12.130 7.080 o
0 8 10 66.246 65.664 9.555 10.260 o
0 8 11 30.872 35.937 4.647 39.331 o
0 9 0 11.415 15.174 3.552 80.431 o
0 9 1 102.107 112.032 7.839 9.824 o
0 9 2 107.273 110.441 6.417 11.369 o
0 9 3 136.496 151.606 9.155 6.442 o
0 9 4 405.907 396.781 28.417 0.793 o
0 9 5 139.135 162.599 11.909 4.805 o
0 9 6 59.750 63.585 7.475 15.144 o
0 9 7 70.616 61.468 7.359 14.620 o
0 9 8 7.217 7.659 3.028 116.627 o
0 9 9 37.820 37.650 5.469 29.332 o
0 9 10 19.341 12.395 3.874 64.976 o
0 9 11 0.102 1.737 1.213 784.478 o
0 10 0 114.874 123.364 10.435 6.618 o
0 10 1 4.448 3.643 1.845 297.035 o
0 10 2 90.707 88.216 7.875 11.140 o
0 10 3 244.362 273.372 13.447 2.494 o
0 10 4 12.628 29.936 5.897 31.559 o
0 10 5 35.306 32.678 4.143 44.380 o
0 10 6 97.418 94.471 19.215 2.919 o
0 10 7 42.310 41.822 5.794 25.755 o
0 10 8 25.097 34.365 4.979 37.719 o
0 10 9 30.608 38.265 6.588 23.131 o
0 10 10 0.142 0.054 1.302 722.759 o
0 11 0 17.582 21.054 5.422 36.444 o
0 11 1 78.778 89.658 10.809 7.778 o
0 11 2 21.096 18.825 3.975 59.179 o
0 11 3 3.349 3.588 2.379 197.326 o
0 11 4 170.698 164.350 9.612 5.142 o
0 11 5 82.250 66.120 7.260 13.683 o
0 11 6 18.636 14.998 3.351 80.366 o
0 11 7 1.971 3.441 4.786 53.114 o
0 11 8 11.853 9.299 2.809 121.071 o
0 11 9 0.935 1.057 1.116 877.445 o
0 12 0 42.819 36.769 4.945 32.346 o
0 12 1 81.878 64.490 17.338 3.670 o
0 12 2 21.419 17.935 3.272 78.323 o
0 12 3 0.175 0.473 1.692 426.279 o
0 12 4 2.446 4.749 2.082 252.187 o
0 12 5 142.056 133.010 8.414 7.043 o
0 12 6 150.395 132.551 15.392 3.547 o
0 12 7 26.670 25.203 6.040 28.334 o
0 13 1 21.758 18.422 3.590 68.351 o
0 13 2 31.616 21.305 4.143 49.136 o
0 13 3 37.623 25.343 3.560 53.812 o
0 13 4 10.237 4.705 2.238 184.812 o
1 -12 0 30.247 24.557 3.888 53.312 o
1 -12 1 4.650 3.446 2.502 175.931 o
1 -12 2 7.978 7.931 3.907 73.529 o
1 -11 0 20.052 17.364 5.079 40.578 o
1 -11 1 44.527 35.377 4.486 36.094 o
1 -11 2 30.832 32.576 4.653 39.886 o
1 -11 3 15.356 14.261 2.917 103.606 o
1 -11 4 5.427 4.807 1.737 309.574 o
1 -10 0 47.363 40.099 5.928 24.210 o
1 -10 1 12.392 5.106 3.281 96.515 o
1 -10 2 100.837 103.405 12.578 5.659 o
1 -10 3 64.581 73.606 7.340 14.664 o
1 -10 4 6.808 6.761 2.809 134.455 o
1 -10 5 2.067 6.076 2.692 157.671 o
1 -10 6 0.021 1.491 1.546 500.500 o
1 -9 0 71.109 62.427 7.647 13.836 o
1 -9 1 100.363 108.444 9.668 7.961 o
1 -9 2 159.137 150.516 14.343 3.696 o
1 -9 3 3.194 2.854 2.927 135.924 o
1 -9 4 1.159 -2.489 2.628 176.182 o
1 -9 5 1.401 6.286 3.373 104.019 o
1 -9 6 0.052 -1.654 1.625 468.227 o
1 -9 7 0.522 1.830 1.583 464.341 o
1 -8 0 0.276 -0.091 1.445 585.050 o
1 -8 1 105.067 104.522 6.761 11.281 o
1 -8 2 0.606 1.372 4.073 74.091 o
1 -8 3 30.386 21.446 5.686 30.928 o
1 -8 4 36.213 43.815 8.369 14.959 o
1 -8 5 9.082 5.699 3.508 89.195 o
1 -8 6 8.359 4.660 2.759 137.529 o
1 -8 7 3.120 1.711 2.043 266.927 o
1 -8 8 0.266 -1.145 1.511 536.090 o
1 -7 0 1734.710 1882.690 33.450 0.083 o
1 -7 1 217.998 229.903 8.859 3.819 o
1 -7 2 27.823 32.216 4.183 47.641 o
1 -7 3 59.459 58.830 5.047 24.669 o
1 -7 4 15.731 11.712 2.337 141.848 o
1 -7 5 0.152 -0.158 1.560 505.756 o
1 -7 6 149.491 145.828 8.432 6.555 o
1 -7 7 108.190 91.462 10.598 7.120 o
1 -7 8 5.210 9.318 3.303 101.703 o
1 -7 9 0.018 -1.179 2.199 256.320 o
1 -6 0 575.744 565.801 22.659 0.620 o
1 -6 1 390.081 396.647 23.897 0.961 o
1 -6 2 37.976 30.022 5.911 26.874 o
1 -6 3 4.197 3.723 1.578 383.562 o
1 -6 4 0.951 -1.656 1.371 623.844 o
1 -6 5 5.592 5.811 2.057 233.299 o
1 -6 6 5.213 1.593 1.785 315.935 o
1 -6 7 3.421 7.904 3.011 124.136 o
1 -6 8 39.870 37.963 5.101 31.710 o
1 -6 9 14.554 15.694 4.162 59.717 o
1 -6 10 8.589 4.316 3.341 98.595 o
1 -5 0 215.240 207.857 11.139 3.525 o
1 -5 1 375.109 437.345 27.907 0.821 o
1 -5 2 93.809 103.448 9.768 8.180 o
1 -5 3 82.755 68.309 8.398 11.342 o
1 -5 4 111.015 96.345 5.193 13.407 o
1 -5 5 201.074 196.267 9.910 4.128 o
1 -5 6 23.931 18.715 2.945 85.720 o
1 -5 7 2.133 4.445 3.814 82.304 o
1 -5 8 3.002 5.249 3.843 80.222 o
1 -5 9 33.787 30.234 6.195 25.652 o
1 -5 10 1.805 -1.504 2.806 153.381 o
1 -4 0 1257.750 1281.830 36.462 0.149 o
1 -4 1 294.264 358.922 11.206 2.061 o
1 -4 2 412.226 447.063 12.732 1.246 o
1 -4 3 1127.980 1117.810 45.751 0.162 o
1 -4 4 56.416 53.276 7.119 17.001 o
1 -4 5 330.807 322.262 17.109 1.542 o
1 -4 6 15.791 15.967 2.568 120.322 o
1 -4 7 210.557 259.257 34.803 0.845 o
1 -4 8 7.484 9.054 6.301 30.010 o
1 -4 9 26.573 18.976 6.847 23.242 o
1 -4 10 35.444 36.521 8.597 14.530 o
1 -4 11 5.554 2.408 2.752 147.433 o
1 -3 0 8.898 7.329 1.401 338.849 o
1 -3 1 509.433 534.867 11.714 0.910 o
1 -3 2 1265.550 1284.070 23.948 0.162 o
1 -3 3 2041.240 2021.720 36.680 0.064 o
1 -3 4 650.785 696.202 18.565 0.530 o
1 -3 5 0.552 2.430 1.849 342.540 o
1 -3 6 0.294 -0.244 1.072 1048.190 o
1 -3 7 3.136 4.369 2.847 141.649 o
1 -3 8 117.646 110.452 12.684 5.243 o
1 -3 9 13.971 13.622 4.921 45.343 o
1 -3 10 2.819 1.099 3.410 103.088 o
1 -3 11 80.421 87.433 6.497 14.571 o
1 -2 0 946.541 869.155 12.981 0.316 o
1 -2 1 1411.440 1348.690 24.220 0.137 o
1 -2 2 645.911 604.692 10.776 0.647 o
1 -2 3 506.813 504.739 9.736 0.979 o
1 -2 4 1.509 3.572 3.671 89.439 o
1 -2 5 575.019 622.867 20.633 0.618 o
1 -2 6 320.814 353.826 14.999 1.658 o
1 -2 7 6.239 5.624 2.239 200.841 o
1 -2 8 101.452 105.637 10.319 7.357 o
1 -2 9 15.558 11.452 7.075 23.272 o
1 -2 10 8.272 10.846 7.595 20.814 o
1 -2 11 14.751 4.410 5.039 44.563 o
1 -2 12 37.866 39.175 4.831 34.482 o
1 -1 0 2908.670 2760.640 37.149 0.034 o
1 -1 1 7928.250 7721.580 112.516 0.004 o
1 -1 2 77.549 91.076 2.764 24.842 o
1 -1 3 808.769 832.374 14.236 0.391 o
1 -1 4 3.676 5.633 1.285 505.474 o
1 -1 5 30.047 29.868 2.881 72.432 o
1 -1 6 259.505 330.757 13.721 2.152 o
1 -1 7 120.553 121.049 13.172 4.852 o
1 -1 8 1.467 2.655 2.419 200.658 o
1 -1 9 13.246 14.527 7.679 19.985 o
1 -1 10 44.428 46.027 11.480 8.384 o
1 -1 11 0.520 2.474 4.616 57.644 o
1 -1 12 16.903 22.496 4.060 58.728 o
1 0 0 13116.700 11902.900 350.377 0.002 o
1 0 1 86.056 101.449 2.667 21.519 o
1 0 2 10.528 22.027 2.310 144.068 o
1 0 3 5849.440 5722.690 110.583 0.008 o
1 0 4 6.385 9.972 1.124 447.334 o
1 0 5 603.760 644.599 16.856 0.618 o
1 0 6 937.551 1010.170 29.888 0.249 o
1 0 7 212.230 229.872 16.376 2.448 o
1 0 8 39.649 31.970 6.569 22.472 o
1 0 9 18.903 24.094 4.549 47.785 o
1 0 10 15.627 32.113 10.241 11.241 o
1 0 11 34.378 26.083 8.812 14.223 o
1 0 12 1.067 1.976 4.121 72.011 o
1 1 0 2034.720 2020.400 38.895 0.064 o
1 1 1 12358.600 11183.800 181.915 0.002 o
1 1 2 2823.920 2533.650 49.068 0.036 o
1 1 3 3916.330 3738.830 89.942 0.017 o
1 1 4 110.844 96.180 7.712 9.934 o
1 1 5 341.213 398.672 12.159 1.633 o
1 1 6 44.513 41.201 4.558 34.422 o
1 1 7 40.223 36.438 6.027 25.167 o
1 1 8 256.317 237.806 10.679 2.943 o
1 1 9 329.415 302.555 20.068 1.390 o
1 1 10 44.582 36.717 9.450 11.946 o
1 1 11 0.873 2.628 4.246 67.814 o
1 1 12 0.189 0.250 2.524 193.618 o
1 1 13 1.690 1.447 0.926 1091.330 o
1 2 0 1448.930 1459.700 19.057 0.130 o
1 2 1 1.015 2.038 0.541 2353.540 o
1 2 2 1268.370 1250.990 25.630 0.162 o
1 2 3 8869.830 8554.270 143.344 0.004 o
1 2 4 235.890 208.085 7.917 3.893 o
1 2 5 829.806 680.606 18.800 0.404 o
1 2 6 359.434 348.079 27.854 0.904 o
1 2 7 0.035 0.000 1.201 857.463 o
1 2 8 62.648 43.123 18.392 3.434 o
1 2 9 53.470 50.921 8.531 13.287 o
1 2 10 111.634 106.450 23.180 2.043 o
1 2 11 0.144 5.071 4.733 54.595 o
1 2 12 2.029 0.144 2.441 199.913 o
1 2 13 6.090 6.027 2.223 202.829 o
1 3 0 797.704 829.948 14.364 0.398 o
1 3 1 4289.890 4233.670 63.716 0.015 o
1 3 2 133.620 137.852 9.192 6.723 o
1 3 3 1765.230 1622.310 29.444 0.091 o
1 3 4 729.737 729.339 28.766 0.386 o
1 3 5 852.458 841.730 24.895 0.325 o
1 3 6 323.487 294.543 14.562 1.817 o
1 3 7 76.034 66.624 10.216 8.914 o
1 3 8 44.318 50.115 7.202 18.056 o
1 3 9 26.703 18.842 5.058 38.670 o
1 3 10 36.955 39.113 7.631 17.577 o
1 3 11 1.277 -2.328 3.072 129.381 o
1 3 12 33.597 36.356 8.713 14.296 o
1 3 13 59.341 52.776 9.912 10.193 o
1 4 0 783.572 809.468 16.790 0.403 o
1 4 1 1.129 1.149 0.861 1324.020 o
1 4 2 193.787 155.918 7.038 5.660 o
1 4 3 207.977 187.149 8.554 4.456 o
1 4 4 1026.290 1088.360 30.689 0.215 o
1 4 5 1082.630 1093.140 28.046 0.208 o
1 4 6 123.970 129.647 11.783 5.460 o
1 4 7 22.890 22.366 4.294 50.780 o
1 4 8 22.121 24.356 4.823 42.327 o
1 4 9 0.152 2.130 2.775 158.117 o
1 4 10 108.128 78.671 14.487 4.639 o
1 4 11 79.669 84.280 14.808 4.754 o
1 4 12 51.812 58.399 7.673 15.447 o
1 4 13 1.313 -2.082 1.651 431.122 o
1 5 0 1106.250 1142.310 27.096 0.199 o
1 5 1 273.194 296.267 8.522 2.729 o
1 5 2 172.262 164.329 11.380 4.429 o
1 5 3 235.733 227.305 13.055 2.821 o
1 5 4 1631.400 1524.960 43.162 0.096 o
1 5 5 725.668 671.115 33.353 0.370 o
1 5 6 667.674 639.921 62.640 0.211 o
1 5 7 378.876 371.556 13.261 1.476 o
1 5 8 23.737 18.396 3.582 66.874 o
1 5 9 2.631 2.570 3.391 103.613 o
1 5 10 1.034 2.625 4.242 67.880 o
1 5 11 48.411 40.657 10.545 9.705 o
1 5 12 193.143 186.682 13.614 3.333 o
1 5 13 79.721 78.664 7.091 13.735 o
1 6 0 768.145 809.489 21.899 0.387 o
1 6 1 809.143 896.578 46.124 0.236 o
1 6 2 272.333 269.853 12.348 2.428 o
1 6 3 1358.050 1362.710 32.833 0.135 o
1 6 4 153.186 162.670 7.899 6.450 o
1 6 5 0.251 2.407 2.009 294.983 o
1 6 6 114.785 110.742 6.967 10.156 o
1 6 7 102.254 84.340 5.674 14.153 o
1 6 8 74.813 76.333 5.573 18.314 o
1 6 9 1.745 0.666 1.837 343.108 o
1 6 10 38.751 35.574 9.839 11.361 o
1 6 11 18.878 15.889 7.040 22.999 o
1 6 12 2.005 1.750 2.828 148.756 o
1 6 13 2.141 1.066 1.989 290.472 o
1 7 0 29.318 25.953 3.400 63.123 o
1 7 1 22.664 14.127 4.204 54.750 o
1 7 2 972.480 988.525 32.169 0.236 o
1 7 3 356.219 365.734 17.237 1.370 o
1 7 4 459.196 436.100 13.541 1.103 o
1 7 5 440.573 432.345 17.093 1.052 o
1 7 6 70.562 63.393 6.410 17.175 o
1 7 7 13.533 12.206 3.896 68.540 o
1 7 8 48.798 64.506 11.925 7.577 o
1 7 9 3.148 2.203 2.505 182.776 o
1 7 10 222.889 247.891 16.699 2.278 o
1 7 11 130.642 134.309 16.788 3.283 o
1 7 12 15.486 18.257 5.527 36.007 o
1 8 0 538.559 553.108 16.734 0.763 o
1 8 1 424.077 469.485 13.474 1.155 o
1 8 2 224.689 230.466 9.651 3.553 o
1 8 3 0.209 1.622 1.640 441.765 o
1 8 4 18.773 23.553 4.605 47.033 o
1 8 5 3.946 4.005 3.738 84.338 o
1 8 6 53.019 45.263 9.364 11.598 o
1 8 7 149.297 173.529 18.856 2.546 o
1 8 8 49.633 72.500 12.396 6.999 o
1 8 9 33.594 56.595 10.770 9.529 o
1 8 10 54.705 46.617 9.779 10.708 o
1 8 11 4.917 3.690 2.470 178.656 o
1 8 12 4.875 2.773 1.641 357.994 o
1 9 0 0.156 0.600 1.487 548.346 o
1 9 1 74.930 75.232 5.360 19.032 o
1 9 2 207.666 198.859 8.748 4.296 o
1 9 3 772.682 855.148 29.578 0.333 o
1 9 4 1179.550 1260.720 44.342 0.149 o
1 9 5 20.276 19.657 5.242 38.105 o
1 9 6 68.301 68.448 8.174 12.646 o
1 9 7 5.231 5.803 3.188 110.771 o
1 9 8 13.991 18.562 4.344 55.148 o
1 9 9 170.778 189.055 17.478 2.650 o
1 9 10 77.441 85.033 14.992 4.674 o
1 9 11 30.071 24.839 4.994 37.488 o
1 10 0 55.666 44.360 4.776 28.901 o
1 10 1 3.297 3.625 2.556 173.383 o
1 10 2 23.699 23.480 4.875 41.219 o
1 10 3 0.517 0.586 2.532 190.701 o
1 10 4 0.075 2.414 2.169 255.639 o
1 10 5 24.403 29.784 4.902 39.595 o
1 10 6 6.208 2.704 7.443 22.003 o
1 10 7 10.952 17.097 5.296 40.075 o
1 10 8 35.138 37.032 5.437 30.267 o
1 10 9 25.010 25.939 6.798 23.325 o
1 10 10 12.264 23.402 4.996 43.179 o
1 10 11 2.108 1.953 1.607 421.011 o
1 11 0 105.457 96.894 11.130 6.677 o
1 11 1 179.974 185.802 24.327 1.626 o
1 11 2 57.404 60.261 5.988 20.647 o
1 11 3 76.747 84.258 10.618 8.123 o
1 11 4 14.663 7.426 2.461 141.873 o
1 11 5 0.009 -0.199 1.775 393.486 o
1 11 6 73.773 81.045 7.503 13.239 o
1 11 7 70.580 49.066 10.793 8.602 o
1 11 8 35.206 28.508 8.330 15.595 o
1 11 9 7.178 3.823 1.854 269.277 o
1 11 10 2.507 0.970 0.793 1266.570 o
1 12 0 2.172 6.539 2.898 136.820 o
1 12 1 33.423 28.863 5.645 29.866 o
1 12 2 0.361 1.767 1.695 411.530 o
1 12 3 2.776 2.038 2.212 232.098 o
1 12 4 1.493 1.163 1.647 420.044 o
1 12 5 10.951 8.367 2.334 163.947 o
1 12 6 56.018 54.625 5.449 23.814 o
1 12 7 0.381 0.432 1.367 640.624 o
1 12 8 10.219 13.467 3.389 89.121 o
1 13 1 35.456 28.208 4.625 39.317 o
1 13 2 68.215 54.181 6.369 18.153 o
1 13 3 11.002 12.759 2.504 141.341 o
1 13 4 9.645 13.226 2.453 148.982 o
1 13 5 9.140 11.055 2.898 118.775 o
1 13 6 3.492 1.821 1.442 476.042 o
2 -12 0 1.070 -0.155 1.559 485.847 o
2 -12 1 5.724 5.527 2.409 180.180 o
2 -11 0 3.183 4.667 3.432 99.610 o
2 -11 1 7.919 4.429 2.916 126.190 o
2 -11 2 19.312 17.659 4.157 56.605 o
2 -11 3 3.968 4.278 3.275 108.062 o
2 -11 4 2.208 2.536 1.555 438.670 o
2 -10 0 0.010 2.650 4.282 67.054 o
2 -10 1 13.035 13.837 3.216 93.147 o
2 -10 2 80.977 72.639 5.784 17.111 o
2 -10 3 101.830 104.169 7.505 10.495 o
2 -10 4 10.255 12.950 3.482 85.437 o
2 -10 5 3.838 2.742 1.820 314.371 o
2 -9 0 28.813 27.954 4.243 47.298 o
2 -9 1 13.814 17.129 4.113 60.929 o
2 -9 2 28.869 32.370 4.221 46.503 o
2 -9 3 11.224 6.045 3.296 96.629 o
2 -9 4 51.127 62.777 7.024 17.374 o
2 -9 5 0.103 -0.498 1.784 388.340 o
2 -9 6 0.072 1.538 2.304 229.461 o
2 -9 7 8.428 12.596 3.144 103.900 o
2 -8 0 306.258 355.291 10.397 2.054 o
2 -8 1 234.892 254.989 11.637 2.928 o
2 -8 2 44.208 54.269 5.761 24.443 o
2 -8 3 10.617 12.230 3.386 89.474 o
2 -8 4 2.052 2.960 4.783 53.229 o
2 -8 5 22.746 6.037 3.732 68.698 o
2 -8 6 1.230 4.483 2.920 138.747 o
2 -8 7 28.076 31.401 6.407 25.032 o
2 -8 8 11.055 10.739 2.944 112.673 o
2 -7 0 94.174 94.682 4.395 17.022 o
2 -7 1 1.203 0.922 1.228 729.798 o
2 -7 2 14.593 13.406 2.950 103.974 o
2 -7 3 47.016 40.414 5.653 25.853 o
2 -7 4 52.586 42.044 4.916 29.118 o
2 -7 5 102.005 98.651 9.785 7.959 o
2 -7 6 87.921 95.793 7.484 11.706 o
2 -7 7 54.422 54.991 6.060 21.197 o
2 -7 8 0.510 1.530 4.157 71.153 o
2 -7 9 1.118 -2.497 2.854 149.898 o
2 -6 0 1973.260 2054.810 60.129 0.059 o
2 -6 1 1012.870 1032.820 35.718 0.212 o
2 -6 2 18.119 19.734 2.355 122.335 o
2 -6 3 33.920 31.019 3.425 56.767 o
2 -6 4 179.928 164.944 7.905 5.596 o
2 -6 5 0.200 -0.964 1.280 746.330 o
2 -6 6 32.976 26.178 4.014 49.130 o
2 -6 7 133.421 136.018 10.018 6.221 o
2 -6 8 164.696 152.767 10.222 5.146 o
2 -6 9 31.747 30.541 6.355 24.900 o
2 -6 10 0.992 -1.169 2.180 254.791 o
2 -5 0 1.520 1.162 1.574 455.808 o
2 -5 1 49.133 54.825 5.168 26.796 o
2 -5 2 139.680 145.862 8.703 6.714 o
2 -5 3 2.558 1.016 2.119 255.700 o
2 -5 4 25.020 24.325 2.314 102.483 o
2 -5 5 140.067 129.147 9.873 6.223 o
2 -5 6 2.331 1.307 1.500 476.830 o
2 -5 7 0.191 -2.388 1.766 394.740 o
2 -5 8 3.989 1.633 2.394 196.491 o
2 -5 9 90.874 90.325 7.633 11.448 o
2 -5 10 31.115 23.908 4.683 41.032 o
2 -5 11 5.841 1.464 3.321 104.686 o
2 -4 0 161.196 164.098 7.222 6.497 o
2 -4 1 147.374 190.134 8.940 5.693 o
2 -4 2 2.567 7.212 1.485 418.199 o
2 -4 3 33.917 41.012 8.615 14.439 o
2 -4 4 491.436 566.733 28.612 0.609 o
2 -4 5 277.138 268.276 9.989 2.669 o
2 -4 6 265.679 244.156 11.046 2.763 o
2 -4 7 16.960 12.663 2.925 101.885 o
2 -4 8 2.603 3.319 2.325 209.665 o
2 -4 9 20.428 19.271 3.870 61.910 o
2 -4 10 3.459 1.889 3.053 125.921 o
2 -4 11 0.049 -1.347 1.875 352.155 o
2 -3 0 294.565 301.875 19.009 1.579 o
2 -3 1 34.012 34.522 2.541 72.435 o
2 -3 2 346.807 410.343 10.187 1.676 o
2 -3 3 1.597 6.957 8.599 16.628 o
2 -3 4 1968.550 2268.130 83.410 0.049 o
2 -3 5 8.294 5.600 2.893 126.063 o
2 -3 6 35.336 30.440 5.754 28.465 o
2 -3 7 33.252 40.366 4.791 36.159 o
2 -3 8 249.131 243.093 12.418 2.727 o
2 -3 9 14.590 16.647 3.804 68.853 o
2 -3 10 8.580 12.114 4.298 60.463 o
2 -3 11 64.675 82.791 12.852 6.255 o
2 -3 12 5.586 3.348 2.756 145.845 o
2 -2 0 660.270 584.376 10.688 0.642 o
2 -2 1 108.227 95.507 2.905 17.296 o
2 -2 2 39.202 33.663 2.061 75.588 o
2 -2 3 3171.190 3211.920 78.201 0.025 o
2 -2 4 168.867 159.296 6.229 6.777 o
2 -2 5 754.896 792.103 24.715 0.383 o
2 -2 6 283.893 251.855 12.006 2.448 o
2 -2 7 23.880 20.838 3.004 82.322 o
2 -2 8 44.741 46.612 4.653 32.666 o
2 -2 9 21.704 17.361 3.972 59.322 o
2 -2 10 56.295 106.729 17.466 3.647 o
2 -2 11 5.844 9.343 5.772 35.738 o
2 -2 12 81.103 76.364 6.207 15.768 o
2 -1 0 412.733 482.963 8.731 1.296 o
2 -1 1 1.315 1.407 0.462 2780.830 o
2 -1 2 2014.550 1888.530 30.231 0.070 o
2 -1 3 149.040 154.949 4.349 8.800 o
2 -1 4 1.035 0.193 0.783 1671.410 o
2 -1 5 65.597 65.268 6.240 18.213 o
2 -1 6 1612.910 1818.520 40.997 0.089 o
2 -1 7 181.781 176.529 9.005 4.986 o
2 -1 8 17.254 11.122 2.259 143.803 o
2 -1 9 66.069 68.909 8.297 12.513 o
2 -1 10 166.017 181.670 24.021 1.698 o
2 -1 11 15.493 7.796 5.426 38.381 o
2 -1 12 0.087 3.981 4.550 59.210 o
2 -1 13 5.144 2.737 1.807 304.580 o
2 0 0 89.630 116.193 4.234 16.416 o
2 0 1 356.804 336.104 6.119 2.015 o
2 0 2 2624.600 2425.040 47.614 0.041 o
2 0 3 82.715 102.792 3.682 19.869 o
2 0 4 282.267 265.321 8.040 2.847 o
2 0 5 25.944 28.114 2.204 100.607 o
2 0 6 5.481 5.075 1.467 391.684 o
2 0 7 4.741 2.895 1.358 476.102 o
2 0 8 5.745 3.927 1.519 378.401 o
2 0 9 137.984 139.619 9.501 6.364 o
2 0 10 40.018 37.111 7.601 17.521 o
2 0 11 195.889 210.117 30.650 1.084 o
2 0 12 6.708 8.771 6.474 28.583 o
2 0 13 3.845 7.810 2.406 183.293 o
2 1 0 4703.230 4401.410 72.387 0.013 o
2 1 1 344.411 354.693 8.361 1.933 o
2 1 2 275.412 361.400 6.953 2.523 o
2 1 3 2430.910 2431.710 49.182 0.044 o
2 1 4 1.172 1.657 0.864 1268.900 o
2 1 5 272.816 262.392 12.870 2.391 o
2 1 6 313.583 366.337 14.703 1.683 o
2 1 7 365.591 360.411 12.554 1.589 o
2 1 8 381.996 415.797 18.502 1.165 o
2 1 9 96.631 91.954 10.149 7.885 o
2 1 10 0.032 -3.274 3.155 124.487 o
2 1 11 0.645 2.244 2.727 162.299 o
2 1 12 19.581 24.912 5.383 35.956 o
2 1 13 0.169 -0.000 1.916 335.877 o
2 2 0 361.078 371.651 13.170 1.553 o
2 2 1 618.695 542.686 8.773 0.742 o
2 2 2 491.245 418.805 9.085 1.141 o
2 2 3 29422.300 28513.800 657.305 0.000 o
2 2 4 1.026 0.637 1.680 416.640 o
2 2 5 189.350 187.926 7.976 5.029 o
2 2 6 15.806 19.057 3.581 73.554 o
2 2 7 21.060 19.074 5.676 33.163 o
2 2 8 121.827 121.723 7.451 8.933 o
2 2 9 384.224 364.224 30.162 0.786 o
2 2 10 461.798 490.235 50.457 0.348 o
2 2 11 54.763 44.835 7.456 16.441 o
2 2 12 22.295 20.831 5.436 35.218 o
2 2 13 0.458 -0.000 2.043 293.556 o
2 3 0 355.584 381.206 13.631 1.532 o
2 3 1 26.939 44.395 2.440 77.620 o
2 3 2 1214.160 1172.430 21.924 0.182 o
2 3 3 1398.560 1497.740 39.856 0.118 o
2 3 4 3002.620 2891.680 104.150 0.025 o
2 3 5 215.340 199.928 8.613 4.177 o
2 3 6 1.336 0.742 1.367 600.863 o
2 3 7 194.206 181.732 11.824 3.817 o
2 3 8 93.850 73.749 8.199 10.875 o
2 3 9 63.003 48.188 7.175 16.426 o
2 3 10 18.116 28.801 5.956 30.177 o
2 3 11 15.463 6.846 6.691 26.074 o
2 3 12 67.711 66.813 12.818 6.363 o
2 3 13 85.772 91.802 12.738 5.915 o
2 4 0 499.604 496.197 13.644 0.937 o
2 4 1 7.617 4.165 1.009 544.922 o
2 4 2 519.712 534.598 15.011 0.837 o
2 4 3 167.410 166.636 7.867 5.950 o
2 4 4 1045.340 934.522 37.403 0.211 o
2 4 5 53.585 48.480 4.814 28.665 o
2 4 6 523.384 502.357 17.106 0.821 o
2 4 7 362.548 343.313 14.100 1.557 o
2 4 8 317.156 266.312 15.183 1.870 o
2 4 9 103.975 112.822 11.007 6.612 o
2 4 10 22.803 22.535 9.196 13.692 o
2 4 11 32.184 26.027 5.616 30.675 o
2 4 12 0.044 -2.120 2.421 211.267 o
2 4 13 64.866 48.697 9.513 10.741 o
2 5 0 20.859 21.061 2.543 104.933 o
2 5 1 15.982 16.069 1.898 168.434 o
2 5 2 36.021 27.718 2.825 68.047 o
2 5 3 23.316 13.470 2.445 112.478 o
2 5 4 0.446 4.186 1.712 384.342 o
2 5 5 37.793 38.379 7.642 17.494 o
2 5 6 89.364 97.997 9.045 9.300 o
2 5 7 113.662 104.787 6.907 10.490 o
2 5 8 32.726 25.752 4.327 44.733 o
2 5 9 30.473 20.486 6.151 27.251 o
2 5 10 3.818 9.175 8.655 16.318 o
2 5 11 114.914 93.230 10.982 6.602 o
2 5 12 151.187 162.283 13.265 4.083 o
2 5 13 89.476 82.049 7.917 11.342 o
2 6 0 8.590 7.612 1.934 229.146 o
2 6 1 1737.130 1867.450 42.190 0.080 o
2 6 2 997.051 1004.010 31.262 0.230 o
2 6 3 56.291 65.083 5.513 22.477 o
2 6 4 18.839 13.902 3.741 68.436 o
2 6 5 254.592 243.280 20.892 1.663 o
2 6 6 420.514 409.877 22.607 0.940 o
2 6 7 179.299 182.373 9.532 4.788 o
2 6 8 47.074 49.871 6.240 21.854 o
2 6 9 1.079 3.322 2.901 141.947 o
2 6 10 11.815 20.736 8.046 18.195 o
2 6 11 24.223 2.428 5.064 41.755 o
2 6 12 28.877 33.831 8.774 14.410 o
2 6 13 9.978 5.388 3.558 86.266 o
2 7 0 36.249 36.870 3.034 59.239 o
2 7 1 131.472 116.092 8.639 7.585 o
2 7 2 999.093 960.014 43.668 0.200 o
2 7 3 221.010 216.122 9.888 3.661 o
2 7 4 47.097 46.578 5.623 25.408 o
2 7 5 114.297 125.057 10.257 6.744 o
2 7 6 0.009 2.275 1.305 676.303 o
2 7 7 10.321 6.307 2.919 119.657 o
2 7 8 2.051 -0.218 2.189 246.528 o
2 7 9 86.868 93.361 10.566 7.742 o
2 7 10 467.216 482.020 71.895 0.200 o
2 7 11 224.790 222.934 23.203 1.571 o
2 7 12 14.500 23.090 6.668 25.488 o
2 7 13 4.485 3.486 2.657 158.388 o
2 8 0 129.470 151.516 7.860 7.557 o
2 8 1 0.050 -0.387 1.371 657.980 o
2 8 2 58.732 64.023 4.657 26.206 o
2 8 3 203.818 207.909 12.058 3.460 o
2 8 4 245.001 242.736 11.864 2.852 o
2 8 5 84.332 69.978 12.009 6.725 o
2 8 6 5.698 0.000 2.238 217.448 o
2 8 7 186.419 150.952 10.670 4.552 o
2 8 8 0.254 2.047 3.308 111.797 o
2 8 9 0.101 2.040 3.807 84.804 o
2 8 10 44.084 47.410 7.283 17.904 o
2 8 11 43.075 46.048 6.443 21.713 o
2 8 12 43.939 41.988 8.215 14.997 o
2 9 0 0.305 -0.237 1.674 437.058 o
2 9 1 308.881 337.201 11.714 1.998 o
2 9 2 151.144 160.811 7.884 6.559 o
2 9 3 148.009 159.796 9.447 5.832 o
2 9 4 26.530 23.096 7.227 20.944 o
2 9 5 13.009 19.276 6.655 25.952 o
2 9 6 38.303 31.203 8.877 13.733 o
2 9 7 28.837 32.690 8.287 15.988 o
2 9 8 41.351 56.929 10.834 9.230 o
2 9 9 411.677 508.936 34.438 0.591 o
2 9 10 129.904 136.296 15.684 3.625 o
2 9 11 3.130 1.504 3.201 115.813 o
2 9 12 6.646 3.714 2.194 210.240 o
2 10 0 1.850 -1.373 1.501 502.771 o
2 10 1 0.679 -0.749 1.739 399.755 o
2 10 2 1.264 4.111 2.278 222.183 o
2 10 3 37.327 35.610 5.051 33.166 o
2 10 4 65.585 73.164 10.300 9.040 o
2 10 5 12.730 16.433 4.035 63.780 o
2 10 6 23.138 13.588 7.183 21.900 o
2 10 7 0.759 -2.508 4.680 56.396 o
2 10 8 0.790 -3.462 3.956 78.757 o
2 10 9 3.079 4.176 2.406 193.341 o
2 10 10 42.674 52.875 5.716 25.114 o
2 10 11 24.559 24.503 3.417 67.662 o
2 11 0 137.754 129.683 10.601 5.839 o
2 11 1 79.644 85.069 8.687 10.577 o
2 11 2 34.990 33.581 6.689 22.313 o
2 11 3 46.596 61.652 6.210 21.200 o
2 11 4 0.002 -2.442 1.999 310.230 o
2 11 5 1.068 -0.788 1.964 311.570 o
2 11 6 16.421 18.505 3.803 66.789 o
2 11 7 195.919 201.473 13.284 3.302 o
2 11 8 112.163 138.828 17.919 3.073 o
2 11 9 29.263 30.206 6.147 26.702 o
2 11 10 9.938 8.847 2.524 148.360 o
2 12 0 14.986 9.332 3.469 82.954 o
2 12 1 14.541 11.282 3.180 94.471 o
2 12 2 61.364 55.042 16.148 4.342 o
2 12 3 3.837 6.258 2.185 219.732 o
2 12 4 56.682 50.992 5.327 24.671 o
2 12 5 13.207 11.121 2.642 127.406 o
2 12 6 5.694 5.328 1.985 247.853 o
2 12 7 0.027 1.156 1.335 669.966 o
2 12 8 41.444 44.180 6.224 23.209 o
2 12 9 20.055 24.209 4.477 48.479 o
2 13 1 34.521 20.028 3.838 52.924 o
2 13 2 22.800 10.656 3.188 83.849 o
2 13 3 0.477 2.335 1.425 558.711 o
2 13 4 17.329 14.645 4.330 54.768 o
2 13 5 2.228 1.633 1.090 802.559 o
2 13 6 7.662 8.514 2.167 197.122 o
2 13 7 50.465 44.930 3.871 37.424 o
3 -11 0 1.329 2.187 4.562 58.767 o
3 -11 1 1.441 -2.105 2.777 157.412 o
3 -11 2 0.185 -1.562 2.158 265.136 o
3 -11 3 1.391 -1.243 1.598 457.247 o
3 -10 0 8.425 14.306 7.562 20.879 o
3 -10 1 5.073 5.085 2.357 190.343 o
3 -10 2 14.687 15.765 5.137 41.514 o
3 -10 3 94.499 87.522 8.636 9.838 o
3 -10 4 17.667 7.652 3.199 91.848 o
3 -10 5 5.563 5.254 2.489 171.417 o
3 -9 0 6.209 7.299 2.576 156.677 o
3 -9 1 4.880 3.229 2.627 160.943 o
3 -9 2 8.023 10.193 2.616 143.741 o
3 -9 3 95.791 89.213 8.152 10.397 o
3 -9 4 94.522 96.366 7.484 11.241 o
3 -9 5 27.848 31.610 6.010 27.817 o
3 -9 6 7.272 7.312 5.403 40.468 o
3 -9 7 7.389 4.963 2.141 211.318 o
3 -8 0 227.080 256.176 10.226 3.245 o
3 -8 1 143.821 135.849 10.165 5.863 o
3 -8 2 0.487 -1.182 1.437 585.035 o
3 -8 3 40.502 48.328 7.418 17.685 o
3 -8 4 2.546 2.784 1.805 332.688 o
3 -8 5 55.511 52.740 7.145 17.029 o
3 -8 6 54.495 54.667 7.816 14.970 o
3 -8 7 39.011 44.367 6.138 24.055 o
3 -8 8 28.067 23.703 4.729 41.590 o
3 -7 0 35.695 32.558 3.229 58.208 o
3 -7 1 146.603 146.439 8.431 6.641 o
3 -7 2 366.450 388.264 29.263 0.820 o
3 -7 3 10.617 11.189 2.070 188.370 o
3 -7 4 0.330 -0.549 1.303 714.805 o
3 -7 5 31.665 21.887 3.586 58.970 o
3 -7 6 0.424 3.615 2.162 251.308 o
3 -7 7 27.949 22.578 4.095 51.580 o
3 -7 8 28.943 32.511 7.889 17.433 o
3 -7 9 4.004 4.977 3.287 106.848 o
3 -6 0 519.057 519.789 11.322 0.912 o
3 -6 1 190.442 179.888 6.225 5.681 o
3 -6 2 5.460 5.254 1.524 370.524 o
3 -6 3 35.268 35.152 3.022 61.142 o
3 -6 4 4.103 5.696 1.576 370.439 o
3 -6 5 7.315 8.307 2.060 214.967 o
3 -6 6 320.947 327.258 13.607 1.818 o
3 -6 7 303.483 318.297 13.510 1.944 o
3 -6 8 44.140 42.008 6.272 22.712 o
3 -6 9 17.456 17.775 3.917 63.322 o
3 -6 10 1.118 -1.185 2.924 142.850 o
3 -5 0 6.522 1.960 1.588 357.958 o
3 -5 1 96.054 93.304 6.374 13.063 o
3 -5 2 844.908 840.218 30.068 0.305 o
3 -5 3 36.098 32.039 3.318 56.540 o
3 -5 4 78.133 79.678 4.480 20.856 o
3 -5 5 0.404 2.315 1.241 721.611 o
3 -5 6 94.086 92.433 5.626 14.692 o
3 -5 7 33.792 36.178 4.860 35.969 o
3 -5 8 80.291 84.706 6.754 14.148 o
3 -5 9 116.353 119.387 8.427 8.318 o
3 -5 10 68.700 63.069 8.542 12.029 o
3 -5 11 1.574 2.345 3.947 77.969 o
3 -4 0 21.782 29.582 3.258 72.053 o
3 -4 1 145.541 127.648 11.375 5.268 o
3 -4 2 7.180 2.298 1.234 480.531 o
3 -4 3 201.402 191.348 9.790 4.198 o
3 -4 4 671.372 663.547 22.942 0.489 o
3 -4 5 828.181 831.432 23.970 0.341 o
3 -4 6 363.013 355.579 15.443 1.458 o
3 -4 7 40.309 39.625 4.462 37.105 o
3 -4 8 0.001 0.074 1.763 398.172 o
3 -4 9 0.252 -0.873 1.845 361.227 o
3 -4 10 10.880 8.531 2.309 166.461 o
3 -4 11 34.703 32.952 3.841 48.830 o
3 -3 0 13.092 24.484 2.626 113.465 o
3 -3 1 338.631 360.454 15.156 1.559 o
3 -3 2 202.167 221.919 9.571 3.982 o
3 -3 3 18.815 18.769 2.670 105.391 o
3 -3 4 137.412 159.078 8.492 6.701 o
3 -3 5 348.911 404.590 23.027 1.065 o
3 -3 6 679.986 673.386 29.178 0.425 o
3 -3 7 340.827 314.986 12.370 1.832 o
3 -3 8 171.215 167.742 9.171 5.271 o
3 -3 9 1.492 -0.044 2.066 279.209 o
3 -3 10 11.338 13.117 3.245 94.472 o
3 -3 11 16.449 15.220 2.957 99.072 o
3 -3 12 5.647 4.871 3.595 88.898 o
3 -2 0 76.020 72.246 3.333 26.210 o
3 -2 1 367.952 462.392 11.841 1.403 o
3 -2 2 289.742 295.526 9.794 2.452 o
3 -2 3 277.943 244.256 8.503 2.961 o
3 -2 4 265.542 237.654 14.912 2.280 o
3 -2 5 1220.300 1367.760 38.454 0.145 o
3 -2 6 442.643 501.521 26.845 0.727 o
3 -2 7 49.374 42.321 4.468 33.334 o
3 -2 8 9.414 7.209 2.661 140.131 o
3 -2 9 40.993 52.021 12.623 7.074 o
3 -2 10 47.495 47.718 6.761 19.601 o
3 -2 11 16.541 16.078 3.810 67.415 o
3 -2 12 51.952 37.209 5.432 26.524 o
3 -1 0 489.786 539.793 12.653 0.930 o
3 -1 1 1005.570 897.071 19.895 0.273 o
3 -1 2 442.252 381.144 9.563 1.352 o
3 -1 3 79.408 73.893 3.466 24.556 o
3 -1 4 1485.980 1555.340 29.867 0.115 o
3 -1 5 884.793 855.393 21.557 0.321 o
3 -1 6 593.748 588.121 17.201 0.659 o
3 -1 7 798.419 834.912 21.487 0.366 o
3 -1 8 47.870 46.734 4.477 33.024 o
3 -1 9 102.617 104.270 10.175 7.473 o
3 -1 10 21.024 25.837 9.690 12.417 o
3 -1 11 49.432 49.711 6.759 19.263 o
3 -1 12 51.248 42.058 6.788 19.382 o
3 -1 13 20.113 22.574 2.832 92.711 o
3 0 0 572.299 547.344 10.298 0.800 o
3 0 1 2754.630 2473.970 37.887 0.039 o
3 0 2 1616.750 1456.650 29.594 0.108 o
3 0 3 1482.300 1510.700 25.028 0.120 o
3 0 4 124.464 141.666 5.724 9.806 o
3 0 5 19.714 13.292 1.649 178.057 o
3 0 6 18.159 21.934 2.111 133.388 o
3 0 7 104.326 100.706 5.606 13.223 o
3 0 8 441.067 408.838 16.340 1.102 o
3 0 9 266.909 269.641 11.907 2.526 o
3 0 10 184.005 191.659 20.283 2.101 o
3 0 11 191.825 248.777 27.032 1.299 o
3 0 12 16.521 25.947 6.776 24.386 o
3 0 13 17.767 34.155 7.813 18.445 o
3 1 0 1396.210 1337.600 34.461 0.131 o
3 1 1 417.567 441.103 8.317 1.365 o
3 1 2 697.296 675.588 13.105 0.537 o
3 1 3 28.287 30.617 2.675 79.533 o
3 1 4 742.049 669.299 22.551 0.440 o
3 1 5 610.932 609.775 20.580 0.588 o
3 1 6 85.126 85.491 17.426 3.555 o
3 1 7 25.923 14.861 3.175 78.031 o
3 1 8 37.167 35.257 3.835 46.841 o
3 1 9 112.490 121.556 8.902 7.991 o
3 1 10 175.575 166.386 11.741 4.232 o
3 1 11 99.826 107.103 9.525 8.148 o
3 1 12 53.230 63.977 8.907 12.095 o
3 1 13 19.076 22.681 4.631 46.653 o
3 2 0 1889.130 1963.100 102.805 0.047 o
3 2 1 2123.630 1979.770 34.657 0.063 o
3 2 2 374.799 341.574 8.024 1.806 o
3 2 3 17.285 27.455 2.335 115.719 o
3 2 4 55.240 63.050 5.709 21.966 o
3 2 5 709.183 692.950 61.335 0.207 o
3 2 6 878.689 982.616 46.523 0.212 o
3 2 7 15.586 6.104 4.023 65.556 o
3 2 8 863.352 941.400 24.271 0.303 o
3 2 9 940.543 1101.950 39.607 0.209 o
3 2 10 173.597 194.024 12.752 3.747 o
3 2 11 9.994 8.449 3.208 101.148 o
3 2 12 0.076 2.060 2.739 162.526 o
3 2 13 0.022 -0.177 1.790 386.519 o
3 3 0 295.200 365.778 13.046 1.894 o
3 3 1 7.487 11.260 1.156 397.469 o
3 3 2 9.109 11.117 1.029 400.481 o
3 3 3 43.220 36.041 2.722 58.225 o
3 3 4 1668.350 1572.190 35.739 0.096 o
3 3 5 1342.220 1422.800 59.085 0.106 o
3 3 6 363.520 444.823 18.701 1.167 o
3 3 7 109.861 132.085 10.397 6.665 o
3 3 8 137.506 146.166 9.808 6.099 o
3 3 9 185.673 201.923 8.934 4.649 o
3 3 10 284.919 259.380 14.768 2.107 o
3 3 11 126.397 119.122 13.083 4.823 o
3 3 12 53.505 66.035 8.508 12.897 o
3 3 13 15.278 12.604 5.326 39.173 o
3 3 14 1.143 1.073 2.239 238.160 o
3 4 0 396.100 424.646 17.174 1.169 o
3 4 1 92.231 74.249 3.692 20.809 o
3 4 2 367.432 364.235 9.684 1.711 o
3 4 3 173.380 180.221 9.235 5.049 o
3 4 4 225.603 249.484 11.673 3.048 o
3 4 5 133.752 164.496 14.372 3.892 o
3 4 6 5604.650 5577.590 193.711 0.007 o
3 4 7 568.013 596.264 20.229 0.646 o
3 4 8 618.574 619.583 19.136 0.592 o
3 4 9 181.458 176.206 11.303 4.206 o
3 4 10 2.748 3.742 2.626 166.381 o
3 4 11 4.496 3.576 2.881 136.625 o
3 4 12 23.736 19.318 5.368 35.798 o
3 4 13 122.335 108.283 14.478 4.305 o
3 4 14 31.837 26.888 5.998 27.626 o
3 5 0 56.303 62.882 6.297 19.392 o
3 5 1 390.851 381.559 12.369 1.449 o
3 5 2 658.032 657.821 13.824 0.580 o
3 5 3 239.115 235.742 9.132 3.411 o
3 5 4 501.637 569.650 16.734 0.808 o
3 5 5 7.992 18.660 3.273 93.883 o
3 5 6 334.759 264.885 22.070 1.304 o
3 5 7 1037.420 962.294 69.089 0.133 o
3 5 8 646.636 664.670 26.686 0.472 o
3 5 9 235.536 225.046 16.619 2.281 o
3 5 10 19.107 15.915 4.055 59.501 o
3 5 11 33.441 33.885 5.425 31.129 o
3 5 12 3.473 3.357 2.667 160.251 o
3 5 13 9.552 7.145 6.443 28.635 o
3 6 0 530.813 525.758 20.478 0.731 o
3 6 1 451.554 571.633 20.276 0.816 o
3 6 2 28.556 21.977 2.689 85.043 o
3 6 3 167.263 173.548 10.236 4.867 o
3 6 4 17.952 10.801 2.987 98.797 o
3 6 5 250.804 220.352 11.657 2.939 o
3 6 6 171.026 189.196 10.520 4.537 o
3 6 7 663.339 677.122 20.237 0.514 o
3 6 8 75.388 72.032 6.704 15.354 o
3 6 9 2.136 2.733 1.709 371.829 o
3 6 10 2.403 2.193 2.293 218.651 o
3 6 11 87.705 87.898 15.084 4.510 o
3 6 12 178.308 202.003 21.644 1.917 o
3 6 13 8.772 10.846 5.019 45.672 o
3 7 0 0.183 0.837 2.392 214.203 o
3 7 1 2.142 3.316 1.306 575.061 o
3 7 2 14.721 10.568 2.299 149.987 o
3 7 3 324.950 305.416 16.255 1.658 o
3 7 4 0.641 0.517 1.320 672.241 o
3 7 5 4.956 4.928 1.449 409.413 o
3 7 6 238.612 250.266 13.071 2.690 o
3 7 7 359.173 408.729 22.014 1.082 o
3 7 8 30.182 43.777 5.679 28.731 o
3 7 9 47.456 54.996 8.103 14.657 o
3 7 10 249.299 274.598 33.754 0.847 o
3 7 11 21.577 19.967 4.916 41.946 o
3 7 12 0.863 1.954 3.646 91.819 o
3 7 13 1.200 2.754 3.147 121.500 o
3 8 0 127.258 127.117 8.806 7.404 o
3 8 1 2.102 0.744 1.839 338.021 o
3 8 2 103.522 93.544 7.220 11.124 o
3 8 3 238.000 240.121 11.849 2.938 o
3 8 4 450.629 436.073 17.258 1.020 o
3 8 5 129.630 125.545 7.663 8.268 o
3 8 6 180.850 177.070 11.882 4.025 o
3 8 7 11.653 9.895 2.727 126.486 o
3 8 8 0.876 4.096 3.127 122.539 o
3 8 9 76.420 82.117 13.439 5.643 o
3 8 10 360.712 423.586 69.862 0.223 o
3 8 11 201.894 214.546 14.627 2.892 o
3 8 12 48.937 52.538 9.468 11.408 o
3 8 13 11.137 15.379 4.494 54.012 o
3 9 0 45.581 47.059 5.950 23.797 o
3 9 1 57.976 72.439 7.364 15.224 o
3 9 2 37.829 39.002 3.967 43.785 o
3 9 3 32.239 36.394 5.725 28.712 o
3 9 4 4.320 7.164 2.180 215.588 o
3 9 5 246.626 259.921 13.779 2.483 o
3 9 6 5.570 6.926 5.634 37.679 o
3 9 7 0.244 -2.094 2.220 250.197 o
3 9 8 65.538 58.632 11.316 7.969 o
3 9 9 96.612 77.336 12.924 5.724 o
3 9 10 9.696 10.879 5.360 40.201 o
3 9 11 12.902 10.485 4.646 51.184 o
3 9 12 6.019 6.565 1.999 238.792 o
3 10 0 3.992 9.647 3.202 108.971 o
3 10 1 2.093 -0.241 2.452 198.249 o
3 10 2 38.648 50.317 7.960 15.868 o
3 10 3 109.055 135.710 10.804 6.344 o
3 10 4 38.908 43.969 5.257 29.944 o
3 10 5 21.071 26.786 4.794 42.666 o
3 10 6 37.897 40.599 10.174 10.654 o
3 10 7 0.427 2.238 4.175 70.420 o
3 10 8 41.762 48.949 9.547 11.611 o
3 10 9 158.215 167.033 17.542 2.787 o
3 10 10 47.085 44.000 8.373 14.284 o
3 10 11 41.434 51.734 8.031 15.396 o
3 11 0 43.078 46.694 5.851 24.822 o
3 11 1 7.936 10.631 3.979 70.290 o
3 11 2 1.734 0.230 2.340 217.912 o
3 11 3 3.835 2.433 2.351 201.946 o
3 11 4 0.165 0.248 1.857 356.127 o
3 11 5 11.711 7.291 2.694 131.716 o
3 11 6 14.719 13.316 3.634 75.395 o
3 11 7 177.053 195.606 11.907 3.938 o
3 11 8 61.938 55.367 8.879 11.925 o
3 11 9 0.027 1.329 2.147 264.556 o
3 11 10 6.396 17.931 4.710 50.936 o
3 11 11 2.560 5.868 1.942 279.304 o
3 12 0 21.018 20.528 4.575 47.217 o
3 12 1 82.150 92.880 9.814 8.743 o
3 12 2 47.959 38.154 13.492 6.263 o
3 12 3 2.196 -0.861 1.362 588.280 o
3 12 4 4.744 1.736 1.747 332.028 o
3 12 5 0.151 0.518 1.900 338.954 o
3 12 6 3.267 2.047 1.618 396.131 o
3 12 7 60.792 67.470 5.471 21.636 o
3 12 8 163.582 156.064 12.724 4.148 o
3 12 9 40.124 42.065 8.231 15.194 o
3 13 1 0.199 -1.289 2.082 284.483 o
3 13 2 5.064 4.075 3.106 117.724 o
3 13 3 1.953 2.980 3.109 123.089 o
3 13 4 0.135 -0.087 1.455 581.565 o
3 13 5 1.079 -1.377 1.286 697.922 o
3 13 6 28.447 27.400 3.096 70.347 o
3 13 7 17.013 13.169 2.097 153.588 o
4 -11 0 4.022 2.349 1.797 321.247 o
4 -11 1 26.013 28.356 4.686 42.066 o
4 -11 2 14.289 14.297 3.247 89.866 o
4 -10 0 14.792 15.702 2.849 106.873 o
4 -10 1 0.318 -1.613 1.555 505.546 o
4 -10 2 20.606 18.260 3.678 66.994 o
4 -10 3 19.571 30.192 5.408 35.055 o
4 -10 4 6.716 8.138 4.204 64.941 o
4 -10 5 43.986 49.195 7.566 16.811 o
4 -9 0 66.440 77.344 5.580 19.473 o
4 -9 1 10.321 8.612 2.508 148.982 o
4 -9 2 0.681 1.018 1.827 357.102 o
4 -9 3 91.659 96.761 8.491 9.945 o
4 -9 4 128.397 135.720 8.812 7.202 o
4 -9 5 40.653 45.674 6.090 23.956 o
4 -9 6 0.153 -0.108 1.645 455.028 o
4 -8 0 19.495 22.329 4.296 52.453 o
4 -8 1 223.237 230.390 12.089 3.101 o
4 -8 2 7.174 7.220 2.172 202.026 o
4 -8 3 16.846 18.891 3.012 93.214 o
4 -8 4 90.447 101.192 6.483 13.018 o
4 -8 5 91.262 105.099 7.248 11.529 o
4 -8 6 88.195 106.383 7.069 11.991 o
4 -8 7 10.155 12.008 3.428 88.296 o
4 -8 8 7.765 8.282 2.688 140.642 o
4 -7 0 144.921 146.715 7.925 7.007 o
4 -7 1 256.033 266.821 10.220 2.858 o
4 -7 2 1244.520 1362.920 41.880 0.138 o
4 -7 3 4.196 4.497 1.594 371.606 o
4 -7 4 9.644 14.894 2.622 132.948 o
4 -7 5 4.063 4.116 1.602 373.528 o
4 -7 6 39.558 35.868 4.496 37.749 o
4 -7 7 135.708 171.136 12.978 4.344 o
4 -7 8 34.805 53.314 9.447 12.012 o
4 -7 9 11.654 11.657 4.085 64.533 o
4 -6 0 35.032 35.570 4.172 43.438 o
4 -6 1 84.623 82.689 5.095 17.735 o
4 -6 2 1.632 0.254 1.180 778.248 o
4 -6 3 510.593 580.579 13.144 0.842 o
4 -6 4 182.100 180.280 8.076 5.269 o
4 -6 5 56.901 58.929 4.166 30.216 o
4 -6 6 63.195 56.042 4.901 24.865 o
4 -6 7 16.620 15.024 3.567 75.109 o
4 -6 8 17.312 15.632 3.314 82.842 o
4 -6 9 0.022 0.055 1.659 449.817 o
4 -6 10 2.094 6.774 3.654 88.423 o
4 -5 0 540.793 519.646 21.536 0.704 o
4 -5 1 696.233 756.277 15.236 0.490 o
4 -5 2 96.165 91.137 4.133 17.526 o
4 -5 3 50.903 45.569 3.791 37.787 o
4 -5 4 72.637 68.081 4.528 23.029 o
4 -5 5 49.285 51.857 3.653 38.287 o
4 -5 6 95.897 103.262 5.997 13.271 o
4 -5 7 102.491 98.813 7.312 10.886 o
4 -5 8 220.129 218.152 12.231 3.174 o
4 -5 9 61.870 69.014 8.944 11.454 o
4 -5 10 16.501 21.355 3.223 83.735 o
4 -5 11 8.491 5.717 2.953 121.215 o
4 -4 0 310.811 323.034 15.578 1.732 o
4 -4 1 18.070 16.332 5.166 40.119 o
4 -4 2 60.965 46.437 7.526 15.622 o
4 -4 3 644.858 659.667 25.238 0.489 o
4 -4 4 938.238 929.870 16.294 0.300 o
4 -4 5 323.196 348.131 9.238 2.042 o
4 -4 6 14.822 12.502 1.975 175.041 o
4 -4 7 60.163 51.675 4.376 29.057 o
4 -4 8 9.822 8.831 2.569 144.713 o
4 -4 9 27.694 23.158 3.650 60.195 o
4 -4 10 59.507 59.303 5.110 24.300 o
4 -4 11 26.431 26.386 3.387 65.806 o
4 -3 0 1321.780 1266.390 60.995 0.111 o
4 -3 1 0.160 2.466 1.665 423.154 o
4 -3 2 146.032 133.091 10.076 5.892 o
4 -3 3 39.812 46.382 5.202 29.837 o
4 -3 4 307.608 309.589 13.380 1.956 o
4 -3 5 3536.980 3690.500 66.493 0.021 o
4 -3 6 1171.950 1176.680 29.851 0.179 o
4 -3 7 331.247 316.270 10.139 2.036 o
4 -3 8 93.477 72.374 9.471 9.127 o
4 -3 9 0.938 0.218 2.056 285.192 o
4 -3 10 2.361 2.831 1.869 314.685 o
4 -3 11 1.332 0.634 1.622 439.664 o
4 -3 12 30.420 35.347 4.662 39.425 o
4 -2 0 1.313 0.423 0.886 1293.030 o
4 -2 1 475.227 473.245 13.502 1.018 o
4 -2 2 299.444 349.914 14.117 1.833 o
4 -2 3 161.093 155.261 11.660 4.592 o
4 -2 4 292.451 339.365 13.412 1.955 o
4 -2 5 0.782 2.228 1.383 582.158 o
4 -2 6 77.152 73.527 4.542 21.458 o
4 -2 7 407.588 405.060 14.044 1.282 o
4 -2 8 242.153 262.961 16.242 2.180 o
4 -2 9 72.610 70.814 14.551 5.045 o
4 -2 10 1.715 1.982 2.512 187.136 o
4 -2 11 1.316 1.499 1.533 478.943 o
4 -2 12 4.719 6.615 2.113 226.231 o
4 -1 0 0.098 0.490 0.928 1378.140 o
4 -1 1 155.596 162.467 6.828 6.936 o
4 -1 2 280.603 270.779 10.136 2.608 o
4 -1 3 1060.740 1065.270 30.002 0.211 o
4 -1 4 2614.100 2852.180 59.341 0.036 o
4 -1 5 853.431 939.585 23.790 0.309 o
4 -1 6 430.713 423.431 16.640 1.100 o
4 -1 7 669.008 758.515 28.963 0.409 o
4 -1 8 0.242 -1.762 2.102 278.976 o
4 -1 9 1.023 -1.862 1.782 376.573 o
4 -1 10 13.560 8.587 5.976 32.367 o
4 -1 11 113.802 150.698 13.789 4.449 o
4 -1 12 19.594 16.892 4.402 51.705 o
4 -1 13 13.916 11.533 2.852 112.159 o
4 0 0 2.784 0.933 1.031 857.866 o
4 0 1 197.621 255.643 21.979 1.724 o
4 0 2 2184.250 2105.420 42.891 0.056 o
4 0 3 1174.840 1134.480 30.529 0.181 o
4 0 4 78.320 58.872 3.856 25.429 o
4 0 5 451.778 474.288 12.690 1.094 o
4 0 6 1812.900 1847.620 41.868 0.077 o
4 0 7 65.416 75.836 4.986 21.944 o
4 0 8 298.789 259.027 11.156 2.393 o
4 0 9 197.111 225.786 16.351 2.566 o
4 0 10 31.500 63.438 13.866 5.994 o
4 0 11 23.539 21.965 5.858 30.681 o
4 0 12 6.845 6.149 2.673 146.990 o
4 0 13 37.737 40.374 7.847 16.676 o
4 1 0 404.741 386.567 32.113 0.700 o
4 1 1 53.680 62.912 3.553 34.662 o
4 1 2 6546.400 6233.270 103.830 0.007 o
4 1 3 5751.740 5601.510 108.498 0.008 o
4 1 4 2892.970 3143.910 56.377 0.030 o
4 1 5 1005.320 1118.480 26.891 0.225 o
4 1 6 78.315 82.968 6.788 14.338 o
4 1 7 1.879 2.411 1.349 568.229 o
4 1 8 1.287 1.989 1.240 687.921 o
4 1 9 545.923 558.689 19.402 0.707 o
4 1 10 467.227 465.557 20.601 0.869 o
4 1 11 172.258 178.618 12.295 4.008 o
4 1 12 59.952 77.808 7.631 14.143 o
4 1 13 10.048 6.373 4.463 57.088 o
4 2 0 106.835 78.816 8.435 9.704 o
4 2 1 258.753 269.676 10.291 2.806 o
4 2 2 4.838 5.779 1.072 584.201 o
4 2 3 227.101 230.941 12.711 2.945 o
4 2 4 1098.020 1240.300 25.543 0.193 o
4 2 5 1079.390 1139.020 36.673 0.186 o
4 2 6 309.841 348.049 15.326 1.698 o
4 2 7 346.011 362.668 18.181 1.357 o
4 2 8 190.037 207.005 8.173 4.733 o
4 2 9 69.911 73.667 5.499 19.492 o
4 2 10 13.977 15.567 2.616 122.041 o
4 2 11 107.741 105.052 9.559 7.864 o
4 2 12 58.582 77.162 8.768 11.752 o
4 2 13 3.746 3.629 3.786 82.588 o
4 2 14 4.371 8.623 3.903 75.855 o
4 3 0 4.529 24.016 3.350 91.306 o
4 3 1 1086.890 1056.980 46.186 0.171 o
4 3 2 1102.270 1041.180 23.542 0.217 o
4 3 3 1254.180 1333.370 29.643 0.154 o
4 3 4 404.182 394.976 11.285 1.414 o
4 3 5 49.782 56.791 4.092 33.534 o
4 3 6 317.419 358.325 16.774 1.546 o
4 3 7 147.536 119.041 14.566 3.923 o
4 3 8 194.557 224.584 10.892 3.753 o
4 3 9 442.628 474.880 25.151 0.784 o
4 3 10 571.240 599.409 18.182 0.667 o
4 3 11 92.211 110.683 15.912 3.991 o
4 3 12 0.348 3.999 3.659 90.788 o
4 3 13 0.698 1.327 3.626 93.206 o
4 3 14 1.385 -1.214 2.532 188.772 o
4 4 0 0.128 4.231 1.863 332.280 o
4 4 1 69.829 61.259 5.152 21.844 o
4 4 2 0.170 1.161 1.371 631.178 o
4 4 3 264.132 244.401 11.533 2.710 o
4 4 4 207.040 183.200 8.447 4.545 o
4 4 5 34.872 23.613 2.882 70.404 o
4 4 6 3223.380 3542.370 85.152 0.023 o
4 4 7 282.038 321.529 13.802 2.034 o
4 4 8 1.831 2.757 1.885 315.383 o
4 4 9 2.919 1.362 1.764 350.644 o
4 4 10 78.629 82.536 6.042 16.111 o
4 4 11 49.524 57.141 6.936 18.152 o
4 4 12 18.485 17.632 3.872 63.788 o
4 4 13 20.009 32.550 6.316 26.711 o
4 4 14 4.994 7.398 4.153 67.531 o
4 5 0 1178.530 1322.810 40.029 0.151 o
4 5 1 1046.730 1060.280 27.462 0.221 o
4 5 2 440.257 442.683 13.898 1.135 o
4 5 3 87.650 85.841 6.281 14.393 o
4 5 4 0.371 2.799 2.650 171.613 o
4 5 5 228.864 236.254 12.998 2.852 o
4 5 6 22.040 24.661 4.518 46.851 o
4 5 7 3432.060 3678.020 72.682 0.021 o
4 5 8 1644.570 1786.160 55.725 0.080 o
4 5 9 110.451 88.137 10.130 7.522 o
4 5 10 96.252 92.435 8.693 9.559 o
4 5 11 6.491 9.187 4.535 56.271 o
4 5 12 2.815 -0.458 1.801 347.127 o
4 5 13 10.852 5.020 4.488 56.444 o
4 5 14 13.117 13.664 4.887 46.176 o
4 6 0 50.264 50.960 11.541 8.133 o
4 6 1 80.009 65.111 5.169 19.636 o
4 6 2 233.837 234.581 10.030 3.331 o
4 6 3 121.127 109.547 6.745 10.045 o
4 6 4 17.733 14.669 2.677 111.287 o
4 6 5 442.387 417.289 15.012 1.130 o
4 6 6 4.019 8.095 2.065 234.592 o
4 6 7 170.250 184.730 8.644 5.298 o
4 6 8 107.070 99.974 6.561 11.582 o
4 6 9 516.348 531.494 18.701 0.780 o
4 6 10 40.073 35.474 6.625 21.894 o
4 6 11 54.591 48.240 11.463 8.164 o
4 6 12 41.779 42.303 10.265 10.346 o
4 6 13 0.269 1.677 3.128 125.105 o
4 6 14 2.763 -0.976 1.821 340.922 o
4 7 0 76.505 73.815 11.175 7.664 o
4 7 1 135.880 148.326 7.474 7.632 o
4 7 2 66.919 49.974 4.258 27.996 o
4 7 3 0.010 -0.863 1.180 888.986 o
4 7 4 328.417 359.893 16.659 1.509 o
4 7 5 733.353 750.210 20.472 0.433 o
4 7 6 626.521 704.367 24.871 0.489 o
4 7 7 207.089 216.000 13.630 3.038 o
4 7 8 165.914 165.577 9.716 5.193 o
4 7 9 85.716 85.371 10.123 8.385 o
4 7 10 0.757 2.289 2.764 157.724 o
4 7 11 26.728 25.151 5.428 33.737 o
4 7 12 14.485 14.360 6.068 30.904 o
4 7 13 8.465 3.033 3.165 109.599 o
4 8 0 7.399 6.205 2.389 175.084 o
4 8 1 52.224 74.293 8.108 13.662 o
4 8 2 34.212 38.888 5.562 29.289 o
4 8 3 15.457 8.080 2.392 144.075 o
4 8 4 473.023 510.785 16.549 0.914 o
4 8 5 209.558 216.950 11.950 3.360 o
4 8 6 17.447 22.518 3.628 69.216 o
4 8 7 72.680 69.563 6.367 16.693 o
4 8 8 56.538 64.597 8.474 12.838 o
4 8 9 57.329 60.356 12.053 7.316 o
4 8 10 174.014 183.365 14.875 3.229 o
4 8 11 127.543 158.470 12.801 4.635 o
4 8 12 11.014 6.337 3.042 110.605 o
4 8 13 1.076 -1.250 2.333 222.846 o
4 9 0 67.573 85.337 13.452 5.736 o
4 9 1 37.328 33.389 8.771 14.017 o
4 9 2 32.414 35.974 10.480 10.312 o
4 9 3 89.242 91.544 7.631 11.518 o
4 9 4 266.940 254.253 13.085 2.441 o
4 9 5 640.791 690.975 20.967 0.520 o
4 9 6 341.304 361.770 21.845 1.181 o
4 9 7 19.686 23.874 5.478 35.014 o
4 9 8 32.644 37.532 6.690 22.355 o
4 9 9 0.046 -2.052 3.828 84.573 o
4 9 10 60.845 64.571 11.668 7.613 o
4 9 11 46.731 59.598 10.038 10.304 o
4 9 12 34.231 25.741 6.784 22.362 o
4 10 0 26.684 33.499 6.639 23.632 o
4 10 1 0.238 -2.116 3.419 105.829 o
4 10 2 42.175 38.729 9.705 11.460 o
4 10 3 8.545 10.754 5.319 41.049 o
4 10 4 16.399 15.282 4.763 46.868 o
4 10 5 3.126 3.420 2.808 146.438 o
4 10 6 59.031 69.641 13.184 6.172 o
4 10 7 49.777 32.313 9.920 10.881 o
4 10 8 83.101 99.330 10.393 7.946 o
4 10 9 238.030 285.059 23.669 1.416 o
4 10 10 20.027 24.147 6.418 26.546 o
4 10 11 0.085 -1.317 2.746 164.184 o
4 10 12 3.136 4.625 2.288 210.309 o
4 11 0 0.444 -2.076 2.268 238.676 o
4 11 1 35.242 37.324 12.317 7.597 o
4 11 2 6.293 6.011 4.183 66.304 o
4 11 3 10.932 7.942 9.009 14.895 o
4 11 4 136.903 144.403 12.069 4.931 o
4 11 5 17.089 24.788 3.978 59.758 o
4 11 6 8.111 8.011 4.661 53.088 o
4 11 7 3.638 2.026 3.779 83.530 o
4 11 8 26.277 30.859 6.250 26.389 o
4 11 9 21.944 30.707 7.513 19.614 o
4 11 10 24.384 21.836 5.472 34.230 o
4 11 11 12.861 14.480 3.030 101.791 o
4 12 0 1.764 1.789 3.337 108.332 o
4 12 1 11.106 12.249 6.035 31.878 o
4 12 2 0.324 -2.212 2.918 144.961 o
4 12 3 3.479 2.000 3.231 112.937 o
4 12 4 3.065 3.154 2.775 150.162 o
4 12 5 0.037 1.320 3.272 114.981 o
4 12 6 9.749 14.404 4.546 53.693 o
4 12 7 103.186 120.771 8.479 8.821 o
4 12 8 130.514 134.056 8.389 7.470 o
4 12 9 3.236 2.770 1.984 276.083 o
4 12 10 0.814 2.217 2.069 275.498 o
4 13 2 32.175 25.560 6.541 24.029 o
4 13 3 28.998 35.118 7.882 17.365 o
4 13 4 0.075 0.994 1.452 570.540 o
4 13 5 0.642 1.991 1.451 540.566 o
4 13 6 11.009 6.678 1.990 208.562 o
4 13 7 2.838 1.228 1.212 661.208 o
4 13 8 32.913 24.706 3.887 51.644 o
5 -10 0 21.223 20.880 3.309 75.761 o
5 -10 1 0.014 -1.220 1.783 389.920 o
5 -10 2 4.383 3.106 2.710 153.638 o
5 -10 3 14.542 19.693 7.296 21.726 o
5 -10 4 67.542 69.704 9.116 10.850 o
5 -9 0 38.596 41.831 5.845 26.120 o
5 -9 1 0.185 0.413 1.281 735.333 o
5 -9 2 34.042 39.033 4.226 42.416 o
5 -9 3 72.018 70.686 5.468 19.498 o
5 -9 4 0.254 3.266 2.068 275.981 o
5 -9 5 20.386 25.677 7.107 22.025 o
5 -9 6 15.257 8.792 4.505 53.410 o
5 -8 0 1.471 1.272 2.074 272.948 o
5 -8 1 2.389 3.843 1.683 370.238 o
5 -8 2 54.065 52.311 4.748 28.434 o
5 -8 3 200.889 224.657 8.922 4.140 o
5 -8 4 83.194 83.582 5.704 16.333 o
5 -8 5 50.379 56.406 4.892 27.972 o
5 -8 6 34.217 42.234 6.006 25.829 o
5 -8 7 1.032 3.830 3.370 105.935 o
5 -7 0 79.154 87.390 6.478 14.743 o
5 -7 1 109.901 118.833 6.009 11.373 o
5 -7 2 356.681 366.191 13.921 1.543 o
5 -7 3 0.019 1.038 1.351 657.061 o
5 -7 4 91.567 86.904 5.622 15.304 o
5 -7 5 20.637 29.844 3.406 69.108 o
5 -7 6 28.592 36.333 4.967 36.472 o
5 -7 7 35.204 40.993 8.215 15.590 o
5 -7 8 13.991 16.871 6.407 27.868 o
5 -7 9 3.051 2.298 1.762 344.038 o
5 -6 0 97.893 88.432 5.465 14.800 o
5 -6 1 783.432 878.917 19.547 0.371 o
5 -6 2 925.103 994.395 33.282 0.244 o
5 -6 3 1236.660 1283.740 25.880 0.165 o
5 -6 4 264.061 257.997 9.107 2.966 o
5 -6 5 44.093 41.326 5.590 26.742 o
5 -6 6 5.182 12.708 3.002 117.593 o
5 -6 7 1.233 -1.797 1.892 333.422 o
5 -6 8 27.149 25.552 3.826 56.132 o
5 -6 9 20.397 21.211 3.197 80.087 o
5 -6 10 8.754 18.738 3.257 93.626 o
5 -5 0 1.606 1.848 1.195 720.365 o
5 -5 1 157.895 170.479 6.209 7.001 o
5 -5 2 129.918 124.696 4.532 11.104 o
5 -5 3 65.573 62.017 6.367 18.000 o
5 -5 4 178.399 184.195 8.215 5.263 o
5 -5 5 509.080 516.495 13.171 0.905 o
5 -5 6 21.530 24.308 4.194 52.819 o
5 -5 7 25.515 27.204 4.437 46.054 o
5 -5 8 41.629 38.164 5.036 31.732 o
5 -5 9 3.612 5.250 2.818 142.403 o
5 -5 10 23.149 27.447 3.645 62.134 o
5 -4 0 1255.460 1379.160 21.952 0.158 o
5 -4 1 1147.900 1204.370 20.211 0.194 o
5 -4 2 597.441 634.347 11.418 0.685 o
5 -4 3 254.135 232.124 7.805 3.438 o
5 -4 4 21.090 20.538 2.248 119.248 o
5 -4 5 13.980 14.402 2.223 152.218 o
5 -4 6 212.679 242.683 10.786 3.407 o
5 -4 7 6.477 4.648 2.303 192.831 o
5 -4 8 0.887 0.780 1.809 362.723 o
5 -4 9 79.923 94.124 6.757 13.746 o
5 -4 10 41.285 48.390 4.653 33.492 o
5 -4 11 9.876 8.772 2.168 185.864 o
5 -3 0 296.359 261.716 20.086 1.559 o
5 -3 1 0.150 5.144 2.260 228.493 o
5 -3 2 440.568 496.832 26.798 0.734 o
5 -3 3 170.543 128.312 12.317 4.401 o
5 -3 4 704.026 702.847 15.438 0.505 o
5 -3 5 1169.300 1157.060 26.337 0.186 o
5 -3 6 334.307 310.596 8.971 2.112 o
5 -3 7 111.799 105.132 5.176 12.911 o
5 -3 8 18.770 24.434 4.015 57.984 o
5 -3 9 12.684 9.010 2.944 111.315 o
5 -3 10 22.812 24.422 4.048 54.863 o
5 -3 11 19.711 20.645 3.466 72.683 o
5 -3 12 1.992 0.977 1.338 596.335 o
5 -2 0 1060.790 834.467 21.883 0.260 o
5 -2 1 1115.600 1034.960 31.154 0.201 o
5 -2 2 1037.230 998.512 61.733 0.147 o
5 -2 3 87.110 104.818 10.169 7.966 o
5 -2 4 275.283 293.104 18.937 1.673 o
5 -2 5 370.765 369.868 22.782 1.066 o
5 -2 6 865.180 840.220 25.536 0.317 o
5 -2 7 502.640 478.111 13.428 0.953 o
5 -2 8 219.593 218.848 9.159 3.819 o
5 -2 9 22.483 30.643 10.235 11.104 o
5 -2 10 30.160 24.837 4.386 45.259 o
5 -2 11 3.981 7.302 2.303 197.951 o
5 -2 12 0.050 0.859 1.661 440.772 o
5 -1 0 1066.610 1028.820 57.991 0.150 o
5 -1 1 384.907 290.541 12.336 1.672 o
5 -1 2 490.657 421.331 13.674 1.039 o
5 -1 3 1977.020 2170.750 70.657 0.054 o
5 -1 4 1148.600 1182.520 36.665 0.171 o
5 -1 5 313.208 321.251 19.828 1.426 o
5 -1 6 118.183 94.620 5.996 11.694 o
5 -1 7 23.602 25.257 2.577 94.317 o
5 -1 8 243.649 239.280 9.580 3.253 o
5 -1 9 248.285 243.999 17.945 1.994 o
5 -1 10 22.971 33.840 7.015 21.887 o
5 -1 11 5.049 5.157 2.328 194.332 o
5 -1 12 0.262 -0.919 1.771 391.655 o
5 -1 13 1.092 0.641 1.180 797.629 o
5 0 0 874.518 925.444 58.747 0.178 o
5 0 1 167.623 172.845 7.231 6.129 o
5 0 2 0.001 0.276 0.997 1228.360 o
5 0 3 1116.290 1175.310 69.856 0.118 o
5 0 4 4726.080 4827.360 121.046 0.011 o
5 0 5 330.351 324.447 15.134 1.672 o
5 0 6 96.270 99.540 5.692 13.950 o
5 0 7 65.670 55.640 4.216 27.759 o
5 0 8 82.632 83.412 4.860 18.613 o
5 0 9 9.643 12.738 3.203 99.005 o
5 0 10 53.242 63.141 9.344 11.240 o
5 0 11 3.478 18.585 5.263 42.131 o
5 0 12 32.190 35.660 8.474 15.103 o
5 0 13 8.743 7.466 2.121 200.651 o
5 1 0 47.952 52.626 9.158 12.093 o
5 1 1 197.398 216.558 8.214 4.464 o
5 1 2 3567.930 3882.960 77.662 0.019 o
5 1 3 3921.480 4057.810 80.562 0.017 o
5 1 4 1221.950 1231.600 49.061 0.138 o
5 1 5 95.446 86.012 5.262 15.645 o
5 1 6 21.096 19.837 2.598 103.188 o
5 1 7 393.078 407.151 15.657 1.261 o
5 1 8 80.716 74.681 4.390 21.122 o
5 1 9 59.920 57.953 4.600 26.982 o
5 1 10 276.862 323.462 24.591 1.220 o
5 1 11 10.832 15.192 4.478 54.519 o
5 1 12 13.357 12.492 4.104 62.777 o
5 1 13 0.019 -1.257 1.521 535.136 o
5 2 0 96.952 138.926 13.193 5.064 o
5 2 1 63.646 61.809 4.100 28.057 o
5 2 2 653.138 717.932 18.263 0.521 o
5 2 3 4259.910 4193.990 83.148 0.015 o
5 2 4 3204.010 3422.250 85.390 0.023 o
5 2 5 1530.660 1550.660 36.613 0.107 o
5 2 6 345.060 426.715 13.835 1.473 o
5 2 7 42.495 41.724 5.725 26.161 o
5 2 8 0.073 0.554 1.149 912.336 o
5 2 9 95.044 81.547 5.219 16.072 o
5 2 10 102.359 122.889 10.626 6.822 o
5 2 11 250.256 247.131 14.802 2.365 o
5 2 12 41.081 38.840 6.778 20.812 o
5 2 13 0.402 0.403 2.380 216.347 o
5 2 14 1.278 1.024 2.137 259.911 o
5 3 0 1054.480 1132.280 50.745 0.161 o
5 3 1 2254.120 2281.620 59.591 0.048 o
5 3 2 1179.570 1081.030 25.474 0.193 o
5 3 3 28.166 17.135 2.588 93.018 o
5 3 4 2.727 1.876 2.316 213.938 o
5 3 5 679.875 769.805 31.735 0.380 o
5 3 6 51.418 49.937 5.167 26.834 o
5 3 7 244.292 250.681 11.561 2.867 o
5 3 8 574.356 641.253 15.817 0.666 o
5 3 9 278.328 275.228 9.038 2.729 o
5 3 10 29.286 29.809 5.362 33.193 o
5 3 11 0.032 -0.394 2.961 141.384 o
5 3 12 51.944 56.163 8.335 13.705 o
5 3 13 0.171 2.546 2.625 175.708 o
5 3 14 3.718 3.827 3.151 116.823 o
5 4 0 213.251 191.540 15.459 2.734 o
5 4 1 1109.710 1002.180 43.917 0.177 o
5 4 2 356.050 340.391 20.630 1.232 o
5 4 3 1948.940 2121.430 123.861 0.038 o
5 4 4 404.018 402.769 17.439 1.167 o
5 4 5 174.707 160.866 8.693 5.468 o
5 4 6 1.129 0.433 1.541 490.491 o
5 4 7 20.287 29.342 3.658 63.336 o
5 4 8 618.365 627.773 18.929 0.590 o
5 4 9 81.602 84.546 5.458 17.097 o
5 4 10 144.854 150.708 11.954 4.789 o
5 4 11 54.068 61.262 7.173 16.664 o
5 4 12 1.539 2.206 2.184 244.136 o
5 4 13 1.361 3.236 2.365 208.598 o
5 4 14 0.831 -1.313 3.239 117.111 o
5 5 0 887.411 1005.340 27.221 0.273 o
5 5 1 316.221 315.615 20.828 1.362 o
5 5 2 16.288 22.638 5.164 39.775 o
5 5 3 42.921 39.341 6.773 20.586 o
5 5 4 91.301 75.838 7.056 12.961 o
5 5 5 16.438 16.202 3.766 68.705 o
5 5 6 418.068 419.981 19.481 1.039 o
5 5 7 1098.920 1109.290 28.171 0.202 o
5 5 8 937.877 1000.600 26.753 0.260 o
5 5 9 18.491 22.171 3.771 64.696 o
5 5 10 0.006 -0.000 4.113 73.272 o
5 5 11 0.044 -0.419 2.045 296.150 o
5 5 12 17.512 20.805 4.446 50.933 o
5 5 13 1.976 4.983 2.234 224.467 o
5 5 14 10.289 16.027 5.039 44.185 o
5 6 0 147.609 169.512 11.758 4.662 o
5 6 1 577.865 572.914 19.291 0.660 o
5 6 2 1557.830 1605.230 39.387 0.101 o
5 6 3 254.008 220.485 14.113 2.530 o
5 6 4 72.895 79.722 8.763 10.942 o
5 6 5 15.637 17.688 2.438 126.542 o
5 6 6 158.593 160.187 7.316 6.611 o
5 6 7 238.292 258.304 16.427 2.193 o
5 6 8 308.808 317.384 16.115 1.713 o
5 6 9 1749.030 1880.500 50.019 0.075 o
5 6 10 7.702 7.301 4.441 58.403 o
5 6 11 1.953 -2.530 4.088 73.216 o
5 6 12 4.955 1.800 2.444 185.409 o
5 6 13 0.157 0.623 1.558 499.705 o
5 6 14 8.094 7.354 3.403 94.293 o
5 7 0 132.688 126.880 10.664 5.958 o
5 7 1 31.230 29.591 5.453 31.914 o
5 7 2 71.850 63.835 5.731 19.163 o
5 7 3 154.645 156.233 9.367 5.745 o
5 7 4 311.036 323.850 17.145 1.613 o
5 7 5 651.175 710.858 24.893 0.469 o
5 7 6 386.815 416.152 13.141 1.368 o
5 7 7 53.102 68.544 5.424 23.158 o
5 7 8 2.041 1.473 1.565 447.268 o
5 7 9 51.479 38.360 9.077 12.439 o
5 7 10 127.506 147.808 13.457 4.428 o
5 7 11 6.786 6.444 3.453 93.753 o
5 7 12 1.706 2.079 3.879 80.677 o
5 7 13 5.785 3.149 3.598 89.393 o
5 8 0 0.252 2.051 3.826 83.858 o
5 8 1 90.729 106.313 10.445 7.552 o
5 8 2 0.389 0.468 1.513 525.579 o
5 8 3 47.665 55.926 5.854 23.189 o
5 8 4 4.923 3.392 1.849 292.504 o
5 8 5 162.143 171.344 12.824 4.027 o
5 8 6 717.467 741.957 21.832 0.438 o
5 8 7 400.346 424.714 16.741 1.173 o
5 8 8 161.756 169.903 18.225 2.613 o
5 8 9 0.112 2.208 2.913 143.746 o
5 8 10 59.133 57.264 8.537 12.758 o
5 8 11 0.088 0.145 2.471 202.503 o
5 8 12 10.849 12.893 3.751 74.873 o
5 8 13 5.559 7.936 3.910 75.062 o
5 9 0 3.461 4.163 4.343 63.453 o
5 9 1 19.335 19.122 6.893 23.707 o
5 9 2 102.022 120.216 16.209 3.753 o
5 9 3 53.825 67.791 8.533 12.770 o
5 9 4 154.518 161.973 13.467 3.972 o
5 9 5 170.627 215.138 22.873 1.771 o
5 9 6 171.283 221.072 23.608 1.679 o
5 9 7 0.056 4.427 2.913 141.778 o
5 9 8 0.442 2.236 2.294 227.933 o
5 9 9 4.253 7.388 3.692 84.721 o
5 9 10 14.306 25.367 7.765 19.171 o
5 9 11 14.948 21.709 6.269 28.546 o
5 9 12 8.696 8.000 2.657 141.308 o
5 9 13 10.788 12.536 3.837 72.204 o
5 10 0 52.781 60.684 8.432 13.278 o
5 10 1 14.567 16.488 6.680 25.750 o
5 10 2 50.035 53.101 11.163 8.598 o
5 10 3 5.572 8.532 5.271 42.668 o
5 10 4 114.317 122.743 11.887 5.660 o
5 10 5 258.372 283.067 18.178 1.832 o
5 10 6 252.460 258.882 25.554 1.277 o
5 10 7 206.913 235.936 24.481 1.486 o
5 10 8 34.319 30.767 5.871 27.766 o
5 10 9 18.217 20.154 4.713 46.140 o
5 10 10 0.006 1.656 3.455 103.076 o
5 10 11 7.631 9.618 4.450 57.713 o
5 10 12 16.023 17.951 4.401 53.143 o
5 11 0 2.180 0.130 2.209 241.218 o
5 11 1 56.665 57.738 16.710 4.098 o
5 11 2 12.608 11.438 5.635 36.013 o
5 11 3 87.734 80.871 13.011 5.779 o
5 11 4 75.332 92.904 13.999 5.221 o
5 11 5 0.889 2.775 2.179 247.487 o
5 11 6 7.045 2.095 3.908 76.073 o
5 11 7 0.038 -2.048 4.271 67.945 o
5 11 8 64.584 59.281 11.161 8.168 o
5 11 9 45.484 52.578 8.756 13.138 o
5 11 10 14.936 12.048 3.251 90.288 o
5 11 11 7.069 8.922 3.216 104.396 o
5 12 0 2.942 1.493 2.413 198.137 o
5 12 1 0.127 -0.348 2.435 208.596 o
5 12 2 18.009 11.166 4.957 43.899 o
5 12 3 56.320 62.823 10.350 9.435 o
5 12 4 28.746 35.248 7.989 16.975 o
5 12 5 47.033 60.464 11.291 8.414 o
5 12 6 26.951 35.514 5.960 28.009 o
5 12 7 11.953 11.792 5.122 43.015 o
5 12 8 13.705 15.655 3.742 71.766 o
5 12 9 23.656 13.289 3.388 74.771 o
5 12 10 15.749 13.901 4.606 50.173 o
5 13 2 12.957 17.770 5.192 40.934 o
5 13 3 16.952 12.928 4.849 45.670 o
5 13 4 1.761 2.383 1.763 358.874 o
5 13 5 0.271 -0.133 1.295 726.263 o
5 13 6 0.592 1.694 1.527 496.748 o
5 13 7 26.094 36.648 4.481 43.133 o
5 13 8 18.988 20.221 3.100 85.833 o
6 -10 0 2.713 2.677 1.151 686.698 o
6 -10 1 17.082 16.097 3.358 81.240 o
6 -10 2 2.356 5.189 2.158 236.056 o
6 -9 0 94.693 92.689 7.101 11.963 o
6 -9 1 61.973 66.898 5.897 19.817 o
6 -9 2 4.023 4.297 3.521 94.229 o
6 -9 3 1.364 1.121 1.525 486.649 o
6 -9 4 48.744 45.563 8.138 14.790 o
6 -9 5 78.062 92.428 7.195 13.089 o
6 -8 0 87.017 101.024 9.134 9.224 o
6 -8 1 22.748 21.362 2.990 83.950 o
6 -8 2 9.128 7.581 1.802 247.927 o
6 -8 3 63.490 72.120 4.708 23.876 o
6 -8 4 20.169 25.632 3.723 63.324 o
6 -8 5 8.231 7.650 2.413 166.678 o
6 -8 6 1.397 -0.000 1.735 391.359 o
6 -8 7 0.699 -1.019 2.327 225.613 o
6 -7 0 70.196 67.263 6.244 17.493 o
6 -7 1 35.470 38.682 4.567 38.002 o
6 -7 2 81.759 89.067 5.103 17.668 o
6 -7 3 319.026 365.154 11.952 1.842 o
6 -7 4 156.716 163.189 7.566 6.495 o
6 -7 5 0.460 3.254 1.699 396.364 o
6 -7 6 3.760 4.691 1.977 266.204 o
6 -7 7 5.004 6.898 3.302 103.525 o
6 -7 8 0.010 -1.217 2.539 192.364 o
6 -6 0 0.592 -0.048 1.455 568.079 o
6 -6 1 510.418 503.113 20.400 0.777 o
6 -6 2 523.466 543.413 15.329 0.818 o
6 -6 3 36.809 35.105 3.426 53.072 o
6 -6 4 71.047 68.738 4.357 23.996 o
6 -6 5 1.990 1.174 1.611 428.511 o
6 -6 6 1.565 0.958 1.531 480.724 o
6 -6 7 0.073 0.000 2.890 148.279 o
6 -6 8 5.876 9.373 3.619 85.606 o
6 -6 9 19.582 24.395 6.666 24.860 o
6 -5 0 15.532 11.234 2.949 104.238 o
6 -5 1 28.278 29.495 3.248 65.842 o
6 -5 2 1023.900 1068.170 20.772 0.239 o
6 -5 3 891.339 929.358 21.945 0.302 o
6 -5 4 158.917 157.940 6.984 6.813 o
6 -5 5 365.073 390.335 13.240 1.494 o
6 -5 6 33.194 27.596 3.380 59.551 o
6 -5 7 5.609 5.413 3.311 103.175 o
6 -5 8 0.564 -1.958 2.385 215.641 o
6 -5 9 6.941 5.446 1.964 242.745 o
6 -5 10 47.878 44.877 4.931 29.901 o
6 -4 0 1127.760 1254.910 33.151 0.174 o
6 -4 1 281.032 291.063 9.601 2.568 o
6 -4 2 9.585 7.014 1.738 258.210 o
6 -4 3 2.591 0.967 1.162 724.756 o
6 -4 4 174.205 171.201 6.477 6.256 o
6 -4 5 52.773 50.094 4.499 30.749 o
6 -4 6 178.228 194.919 9.873 4.567 o
6 -4 7 42.830 43.251 5.760 25.731 o
6 -4 8 0.245 -2.509 1.575 494.451 o
6 -4 9 17.863 24.563 3.387 74.953 o
6 -4 10 0.135 -1.079 1.724 415.243 o
6 -4 11 60.480 57.591 4.694 26.382 o
6 -3 0 631.452 661.389 16.031 0.588 o
6 -3 1 1558.450 1666.550 27.251 0.105 o
6 -3 2 1295.020 1325.690 22.713 0.156 o
6 -3 3 70.803 69.103 4.058 25.240 o
6 -3 4 71.517 68.645 4.377 23.815 o
6 -3 5 1.406 0.879 1.021 988.915 o
6 -3 6 32.891 27.663 2.747 73.533 o
6 -3 7 44.335 44.075 4.251 36.721 o
6 -3 8 27.390 28.529 3.935 52.999 o
6 -3 9 21.646 19.011 3.731 64.525 o
6 -3 10 15.970 12.460 3.076 96.387 o
6 -3 11 5.234 7.606 2.282 194.733 o
6 -3 12 0.203 -0.920 1.274 753.193 o
6 -2 0 889.317 889.766 19.239 0.320 o
6 -2 1 77.393 75.704 3.350 25.253 o
6 -2 2 35.211 35.422 3.171 58.413 o
6 -2 3 222.271 244.073 8.379 3.733 o
6 -2 4 5.033 2.582 1.421 443.292 o
6 -2 5 74.471 68.251 3.800 25.425 o
6 -2 6 190.018 181.897 7.110 5.374 o
6 -2 7 261.427 252.914 11.841 2.654 o
6 -2 8 34.340 31.704 3.622 52.869 o
6 -2 9 37.721 35.393 3.811 46.815 o
6 -2 10 76.689 78.180 7.152 13.882 o
6 -2 11 13.612 14.322 4.279 57.852 o
6 -2 12 0.495 1.194 1.543 495.058 o
6 -1 0 1518.530 1540.670 31.864 0.111 o
6 -1 1 1704.900 1688.050 64.981 0.074 o
6 -1 2 636.897 522.989 20.385 0.608 o
6 -1 3 1068.500 1098.200 31.278 0.203 o
6 -1 4 15.467 16.530 4.551 50.782 o
6 -1 5 82.082 75.252 5.436 17.737 o
6 -1 6 23.209 21.482 2.659 95.201 o
6 -1 7 74.250 70.319 5.452 19.230 o
6 -1 8 904.426 887.714 28.352 0.283 o
6 -1 9 122.043 120.025 7.897 8.543 o
6 -1 10 0.370 0.435 1.854 354.032 o
6 -1 11 0.540 0.699 1.933 323.082 o
6 -1 12 4.839 -0.073 1.806 322.637 o
6 -1 13 0.018 0.140 1.173 894.891 o
6 0 0 2.402 0.757 1.259 649.572 o
6 0 1 819.627 736.539 25.408 0.360 o
6 0 2 1462.360 1384.450 39.821 0.117 o
6 0 3 388.049 339.380 11.403 1.592 o
6 0 4 837.604 841.033 38.111 0.271 o
6 0 5 108.204 98.364 8.308 9.304 o
6 0 6 73.776 64.374 5.126 20.927 o
6 0 7 16.898 15.385 4.126 59.324 o
6 0 8 88.261 87.747 5.386 16.178 o
6 0 9 162.721 171.019 9.320 5.374 o
6 0 10 23.895 27.190 5.620 32.285 o
6 0 11 1.348 3.835 2.934 137.853 o
6 0 12 5.442 3.858 2.827 139.092 o
6 0 13 2.344 2.521 1.521 452.544 o
6 1 0 94.751 88.123 7.689 11.178 o
6 1 1 577.441 608.509 18.213 0.654 o
6 1 2 1022.130 1077.340 32.374 0.213 o
6 1 3 47.379 43.966 4.659 32.209 o
6 1 4 1.060 -0.036 1.223 767.634 o
6 1 5 330.103 300.385 28.386 0.958 o
6 1 6 387.021 393.112 18.591 1.177 o
6 1 7 295.755 294.265 18.358 1.639 o
6 1 8 14.231 11.627 2.515 133.165 o
6 1 9 10.224 11.289 2.310 163.604 o
6 1 10 33.464 30.986 6.604 23.140 o
6 1 11 0.016 1.519 2.087 279.138 o
6 1 12 6.390 9.529 2.878 127.023 o
6 1 13 16.198 23.671 4.033 59.409 o
6 2 0 51.656 48.723 4.483 31.425 o
6 2 1 418.162 383.784 13.116 1.316 o
6 2 2 870.451 888.352 27.793 0.297 o
6 2 3 1691.330 1583.550 35.946 0.094 o
6 2 4 77.568 53.675 3.949 25.954 o
6 2 5 247.922 246.894 10.508 3.010 o
6 2 6 13.260 13.254 3.240 92.145 o
6 2 7 50.526 44.043 8.786 13.025 o
6 2 8 46.266 28.637 3.992 41.883 o
6 2 9 45.127 51.693 4.508 32.870 o
6 2 10 8.393 5.206 4.859 49.478 o
6 2 11 54.944 59.080 12.820 6.622 o
6 2 12 25.432 27.070 6.930 22.450 o
6 2 13 4.636 4.428 2.123 231.331 o
6 2 14 0.323 -0.000 1.289 730.279 o
6 3 0 563.417 574.512 15.188 0.733 o
6 3 1 169.624 151.622 9.449 5.386 o
6 3 2 8.091 8.698 2.421 164.490 o
6 3 3 0.110 4.473 1.963 300.571 o
6 3 4 127.863 121.016 6.306 9.713 o
6 3 5 954.591 977.862 26.424 0.259 o
6 3 6 1372.020 1298.110 33.665 0.137 o
6 3 7 294.761 338.956 11.510 2.099 o
6 3 8 29.440 34.251 4.745 39.009 o
6 3 9 7.134 4.063 1.516 356.546 o
6 3 10 13.187 13.173 6.963 24.109 o
6 3 11 4.713 7.874 6.002 33.394 o
6 3 12 53.208 60.634 15.241 4.867 o
6 3 13 22.487 28.219 4.069 53.554 o
6 3 14 0.054 -1.412 1.670 443.657 o
6 4 0 958.559 1068.340 34.559 0.223 o
6 4 1 2846.190 2989.320 79.770 0.029 o
6 4 2 823.055 898.143 43.283 0.245 o
6 4 3 46.621 50.566 4.961 29.265 o
6 4 4 29.145 17.390 5.216 36.337 o
6 4 5 9.733 14.670 2.747 124.044 o
6 4 6 142.509 144.109 7.608 7.354 o
6 4 7 213.333 246.641 11.282 3.276 o
6 4 8 163.168 159.654 11.767 4.478 o
6 4 9 119.931 152.413 10.458 6.085 o
6 4 10 52.035 75.405 13.572 5.922 o
6 4 11 0.321 -2.495 3.036 133.971 o
6 4 12 4.480 0.897 2.094 249.014 o
6 4 13 2.755 4.788 2.525 177.183 o
6 4 14 14.618 16.818 3.097 94.281 o
6 5 0 161.653 178.106 12.303 4.163 o
6 5 1 0.310 0.695 2.196 253.290 o
6 5 2 856.945 851.248 29.591 0.301 o
6 5 3 173.671 160.597 8.606 5.536 o
6 5 4 453.527 444.666 27.143 0.741 o
6 5 5 225.480 220.741 10.448 3.451 o
6 5 6 96.456 91.514 7.473 11.290 o
6 5 7 74.807 84.782 7.514 12.995 o
6 5 8 6.187 7.512 2.530 161.129 o
6 5 9 89.058 97.288 5.921 14.392 o
6 5 10 64.983 83.515 10.682 8.407 o
6 5 11 0.315 -0.562 2.779 159.835 o
6 5 12 8.609 7.004 3.028 114.895 o
6 5 13 1.943 6.616 2.532 175.898 o
6 5 14 2.179 -0.996 1.859 334.465 o
6 6 0 359.055 368.055 17.152 1.361 o
6 6 1 240.779 216.414 13.414 2.764 o
6 6 2 173.346 179.460 11.922 4.106 o
6 6 3 46.790 50.713 4.951 29.274 o
6 6 4 0.053 1.105 1.299 706.444 o
6 6 5 4.138 3.283 2.004 262.665 o
6 6 6 181.635 182.356 9.471 4.761 o
6 6 7 330.842 334.269 11.796 1.872 o
6 6 8 156.927 174.132 10.195 5.094 o
6 6 9 233.265 265.807 14.720 2.430 o
6 6 10 0.207 -2.356 2.680 172.106 o
6 6 11 29.593 36.466 7.357 19.444 o
6 6 12 29.269 29.163 4.709 40.409 o
6 6 13 1.102 5.130 2.626 169.107 o
6 6 14 32.334 34.557 6.277 25.013 o
6 7 0 50.349 40.405 8.069 15.057 o
6 7 1 64.824 57.151 10.876 8.543 o
6 7 2 219.099 208.439 20.870 1.854 o
6 7 3 473.120 496.552 22.653 0.787 o
6 7 4 261.652 245.820 14.185 2.371 o
6 7 5 135.554 122.689 7.428 8.254 o
6 7 6 79.417 66.159 5.553 18.443 o
6 7 7 18.178 17.480 2.763 103.337 o
6 7 8 120.892 117.811 9.810 6.996 o
6 7 9 4.135 -0.419 2.655 164.358 o
6 7 10 74.513 93.128 10.790 7.869 o
6 7 11 5.836 4.259 2.933 129.017 o
6 7 12 23.765 20.388 6.888 23.220 o
6 7 13 4.908 6.224 4.110 69.253 o
6 8 0 44.968 58.233 11.133 8.698 o
6 8 1 26.151 27.059 7.815 18.111 o
6 8 2 1.048 2.067 2.361 213.182 o
6 8 3 64.221 64.867 6.436 17.762 o
6 8 4 107.903 105.863 8.261 9.189 o
6 8 5 455.572 470.128 22.996 0.824 o
6 8 6 413.530 414.474 17.686 1.118 o
6 8 7 177.102 200.728 15.430 2.994 o
6 8 8 67.108 73.188 12.189 6.873 o
6 8 9 23.957 18.790 5.150 38.349 o
6 8 10 26.898 24.346 5.632 31.831 o
6 8 11 2.025 -0.000 2.275 229.255 o
6 8 12 119.982 137.649 10.922 5.974 o
6 8 13 17.707 18.494 5.404 36.931 o
6 9 0 136.562 131.404 17.043 3.178 o
6 9 1 31.421 41.864 9.660 11.887 o
6 9 2 2.687 2.112 4.406 62.434 o
6 9 3 41.158 36.535 6.694 21.345 o
6 9 4 31.459 37.810 6.583 23.079 o
6 9 5 10.067 11.773 6.223 30.250 o
6 9 6 42.142 47.977 10.842 9.312 o
6 9 7 204.220 254.689 17.378 2.270 o
6 9 8 71.131 94.761 10.509 8.259 o
6 9 9 9.984 9.526 3.700 78.764 o
6 9 10 56.921 42.822 9.534 11.150 o
6 9 11 0.069 0.124 2.097 281.043 o
6 9 12 10.791 10.561 3.491 85.747 o
6 9 13 14.215 16.683 4.327 55.867 o
6 10 0 13.165 15.447 6.010 31.570 o
6 10 1 18.301 17.283 6.725 25.001 o
6 10 2 0.057 2.024 3.777 86.184 o
6 10 3 25.471 24.051 5.649 32.009 o
6 10 4 222.437 246.813 16.929 2.251 o
6 10 5 104.501 101.359 21.578 2.347 o
6 10 6 97.647 81.543 14.653 4.657 o
6 10 7 69.013 57.642 11.925 7.244 o
6 10 8 11.877 16.958 4.483 53.568 o
6 10 9 0.499 0.320 1.995 305.761 o
6 10 10 1.276 -1.643 3.066 129.866 o
6 10 11 9.178 16.464 4.985 45.322 o
6 10 12 13.925 20.206 4.756 46.988 o
6 11 0 13.260 11.435 4.122 62.684 o
6 11 1 53.696 58.973 7.421 16.023 o
6 11 2 2.026 5.187 4.564 57.967 o
6 11 3 7.105 5.466 4.499 57.612 o
6 11 4 3.653 2.537 2.198 228.630 o
6 11 5 65.215 78.978 10.155 9.153 o
6 11 6 35.682 20.339 6.871 22.028 o
6 11 7 5.024 5.979 4.557 56.916 o
6 11 8 3.543 1.864 3.477 98.196 o
6 11 9 9.783 8.993 5.126 43.892 o
6 11 10 0.187 -1.225 2.285 236.553 o
6 11 11 0.166 -0.983 1.833 366.828 o
6 12 1 1.130 -1.200 1.351 634.330 o
6 12 2 58.550 57.599 8.812 12.184 o
6 12 3 92.784 115.435 12.989 5.433 o
6 12 4 50.663 49.081 8.557 13.440 o
6 12 5 84.088 85.817 18.412 3.232 o
6 12 6 5.590 6.978 3.219 107.572 o
6 12 7 2.315 3.305 2.425 195.136 o
6 12 8 1.035 1.543 2.145 257.783 o
6 12 9 14.314 10.434 4.828 47.325 o
6 12 10 25.367 19.401 5.252 36.675 o
6 13 4 36.019 36.492 7.444 18.502 o
6 13 5 3.087 2.343 1.929 293.261 o
6 13 6 0.068 0.815 1.700 421.342 o
6 13 7 7.643 9.097 4.184 64.772 o
7 -9 0 7.804 7.578 3.360 96.637 o
7 -9 1 1.367 2.507 1.927 308.647 o
7 -9 2 6.401 2.582 1.906 269.543 o
7 -9 3 2.553 3.022 1.872 310.863 o
7 -8 0 82.251 91.115 5.977 15.353 o
7 -8 1 22.100 23.027 3.248 75.513 o
7 -8 2 24.574 25.690 3.401 67.487 o
7 -8 3 6.692 6.190 1.872 259.737 o
7 -8 4 6.519 8.100 4.447 58.578 o
7 -8 5 0.234 -0.169 1.932 329.866 o
7 -8 6 12.666 13.536 4.252 59.160 o
7 -7 0 22.964 19.310 4.204 53.196 o
7 -7 1 110.463 124.941 8.086 8.791 o
7 -7 2 73.094 68.561 5.169 20.522 o
7 -7 3 40.728 48.226 4.567 34.437 o
7 -7 4 12.664 12.723 2.316 151.849 o
7 -7 5 20.768 23.018 2.987 85.640 o
7 -7 6 24.260 26.957 4.576 44.564 o
7 -7 7 1.321 3.734 2.846 146.318 o
7 -6 0 13.345 15.734 4.514 52.561 o
7 -6 1 71.517 64.265 7.726 13.551 o
7 -6 2 0.173 -0.146 1.597 482.589 o
7 -6 3 40.355 43.696 3.884 42.315 o
7 -6 4 18.970 19.473 2.670 104.396 o
7 -6 5 0.127 -0.977 1.494 551.935 o
7 -6 6 2.389 6.740 2.169 229.339 o
7 -6 7 2.124 3.249 2.715 158.604 o
7 -6 8 0.805 1.347 2.078 276.439 o
7 -6 9 0.009 -1.003 2.291 236.196 o
7 -5 0 5.693 6.414 2.163 213.158 o
7 -5 1 49.048 59.891 6.001 21.915 o
7 -5 2 582.757 631.813 21.508 0.594 o
7 -5 3 228.530 221.162 8.745 3.744 o
7 -5 4 30.608 40.779 3.538 53.682 o
7 -5 5 27.974 31.232 4.005 50.657 o
7 -5 6 1.838 1.237 1.516 480.181 o
7 -5 7 44.371 43.686 5.337 28.099 o
7 -5 8 0.125 -2.420 2.242 246.033 o
7 -5 9 5.589 6.944 2.684 148.164 o
7 -5 10 29.086 27.937 5.732 30.135 o
7 -4 0 24.570 26.915 4.059 52.908 o
7 -4 1 118.875 123.092 7.345 9.155 o
7 -4 2 1.682 3.245 1.748 360.010 o
7 -4 3 30.044 29.230 3.185 65.691 o
7 -4 4 67.849 75.444 5.502 19.667 o
7 -4 5 45.654 46.785 4.243 35.756 o
7 -4 6 65.609 66.017 6.195 18.316 o
7 -4 7 14.370 17.809 3.881 66.406 o
7 -4 8 55.263 53.965 7.992 14.454 o
7 -4 9 1.316 -0.143 2.721 164.192 o
7 -4 10 4.706 3.467 2.797 143.843 o
7 -4 11 33.492 24.090 2.737 75.298 o
7 -3 0 1956.220 2119.440 45.706 0.063 o
7 -3 1 1751.700 1939.670 40.947 0.078 o
7 -3 2 23.650 31.205 3.310 68.013 o
7 -3 3 20.387 11.014 1.892 160.500 o
7 -3 4 56.141 46.434 6.298 20.538 o
7 -3 5 83.860 81.418 5.442 17.045 o
7 -3 6 29.633 39.357 3.250 60.088 o
7 -3 7 22.255 22.096 3.140 79.200 o
7 -3 8 256.095 292.246 14.852 2.173 o
7 -3 9 3.106 1.906 2.046 265.645 o
7 -3 10 6.529 5.584 2.113 218.763 o
7 -3 11 0.546 0.385 1.292 707.068 o
7 -2 0 42.382 40.203 3.617 45.248 o
7 -2 1 142.947 135.056 5.629 8.942 o
7 -2 2 43.456 50.418 4.468 33.970 o
7 -2 3 82.265 79.018 4.736 19.388 o
7 -2 4 5.418 1.854 1.227 541.922 o
7 -2 5 8.662 8.974 1.947 222.222 o
7 -2 6 0.201 -1.976 1.463 572.991 o
7 -2 7 7.809 6.128 2.420 170.141 o
7 -2 8 0.646 -0.966 1.558 495.773 o
7 -2 9 206.917 221.557 10.829 3.615 o
7 -2 10 27.840 30.664 4.889 38.481 o
7 -2 11 3.590 1.852 1.453 467.613 o
7 -2 12 1.843 3.406 1.489 470.642 o
7 -1 0 1594.330 1681.610 34.573 0.098 o
7 -1 1 142.541 133.609 4.976 9.485 o
7 -1 2 30.508 29.864 2.225 89.191 o
7 -1 3 22.626 25.029 2.392 103.673 o
7 -1 4 12.702 7.727 1.504 268.154 o
7 -1 5 64.051 62.938 4.043 28.061 o
7 -1 6 19.697 13.192 2.339 127.803 o
7 -1 7 131.299 112.347 6.363 9.714 o
7 -1 8 153.209 155.314 10.249 5.361 o
7 -1 9 26.538 18.463 3.896 57.474 o
7 -1 10 15.918 13.391 2.381 135.512 o
7 -1 11 4.550 1.451 1.539 412.129 o
7 -1 12 10.487 7.394 2.068 198.896 o
7 -1 13 4.127 1.099 1.004 789.616 o
7 0 0 50.248 43.821 4.136 35.468 o
7 0 1 337.253 361.341 8.546 1.947 o
7 0 2 37.013 31.602 2.378 73.844 o
7 0 3 31.165 20.442 2.072 102.216 o
7 0 4 161.356 159.900 5.995 7.182 o
7 0 5 309.827 310.760 9.041 2.289 o
7 0 6 104.106 88.106 7.380 11.036 o
7 0 7 74.169 88.721 9.876 9.035 o
7 0 8 165.918 170.163 10.733 4.733 o
7 0 9 160.938 151.806 10.216 5.242 o
7 0 10 7.045 5.894 2.370 179.232 o
7 0 11 2.051 3.119 2.259 224.231 o
7 0 12 6.622 6.587 1.984 237.331 o
7 0 13 5.761 5.266 1.748 300.770 o
7 1 0 133.029 130.616 11.022 5.694 o
7 1 1 219.929 187.875 9.457 3.997 o
7 1 2 136.783 140.240 6.131 8.771 o
7 1 3 358.224 374.005 10.586 1.690 o
7 1 4 284.273 262.959 9.490 2.682 o
7 1 5 92.397 91.683 5.385 15.416 o
7 1 6 519.146 539.758 17.405 0.792 o
7 1 7 92.697 85.953 7.213 12.175 o
7 1 8 10.184 6.136 2.449 158.908 o
7 1 9 0.128 -0.402 1.960 321.413 o
7 1 10 46.790 42.870 5.344 27.599 o
7 1 11 11.214 11.532 6.262 29.769 o
7 1 12 81.766 89.597 18.944 3.075 o
7 1 13 47.285 46.476 5.088 28.759 o
7 2 0 347.693 312.225 13.259 1.745 o
7 2 1 1.085 0.718 1.415 572.529 o
7 2 2 1.881 2.155 1.174 719.292 o
7 2 3 135.687 151.760 6.639 8.154 o
7 2 4 0.017 -1.162 1.058 1105.840 o
7 2 5 54.737 52.689 8.168 14.068 o
7 2 6 290.410 313.787 16.903 1.739 o
7 2 7 1186.430 1256.260 38.460 0.157 o
7 2 8 0.336 1.693 2.073 279.884 o
7 2 9 122.926 141.224 15.108 3.869 o
7 2 10 9.193 15.546 8.031 18.525 o
7 2 11 7.057 7.870 5.197 43.571 o
7 2 12 3.506 3.824 2.727 153.135 o
7 2 13 70.142 77.208 12.281 6.694 o
7 2 14 19.736 18.288 2.714 102.043 o
7 3 0 0.488 0.148 1.451 571.454 o
7 3 1 0.562 2.174 1.233 725.469 o
7 3 2 92.722 95.781 5.611 14.686 o
7 3 3 5.004 2.130 1.887 288.088 o
7 3 4 187.235 176.600 6.851 5.616 o
7 3 5 706.253 756.419 26.541 0.407 o
7 3 6 163.478 149.961 9.400 5.581 o
7 3 7 12.674 14.255 3.553 79.666 o
7 3 8 0.421 0.170 1.802 375.132 o
7 3 9 129.847 151.318 14.101 4.114 o
7 3 10 1.574 2.649 4.942 50.067 o
7 3 11 45.507 53.716 12.288 7.339 o
7 3 12 45.416 58.000 10.779 9.190 o
7 3 13 52.289 57.194 9.240 11.619 o
7 3 14 0.019 0.928 1.286 725.422 o
7 4 0 510.091 587.147 37.193 0.461 o
7 4 1 176.115 207.960 13.091 3.537 o
7 4 2 12.370 10.587 3.675 77.218 o
7 4 3 98.927 92.811 18.824 3.021 o
7 4 4 1.384 -0.080 1.332 641.907 o
7 4 5 206.895 205.378 9.459 4.069 o
7 4 6 605.182 580.784 30.645 0.486 o
7 4 7 38.989 40.209 3.929 43.351 o
7 4 8 0.578 0.848 1.496 526.968 o
7 4 9 0.142 3.687 2.555 183.451 o
7 4 10 3.395 -2.521 3.624 91.606 o
7 4 11 23.964 34.907 6.841 22.689 o
7 4 12 94.273 100.622 14.489 4.671 o
7 4 13 11.590 8.578 3.100 104.592 o
7 4 14 32.736 31.812 8.456 15.235 o
7 5 0 5.479 4.234 2.784 142.418 o
7 5 1 404.083 430.666 31.528 0.694 o
7 5 2 410.045 368.176 36.648 0.598 o
7 5 3 344.447 363.488 17.979 1.371 o
7 5 4 260.517 298.906 11.546 2.500 o
7 5 5 171.261 173.222 9.786 4.961 o
7 5 6 5.487 2.601 2.542 169.796 o
7 5 7 10.215 8.508 2.084 195.300 o
7 5 8 7.358 8.534 2.421 167.357 o
7 5 9 11.648 16.176 4.814 47.498 o
7 5 10 89.085 105.999 16.497 3.803 o
7 5 11 78.448 116.578 17.172 3.590 o
7 5 12 7.096 13.400 4.284 61.240 o
7 5 13 0.001 -0.339 1.694 432.075 o
7 5 14 0.017 2.006 1.441 565.915 o
7 6 0 0.797 3.587 2.755 157.126 o
7 6 1 15.947 15.022 4.115 60.252 o
7 6 2 14.404 14.917 3.832 68.812 o
7 6 3 208.224 222.822 11.174 3.511 o
7 6 4 503.226 501.157 25.702 0.683 o
7 6 5 57.424 54.775 4.909 26.322 o
7 6 6 36.461 51.706 8.355 14.748 o
7 6 7 24.693 30.683 6.467 25.150 o
7 6 8 0.061 -1.090 1.607 479.050 o
7 6 9 15.335 18.093 5.283 39.060 o
7 6 10 50.623 49.375 7.929 15.131 o
7 6 11 98.139 132.860 18.350 3.053 o
7 6 12 1.226 4.390 2.547 180.014 o
7 6 13 6.282 7.699 2.831 132.827 o
7 6 14 15.921 19.321 2.590 114.950 o
7 7 0 90.694 91.235 12.227 6.208 o
7 7 1 24.270 24.282 4.827 41.530 o
7 7 2 84.739 77.547 8.375 11.005 o
7 7 3 284.577 293.075 16.656 1.834 o
7 7 4 133.608 121.378 9.768 6.587 o
7 7 5 4.505 1.844 1.402 472.515 o
7 7 6 47.486 35.654 4.181 37.804 o
7 7 7 7.510 5.167 1.709 292.812 o
7 7 8 7.418 9.485 4.305 61.478 o
7 7 9 39.175 61.694 8.850 13.001 o
7 7 10 20.587 22.989 5.817 31.514 o
7 7 11 19.833 11.319 4.043 60.755 o
7 7 12 9.984 15.396 5.698 35.397 o
7 7 13 2.948 5.856 3.867 79.127 o
7 8 0 2.329 4.006 5.285 43.579 o
7 8 1 151.608 143.070 12.620 4.460 o
7 8 2 31.557 34.940 6.799 22.056 o
7 8 3 34.486 20.075 5.228 34.412 o
7 8 4 61.393 60.670 8.329 12.991 o
7 8 5 208.023 216.849 23.135 1.633 o
7 8 6 10.184 5.236 3.236 101.611 o
7 8 7 1.248 3.403 2.592 175.593 o
7 8 8 6.005 4.520 2.887 132.098 o
7 8 9 30.009 45.878 11.136 9.170 o
7 8 10 0.080 0.157 2.684 171.620 o
7 8 11 3.054 1.932 2.690 160.676 o
7 8 12 167.957 182.299 12.459 3.991 o
7 8 13 9.816 13.722 4.528 54.179 o
7 9 0 25.125 39.438 8.781 14.436 o
7 9 1 122.882 139.293 17.268 3.183 o
7 9 2 22.091 22.983 5.366 35.774 o
7 9 3 75.695 90.306 16.729 3.864 o
7 9 4 0.182 3.084 2.760 158.688 o
7 9 5 32.463 28.047 8.767 14.399 o
7 9 6 120.608 111.337 16.630 3.495 o
7 9 7 79.860 84.838 10.028 8.709 o
7 9 8 21.748 31.429 6.090 28.237 o
7 9 9 0.048 -2.044 3.304 113.551 o
7 9 10 2.412 -1.887 2.490 191.353 o
7 9 11 2.431 0.686 2.494 189.440 o
7 9 12 1.286 1.809 1.766 367.768 o
7 9 13 82.153 77.125 8.807 10.464 o
7 10 0 40.134 37.666 5.234 30.604 o
7 10 1 31.142 38.833 8.427 15.220 o
7 10 2 59.130 60.578 11.268 8.157 o
7 10 3 0.368 6.698 3.338 107.054 o
7 10 4 38.952 34.483 10.307 10.468 o
7 10 5 4.046 8.774 6.144 31.937 o
7 10 6 0.531 2.227 3.598 94.383 o
7 10 7 4.248 6.592 5.801 35.833 o
7 10 8 8.434 11.053 3.603 83.186 o
7 10 9 1.687 5.178 2.819 146.572 o
7 10 10 0.323 1.558 3.250 115.991 o
7 10 11 16.678 20.893 5.489 35.906 o
7 10 12 1.536 4.800 2.537 179.533 o
7 11 0 14.155 10.848 2.464 138.212 o
7 11 1 11.054 11.054 2.712 127.608 o
7 11 2 2.963 2.953 3.645 89.712 o
7 11 3 7.571 15.938 5.781 34.828 o
7 11 4 0.585 2.477 2.342 217.658 o
7 11 5 70.430 91.988 15.602 4.398 o
7 11 6 26.894 24.470 7.490 19.572 o
7 11 7 0.075 3.702 3.455 101.978 o
7 11 8 3.159 5.195 3.234 111.053 o
7 11 9 1.887 2.733 1.722 370.265 o
7 11 10 1.274 -1.132 1.494 521.538 o
7 11 11 8.291 10.938 3.419 91.317 o
7 12 2 26.779 27.724 5.536 32.381 o
7 12 3 37.812 47.794 5.744 26.357 o
7 12 4 0.447 2.429 2.534 187.463 o
7 12 5 8.266 7.939 2.624 145.379 o
7 12 6 1.173 1.365 1.802 358.446 o
7 12 7 0.260 0.162 2.916 145.118 o
7 12 8 2.751 1.369 1.271 613.522 o
7 12 9 3.022 8.083 3.982 74.073 o
8 -8 0 39.711 33.871 5.193 31.529 o
8 -8 1 8.398 4.947 1.925 241.303 o
8 -8 2 0.129 1.037 2.164 260.724 o
8 -8 3 1.713 1.832 1.320 605.126 o
8 -8 4 7.939 10.748 3.254 99.944 o
8 -7 0 27.920 32.623 8.488 15.371 o
8 -7 1 2.608 3.507 2.039 265.072 o
8 -7 2 0.108 1.289 1.449 567.815 o
8 -7 3 7.186 5.615 1.862 259.979 o
8 -7 4 44.826 61.374 7.329 17.015 o
8 -7 5 0.376 -1.257 2.623 179.151 o
8 -7 6 0.222 2.032 2.120 267.556 o
8 -6 0 4.544 7.155 2.217 208.646 o
8 -6 1 0.007 -1.594 2.251 244.728 o
8 -6 2 34.077 36.808 8.023 16.442 o
8 -6 3 74.570 77.900 6.554 15.520 o
8 -6 4 25.893 31.513 5.344 34.007 o
8 -6 5 10.237 7.820 1.935 217.749 o
8 -6 6 17.662 20.710 3.434 75.644 o
8 -6 7 0.188 -1.346 2.808 156.783 o
8 -6 8 2.491 2.060 2.542 180.286 o
8 -5 0 1.261 2.269 1.373 573.375 o
8 -5 1 24.148 17.955 3.474 69.558 o
8 -5 2 54.836 51.670 8.366 13.589 o
8 -5 3 6.924 5.053 2.876 130.646 o
8 -5 4 1.873 -0.800 1.972 302.097 o
8 -5 5 26.038 23.320 4.479 46.027 o
8 -5 6 70.248 81.501 7.130 14.346 o
8 -5 7 32.729 36.848 6.002 26.579 o
8 -5 8 0.766 0.348 1.580 476.228 o
8 -5 9 4.900 3.095 2.889 135.628 o
8 -4 0 0.436 -0.391 2.087 281.381 o
8 -4 1 100.210 107.077 10.601 7.122 o
8 -4 2 16.888 15.640 3.366 81.402 o
8 -4 3 10.303 9.354 2.594 140.613 o
8 -4 4 128.907 133.446 10.500 6.072 o
8 -4 5 39.002 34.574 4.349 39.800 o
8 -4 6 33.379 34.101 4.893 36.095 o
8 -4 7 3.355 2.914 2.315 208.770 o
8 -4 8 7.355 4.642 2.189 205.117 o
8 -4 9 0.900 0.570 2.037 289.466 o
8 -4 10 5.245 7.394 3.421 96.495 o
8 -3 0 160.867 167.424 7.613 6.262 o
8 -3 1 103.499 111.818 8.087 9.459 o
8 -3 2 31.879 28.936 3.806 52.329 o
8 -3 3 36.416 33.586 3.896 46.899 o
8 -3 4 26.137 17.892 2.822 87.401 o
8 -3 5 142.979 134.095 9.899 6.061 o
8 -3 6 179.592 166.907 11.445 4.264 o
8 -3 7 15.571 24.768 5.275 38.257 o
8 -3 8 126.958 145.054 12.064 5.107 o
8 -3 9 1.137 3.635 2.033 276.851 o
8 -3 10 2.602 1.578 1.912 305.830 o
8 -3 11 3.523 4.975 2.789 145.620 o
8 -2 0 213.495 242.329 9.367 3.688 o
8 -2 1 368.036 386.021 11.422 1.576 o
8 -2 2 216.586 223.574 8.363 4.001 o
8 -2 3 29.982 35.811 4.059 47.451 o
8 -2 4 49.493 50.685 4.509 31.614 o
8 -2 5 14.178 13.928 3.118 95.991 o
8 -2 6 0.419 -0.425 2.085 282.236 o
8 -2 7 105.457 118.778 7.750 9.562 o
8 -2 8 0.224 0.573 1.825 366.029 o
8 -2 9 235.133 237.413 12.558 2.862 o
8 -2 10 91.136 96.860 9.349 8.876 o
8 -2 11 0.237 -0.360 1.699 425.644 o
8 -2 12 5.553 6.414 2.575 159.978 o
8 -1 0 12.022 15.152 2.780 116.610 o
8 -1 1 9.632 10.323 2.572 142.941 o
8 -1 2 2.298 2.464 1.518 455.477 o
8 -1 3 42.396 50.935 3.889 39.531 o
8 -1 4 233.602 196.314 8.490 3.916 o
8 -1 5 69.669 65.463 4.403 24.525 o
8 -1 6 12.546 10.579 2.078 179.649 o
8 -1 7 38.739 34.100 4.664 36.645 o
8 -1 8 1.668 2.392 1.785 352.011 o
8 -1 9 0.095 -2.463 2.307 232.495 o
8 -1 10 80.712 74.413 6.814 14.455 o
8 -1 11 37.236 40.266 6.051 25.198 o
8 -1 12 0.072 2.918 1.970 305.807 o
8 0 0 10.415 9.786 2.477 149.764 o
8 0 1 0.839 0.883 1.229 748.509 o
8 0 2 61.786 59.099 3.765 30.943 o
8 0 3 30.124 29.347 4.023 49.688 o
8 0 4 5.182 4.764 1.881 276.184 o
8 0 5 0.182 0.986 1.613 462.736 o
8 0 6 65.957 54.679 4.436 26.675 o
8 0 7 19.285 19.687 2.839 96.124 o
8 0 8 109.746 116.147 7.678 9.483 o
8 0 9 56.038 46.693 4.850 28.027 o
8 0 10 25.413 18.260 3.812 60.119 o
8 0 11 5.438 3.688 2.078 237.202 o
8 0 12 6.801 6.038 2.022 231.229 o
8 0 13 21.029 16.041 2.228 126.693 o
8 1 0 303.990 306.303 14.020 1.932 o
8 1 1 8.412 5.164 1.697 286.324 o
8 1 2 5.360 2.083 1.573 379.813 o
8 1 3 53.315 48.372 3.545 38.129 o
8 1 4 67.186 79.365 4.639 22.562 o
8 1 5 74.916 62.000 4.422 23.617 o
8 1 6 276.112 264.298 11.744 2.491 o
8 1 7 0.223 0.160 1.460 572.278 o
8 1 8 130.563 121.857 9.343 6.975 o
8 1 9 3.115 1.572 1.706 367.629 o
8 1 10 0.418 1.050 2.085 278.465 o
8 1 11 80.878 90.902 7.330 12.666 o
8 1 12 58.614 70.516 7.650 14.485 o
8 1 13 6.586 6.557 2.093 218.996 o
8 2 0 152.319 137.420 8.963 6.291 o
8 2 1 0.224 1.386 1.694 416.893 o
8 2 2 127.712 119.657 7.067 9.040 o
8 2 3 10.023 9.885 1.708 247.818 o
8 2 4 224.501 229.359 10.076 3.480 o
8 2 5 420.200 374.037 18.919 1.106 o
8 2 6 149.626 157.594 13.681 3.987 o
8 2 7 254.231 255.125 16.423 2.112 o
8 2 8 36.666 31.869 5.974 26.517 o
8 2 9 9.146 4.272 3.291 100.596 o
8 2 10 10.156 12.855 3.094 103.885 o
8 2 11 5.758 6.662 2.513 165.692 o
8 2 12 153.243 168.363 12.167 4.416 o
8 2 13 121.590 113.381 9.479 7.308 o
8 3 0 33.624 34.970 3.974 46.951 o
8 3 1 60.099 72.037 5.526 21.136 o
8 3 2 1.439 0.802 1.266 684.005 o
8 3 3 7.517 9.885 2.292 178.794 o
8 3 4 98.906 88.326 7.636 10.988 o
8 3 5 28.989 21.333 5.523 32.731 o
8 3 6 110.749 116.651 7.970 9.100 o
8 3 7 35.885 34.434 6.732 21.927 o
8 3 8 2.338 0.127 2.088 267.211 o
8 3 9 3.997 6.079 3.150 114.845 o
8 3 10 7.441 7.814 5.160 44.079 o
8 3 11 39.137 41.461 5.998 25.099 o
8 3 12 3.617 8.229 4.613 55.724 o
8 3 13 1.610 4.480 2.304 214.991 o
8 4 0 28.260 27.860 5.563 31.792 o
8 4 1 16.331 18.756 4.483 51.219 o
8 4 2 0.018 0.626 1.738 405.477 o
8 4 3 17.560 10.520 2.504 126.661 o
8 4 4 69.147 53.755 5.813 20.041 o
8 4 5 192.042 179.401 18.700 2.336 o
8 4 6 371.375 342.482 14.264 1.513 o
8 4 7 20.056 19.706 5.327 37.133 o
8 4 8 0.322 3.024 2.209 243.581 o
8 4 9 3.668 14.408 6.352 29.673 o
8 4 10 70.699 65.238 12.473 6.623 o
8 4 11 158.295 214.010 22.029 1.915 o
8 4 12 157.296 171.914 17.510 2.784 o
8 4 13 17.150 23.396 3.328 78.188 o
8 4 14 19.633 16.114 2.839 98.488 o
8 5 0 1.598 0.628 2.923 141.462 o
8 5 1 206.271 242.528 15.361 2.611 o
8 5 2 49.176 54.155 7.159 17.537 o
8 5 3 49.490 56.909 7.059 17.721 o
8 5 4 11.285 4.144 2.453 158.157 o
8 5 5 27.071 28.733 7.024 21.680 o
8 5 6 19.204 27.252 5.719 32.294 o
8 5 7 80.522 92.341 7.251 12.788 o
8 5 8 28.765 27.622 13.170 6.827 o
8 5 9 103.032 136.578 15.431 3.967 o
8 5 10 121.810 145.032 19.173 2.693 o
8 5 11 6.054 4.426 4.618 55.414 o
8 5 12 0.120 -1.862 3.009 136.749 o
8 5 13 7.957 10.179 2.398 164.857 o
8 5 14 0.724 1.247 1.301 672.034 o
8 6 0 0.659 2.149 2.835 150.531 o
8 6 1 16.139 9.931 3.618 76.155 o
8 6 2 93.256 80.633 18.223 3.258 o
8 6 3 400.454 391.981 20.258 1.080 o
8 6 4 666.074 689.755 29.589 0.425 o
8 6 5 95.528 114.421 14.489 4.576 o
8 6 6 48.613 42.000 5.535 26.090 o
8 6 7 2.035 -2.345 2.538 185.755 o
8 6 8 0.368 0.000 2.407 212.459 o
8 6 9 127.920 127.021 12.663 4.944 o
8 6 10 331.757 394.638 23.046 1.109 o
8 6 11 188.191 169.777 19.951 2.179 o
8 6 12 38.107 39.376 5.860 26.340 o
8 6 13 11.880 12.723 2.574 133.580 o
8 7 0 12.875 18.555 4.331 55.990 o
8 7 1 14.414 9.031 3.345 88.733 o
8 7 2 0.122 1.843 2.467 199.823 o
8 7 3 24.739 28.281 5.447 33.653 o
8 7 4 0.030 2.556 2.293 229.356 o
8 7 5 21.380 27.987 4.284 50.294 o
8 7 6 69.433 55.601 10.376 9.096 o
8 7 7 23.546 23.010 7.419 20.238 o
8 7 8 15.159 22.454 6.675 25.403 o
8 7 9 25.796 23.137 5.667 31.867 o
8 7 10 1.663 0.384 2.426 203.283 o
8 7 11 17.668 23.375 5.266 38.006 o
8 7 12 8.678 17.450 5.895 33.274 o
8 7 13 15.232 23.444 5.875 31.885 o
8 8 0 30.023 36.340 11.839 8.270 o
8 8 1 47.630 46.164 6.249 22.003 o
8 8 2 67.859 76.557 8.844 11.142 o
8 8 3 99.338 117.439 8.693 8.838 o
8 8 4 37.293 30.878 4.529 39.203 o
8 8 5 5.518 4.602 5.260 43.278 o
8 8 6 51.502 58.189 8.265 13.849 o
8 8 7 17.368 30.751 6.131 28.667 o
8 8 8 17.410 28.740 8.552 15.777 o
8 8 9 140.886 153.756 13.591 4.155 o
8 8 10 61.026 78.674 10.936 8.279 o
8 8 11 10.432 19.596 4.413 55.103 o
8 8 12 15.876 14.726 3.588 75.258 o
8 8 13 0.035 1.107 2.065 286.402 o
8 9 0 5.901 5.966 3.939 74.438 o
8 9 1 28.243 20.650 6.842 22.997 o
8 9 2 0.506 -1.873 2.397 213.685 o
8 9 3 0.306 0.984 3.001 136.290 o
8 9 4 20.880 13.033 3.968 61.360 o
8 9 5 17.693 20.048 8.073 17.787 o
8 9 6 7.086 6.750 4.697 52.902 o
8 9 7 22.504 20.785 5.446 35.066 o
8 9 8 5.974 9.136 3.427 94.446 o
8 9 9 4.168 1.914 3.571 92.698 o
8 9 10 2.354 -1.749 3.648 91.290 o
8 9 11 4.305 9.723 3.121 113.555 o
8 9 12 5.445 10.986 2.812 132.578 o
8 10 0 29.005 23.984 5.242 35.208 o
8 10 1 31.907 35.790 7.354 19.280 o
8 10 2 72.567 73.317 10.951 8.021 o
8 10 3 15.945 23.749 4.837 44.358 o
8 10 4 0.550 2.541 2.240 237.213 o
8 10 5 0.170 -1.991 3.217 119.544 o
8 10 6 27.640 28.403 8.299 16.137 o
8 10 7 49.515 41.966 9.780 10.986 o
8 10 8 83.509 79.010 8.457 10.899 o
8 10 9 14.829 13.491 3.646 74.818 o
8 10 10 6.378 5.606 3.702 83.299 o
8 10 11 8.542 14.017 4.382 57.980 o
8 11 1 0.125 0.933 1.740 400.804 o
8 11 2 0.065 -1.163 2.170 262.947 o
8 11 3 3.704 1.300 2.426 193.576 o
8 11 4 2.485 1.415 1.814 338.145 o
8 11 5 1.640 -1.588 3.311 111.162 o
8 11 6 3.862 6.566 4.336 62.962 o
8 11 7 0.507 -1.621 2.619 179.282 o
8 11 8 0.085 1.514 3.157 123.205 o
8 11 9 0.415 1.311 2.118 269.186 o
8 11 10 16.664 17.513 4.197 57.237 o
8 12 4 12.031 12.947 3.683 76.198 o
8 12 5 8.061 6.249 2.921 123.825 o
8 12 6 0.598 2.246 2.096 270.132 o
8 12 7 7.247 11.215 3.789 77.020 o
8 12 8 0.462 0.079 1.336 673.497 o
9 -7 1 6.656 5.869 2.600 154.925 o
9 -7 2 9.453 0.949 2.169 206.841 o
9 -7 3 0.017 -1.324 1.452 587.777 o
9 -7 4 0.013 0.432 1.299 724.041 o
9 -6 0 0.742 -0.805 1.987 307.626 o
9 -6 1 8.180 7.161 2.241 188.051 o
9 -6 2 1.923 5.566 3.675 88.098 o
9 -6 3 5.265 3.143 2.052 245.132 o
9 -6 4 20.183 20.060 3.912 60.824 o
9 -6 5 51.367 48.751 5.550 24.772 o
9 -6 6 14.992 24.680 5.261 38.588 o
9 -5 0 3.548 -1.078 2.463 191.172 o
9 -5 1 5.786 6.582 2.886 130.623 o
9 -5 2 1.163 3.069 2.034 278.579 o
9 -5 3 13.402 7.221 4.768 49.254 o
9 -5 4 116.188 103.988 13.102 5.087 o
9 -5 5 87.687 83.437 8.450 10.562 o
9 -5 6 69.845 72.499 12.796 6.301 o
9 -5 7 37.517 31.822 6.996 20.571 o
9 -5 8 2.804 5.429 2.929 134.034 o
9 -4 0 1.441 0.063 2.142 260.790 o
9 -4 1 0.896 1.570 1.762 375.890 o
9 -4 2 0.143 0.000 2.067 289.112 o
9 -4 3 20.828 37.240 11.658 8.657 o
9 -4 4 34.806 29.705 6.541 23.408 o
9 -4 5 8.148 10.782 3.191 103.016 o
9 -4 6 72.564 75.714 6.628 15.652 o
9 -4 7 73.312 78.741 9.861 9.272 o
9 -4 8 9.619 18.900 5.546 36.938 o
9 -4 9 10.750 12.953 4.072 65.049 o
9 -3 0 0.309 -1.910 1.970 316.583 o
9 -3 1 10.030 15.358 4.487 54.639 o
9 -3 2 62.845 64.718 7.523 14.711 o
9 -3 3 9.079 11.766 3.734 77.339 o
9 -3 4 4.217 2.979 1.933 279.607 o
9 -3 5 259.857 277.379 16.782 1.982 o
9 -3 6 62.572 66.711 7.765 14.038 o
9 -3 7 1.239 -0.923 2.504 193.378 o
9 -3 8 0.095 -3.055 3.770 87.155 o
9 -3 9 0.181 -3.927 3.456 103.637 o
9 -3 10 24.814 23.325 5.235 36.490 o
9 -2 0 27.803 32.438 4.316 45.609 o
9 -2 1 59.683 72.854 7.639 14.337 o
9 -2 2 67.816 80.576 6.650 15.837 o
9 -2 3 1.490 4.866 2.187 236.277 o
9 -2 4 85.353 87.272 10.182 8.298 o
9 -2 5 0.911 -2.132 1.747 393.165 o
9 -2 6 1.910 2.579 2.775 153.544 o
9 -2 7 69.006 91.330 8.525 11.246 o
9 -2 8 80.337 90.174 7.064 13.257 o
9 -2 9 57.378 66.662 10.548 9.058 o
9 -2 10 39.896 56.155 8.886 13.018 o
9 -2 11 12.276 6.732 3.115 104.156 o
9 -1 0 0.136 1.395 1.863 347.846 o
9 -1 1 12.596 10.375 2.567 135.278 o
9 -1 2 149.692 153.818 8.571 6.341 o
9 -1 3 535.728 568.963 23.042 0.656 o
9 -1 4 362.346 386.855 23.941 1.018 o
9 -1 5 17.777 14.569 3.316 82.822 o
9 -1 6 1.326 -0.103 2.559 185.101 o
9 -1 7 45.454 44.556 5.242 28.392 o
9 -1 8 53.205 55.203 5.684 23.125 o
9 -1 9 144.386 149.676 9.217 6.199 o
9 -1 10 106.634 102.093 8.715 8.831 o
9 -1 11 164.249 175.742 15.487 3.197 o
9 -1 12 0.398 0.838 1.914 330.217 o
9 0 0 4.810 3.355 2.871 137.101 o
9 0 1 110.048 103.036 7.692 9.811 o
9 0 2 48.207 53.886 5.427 25.585 o
9 0 3 55.263 60.220 8.693 12.548 o
9 0 4 74.839 58.619 4.834 22.374 o
9 0 5 42.822 41.344 5.509 27.544 o
9 0 6 51.572 59.029 8.352 13.597 o
9 0 7 13.190 14.633 3.232 91.684 o
9 0 8 41.274 39.983 4.967 32.147 o
9 0 9 4.394 0.061 1.855 312.346 o
9 0 10 34.197 33.121 3.873 48.602 o
9 0 11 0.213 -1.165 2.174 261.110 o
9 0 12 58.130 65.513 8.702 12.225 o
9 1 0 13.221 8.007 4.233 60.802 o
9 1 1 36.533 35.345 8.406 15.078 o
9 1 2 1.346 2.107 1.773 362.476 o
9 1 3 224.536 208.140 9.016 3.856 o
9 1 4 22.755 22.200 3.295 73.879 o
9 1 5 3.167 3.997 2.211 224.853 o
9 1 6 1.354 1.687 2.516 188.376 o
9 1 7 63.346 59.744 10.907 8.508 o
9 1 8 264.230 229.856 12.206 2.682 o
9 1 9 103.885 79.644 9.062 9.046 o
9 1 10 46.666 37.821 6.095 23.588 o
9 1 11 17.436 14.246 2.962 98.066 o
9 1 12 16.474 16.810 3.295 83.804 o
9 1 13 14.633 5.844 2.704 125.911 o
9 2 0 77.011 81.037 8.885 10.501 o
9 2 1 4.344 5.375 3.095 118.598 o
9 2 2 156.822 168.532 16.007 3.157 o
9 2 3 16.175 18.729 3.125 89.588 o
9 2 4 23.558 23.917 3.457 67.818 o
9 2 5 2.825 2.926 2.245 223.329 o
9 2 6 68.349 59.845 10.106 9.444 o
9 2 7 114.217 123.583 16.279 3.614 o
9 2 8 34.225 32.053 8.497 15.017 o
9 2 9 71.791 63.886 8.030 12.872 o
9 2 10 4.761 5.241 2.134 226.408 o
9 2 11 24.200 27.781 3.877 56.336 o
9 2 12 81.964 75.598 9.383 9.655 o
9 2 13 50.412 44.348 4.800 30.201 o
9 3 0 2.598 8.762 5.413 41.097 o
9 3 1 133.962 121.671 16.491 3.395 o
9 3 2 202.070 198.498 13.390 3.228 o
9 3 3 1.043 -1.690 2.472 198.981 o
9 3 4 71.866 63.212 5.282 20.800 o
9 3 5 54.649 31.704 7.249 17.772 o
9 3 6 270.977 255.786 26.004 1.215 o
9 3 7 410.435 425.271 22.831 0.937 o
9 3 8 76.586 93.053 16.799 3.821 o
9 3 9 104.263 158.680 19.062 2.771 o
9 3 10 14.174 12.569 4.021 64.448 o
9 3 11 2.267 3.274 2.355 206.258 o
9 3 12 6.373 6.253 2.010 235.392 o
9 3 13 6.685 1.085 2.670 154.423 o
9 4 0 0.842 1.779 2.457 198.823 o
9 4 1 18.054 18.602 4.427 51.541 o
9 4 2 10.818 9.150 5.620 36.745 o
9 4 3 71.165 71.251 8.997 10.843 o
9 4 4 0.799 -1.873 2.267 237.057 o
9 4 5 50.249 59.880 12.185 7.313 o
9 4 6 13.169 2.394 5.470 38.850 o
9 4 7 31.324 32.911 10.104 11.098 o
9 4 8 25.055 28.597 6.251 26.738 o
9 4 9 4.068 6.968 5.311 42.526 o
9 4 10 268.165 349.986 29.235 0.973 o
9 4 11 126.050 140.203 39.306 0.756 o
9 4 12 22.556 20.667 4.107 54.935 o
9 4 13 8.726 9.522 2.184 187.421 o
9 5 0 2.209 3.649 2.527 180.611 o
9 5 1 116.056 127.987 11.044 6.103 o
9 5 2 0.159 -0.503 1.872 352.113 o
9 5 3 10.539 9.075 3.393 91.030 o
9 5 4 30.122 35.496 7.976 16.924 o
9 5 5 74.211 71.969 10.875 8.081 o
9 5 6 23.236 16.771 7.087 22.286 o
9 5 7 14.014 13.966 3.961 65.760 o
9 5 8 26.621 29.021 11.796 8.438 o
9 5 9 3.880 3.419 3.004 127.741 o
9 5 10 0.002 2.243 4.679 56.309 o
9 5 11 58.756 67.299 11.733 7.558 o
9 5 12 13.832 19.115 3.859 66.935 o
9 5 13 10.626 9.679 2.585 140.006 o
9 6 0 0.271 -0.389 1.971 316.807 o
9 6 1 14.376 11.393 3.927 67.325 o
9 6 2 90.997 101.587 9.927 8.144 o
9 6 3 96.232 106.073 10.344 7.486 o
9 6 4 11.430 10.215 3.620 80.200 o
9 6 5 3.672 0.709 2.976 132.837 o
9 6 6 10.741 4.459 4.162 64.975 o
9 6 7 19.711 17.392 6.769 24.549 o
9 6 8 6.351 13.768 5.225 42.604 o
9 6 9 306.368 347.105 21.072 1.330 o
9 6 10 187.169 222.662 17.424 2.456 o
9 6 11 79.682 94.482 14.311 4.973 o
9 6 12 5.489 9.638 4.505 57.280 o
9 6 13 1.036 1.647 1.521 490.805 o
9 7 0 2.345 0.107 3.624 92.455 o
9 7 1 5.180 4.662 2.465 176.619 o
9 7 2 21.381 23.095 5.153 38.436 o
9 7 3 9.332 4.671 2.626 146.711 o
9 7 4 188.930 193.280 13.805 3.296 o
9 7 5 34.934 38.469 5.170 32.378 o
9 7 6 1.175 -0.000 2.487 196.295 o
9 7 7 1.957 -2.216 4.621 57.449 o
9 7 8 14.907 13.139 4.519 52.351 o
9 7 9 0.745 0.224 3.216 118.743 o
9 7 10 63.646 82.129 9.400 10.272 o
9 7 11 59.193 75.116 23.976 2.055 o
9 7 12 22.979 25.564 6.777 23.698 o
9 7 13 14.885 29.172 5.865 31.533 o
9 8 0 19.824 20.479 3.738 65.186 o
9 8 1 45.620 41.359 4.624 33.466 o
9 8 2 6.811 11.189 2.851 126.519 o
9 8 3 3.837 4.174 2.074 246.570 o
9 8 4 0.215 2.456 2.484 195.783 o
9 8 5 0.011 2.176 4.059 74.679 o
9 8 6 1.263 3.107 2.730 159.355 o
9 8 7 81.435 76.914 9.238 9.856 o
9 8 8 139.739 149.835 18.202 2.804 o
9 8 9 140.533 194.939 14.666 3.558 o
9 8 10 12.504 10.022 3.753 74.639 o
9 8 11 0.084 0.782 2.526 192.770 o
9 8 12 2.602 2.930 4.542 58.720 o
9 9 0 0.001 1.097 1.773 386.789 o
9 9 1 2.739 2.753 3.146 119.335 o
9 9 2 28.246 27.076 7.381 19.862 o
9 9 3 7.882 7.015 3.878 74.903 o
9 9 4 24.738 18.369 4.666 44.739 o
9 9 5 30.073 23.999 7.502 19.284 o
9 9 6 7.474 8.087 4.626 54.058 o
9 9 7 8.104 9.080 5.898 33.975 o
9 9 8 46.921 52.287 7.084 18.130 o
9 9 9 22.066 28.782 7.123 21.637 o
9 9 10 20.567 18.321 6.071 29.642 o
9 9 11 3.756 11.453 4.295 63.014 o
9 9 12 8.676 12.081 3.595 82.817 o
9 10 1 23.764 26.791 5.387 34.678 o
9 10 2 32.405 19.337 5.203 35.329 o
9 10 3 1.265 1.026 3.366 107.485 o
9 10 4 7.208 5.829 2.638 149.743 o
9 10 5 0.722 1.692 3.530 98.089 o
9 10 6 4.592 1.734 3.962 75.792 o
9 10 7 66.970 61.434 10.624 8.747 o
9 10 8 107.145 98.903 8.692 8.905 o
9 10 9 1.588 6.546 3.460 98.725 o
9 10 10 0.015 -1.176 2.194 257.512 o
9 10 11 0.418 0.960 1.791 374.693 o
9 11 3 1.881 0.946 1.528 475.494 o
9 11 4 0.150 1.068 1.407 602.556 o
9 11 5 1.941 -1.262 2.039 282.971 o
9 11 6 2.383 5.298 3.498 96.517 o
9 11 7 2.358 7.875 3.880 78.336 o
9 11 8 20.411 20.696 5.122 39.435 o
9 11 9 26.647 27.744 5.495 32.799 o
10 -5 0 1.884 1.938 1.809 343.867 o
10 -5 1 2.155 4.335 2.239 224.147 o
10 -5 2 5.987 3.693 1.774 299.993 o
10 -5 3 14.602 8.594 3.632 77.662 o
10 -5 4 34.812 30.686 4.386 41.936 o
10 -5 5 63.257 46.743 9.132 11.567 o
10 -5 6 35.732 38.262 6.420 23.393 o
10 -4 0 56.312 55.616 7.686 15.161 o
10 -4 1 4.493 2.979 1.802 311.389 o
10 -4 2 11.735 14.607 3.315 89.882 o
10 -4 3 2.801 7.046 6.204 31.577 o
10 -4 4 11.363 15.847 5.554 36.797 o
10 -4 5 81.262 81.784 11.490 7.136 o
10 -4 6 169.025 146.170 14.931 3.440 o
10 -4 7 63.674 68.390 14.942 4.916 o
10 -4 8 22.540 32.973 5.650 31.681 o
10 -3 0 2.376 2.167 1.896 309.907 o
10 -3 1 21.305 31.639 4.720 42.738 o
10 -3 2 49.763 57.961 6.571 19.482 o
10 -3 3 70.830 78.319 8.305 11.918 o
10 -3 4 40.180 55.157 8.525 13.952 o
10 -3 5 55.908 59.316 7.185 16.543 o
10 -3 6 1.691 4.688 2.094 254.910 o
10 -3 7 32.892 34.335 4.924 35.891 o
10 -3 8 19.146 22.829 5.857 31.413 o
10 -3 9 9.072 10.471 3.885 72.634 o
10 -2 0 5.291 4.879 2.058 238.063 o
10 -2 1 2.029 1.382 1.923 308.892 o
10 -2 2 0.001 1.439 2.003 302.812 o
10 -2 3 24.562 34.067 6.191 26.823 o
10 -2 4 178.015 183.769 14.020 3.406 o
10 -2 5 31.745 40.563 9.013 13.457 o
10 -2 6 75.722 98.105 13.059 5.800 o
10 -2 7 66.083 66.902 7.441 14.565 o
10 -2 8 10.253 4.559 2.988 116.793 o
10 -2 9 2.587 -0.044 1.925 309.625 o
10 -2 10 2.413 3.858 2.848 143.694 o
10 -1 0 0.558 -0.119 2.246 242.695 o
10 -1 1 86.509 106.915 7.504 11.392 o
10 -1 2 118.122 126.103 10.072 6.756 o
10 -1 3 78.030 77.490 9.219 10.022 o
10 -1 4 42.771 40.485 6.654 21.096 o
10 -1 5 56.670 46.745 10.201 9.915 o
10 -1 6 0.038 1.756 2.837 152.070 o
10 -1 7 4.921 1.684 3.513 95.042 o
10 -1 8 73.500 80.064 12.257 6.624 o
10 -1 9 135.637 121.738 9.595 6.638 o
10 -1 10 38.649 54.696 8.629 13.773 o
10 -1 11 31.535 28.133 5.364 32.832 o
10 0 0 0.842 0.805 2.775 158.065 o
10 0 1 2.644 -0.080 2.093 264.485 o
10 0 2 0.714 2.051 1.713 395.638 o
10 0 3 155.056 148.192 9.770 5.636 o
10 0 4 368.212 359.712 22.317 1.101 o
10 0 5 222.773 239.963 13.007 2.891 o
10 0 6 11.681 9.102 2.859 118.330 o
10 0 7 6.124 3.551 4.058 70.998 o
10 0 8 1.217 2.830 2.285 224.323 o
10 0 9 7.128 1.675 1.727 310.985 o
10 0 10 130.495 155.127 8.499 7.004 o
10 0 11 26.361 22.112 5.599 32.497 o
10 1 0 34.516 46.644 13.083 6.741 o
10 1 1 120.774 133.813 13.725 4.497 o
10 1 2 0.116 -0.198 2.301 233.535 o
10 1 3 0.078 1.561 1.870 345.058 o
10 1 4 0.472 3.631 2.484 192.714 o
10 1 5 17.679 21.546 4.441 50.773 o
10 1 6 79.640 73.718 9.366 9.817 o
10 1 7 273.164 283.293 24.264 1.292 o
10 1 8 128.413 125.872 10.331 6.291 o
10 1 9 25.841 27.967 5.031 37.872 o
10 1 10 26.252 20.873 3.291 71.041 o
10 1 11 8.093 6.691 3.308 99.504 o
10 1 12 0.568 2.826 2.487 193.367 o
10 2 0 14.401 18.512 4.496 51.864 o
10 2 1 18.938 22.691 4.665 46.153 o
10 2 2 276.314 256.051 13.075 2.365 o
10 2 3 0.203 -2.103 2.248 244.298 o
10 2 4 8.787 6.263 3.093 111.111 o
10 2 5 78.815 94.769 18.889 3.093 o
10 2 6 7.925 4.356 2.687 145.246 o
10 2 7 28.193 21.689 5.558 32.539 o
10 2 8 121.094 121.583 10.173 6.661 o
10 2 9 155.000 141.574 10.873 5.177 o
10 2 10 16.553 11.330 3.344 85.015 o
10 2 11 13.129 10.746 2.479 140.081 o
10 2 12 3.034 2.502 1.348 532.689 o
10 3 0 19.264 38.797 7.033 21.911 o
10 3 1 74.816 97.243 14.361 4.985 o
10 3 2 85.449 68.882 10.493 8.236 o
10 3 3 78.125 87.847 8.064 11.619 o
10 3 4 0.553 0.172 2.931 143.139 o
10 3 5 12.463 12.603 6.370 28.614 o
10 3 6 239.108 206.038 16.408 2.348 o
10 3 7 183.003 154.647 10.775 4.543 o
10 3 8 63.902 54.715 7.976 13.855 o
10 3 9 35.087 34.973 8.233 15.726 o
10 3 10 0.018 -1.458 1.835 367.914 o
10 3 11 26.184 32.494 4.868 38.976 o
10 3 12 10.139 9.194 2.069 195.895 o
10 4 0 30.551 35.789 5.529 30.699 o
10 4 1 52.431 54.771 6.855 18.262 o
10 4 2 3.280 -1.612 2.265 224.700 o
10 4 3 79.406 93.718 7.830 11.760 o
10 4 4 0.733 1.857 2.389 210.288 o
10 4 5 0.888 4.926 5.139 46.248 o
10 4 6 10.001 19.723 7.991 18.557 o
10 4 7 269.006 216.093 23.458 1.441 o
10 4 8 188.834 177.844 11.432 4.037 o
10 4 9 34.370 27.713 7.280 19.757 o
10 4 10 62.498 60.217 10.367 9.256 o
10 4 11 34.524 31.199 4.741 37.810 o
10 4 12 2.805 1.988 1.659 387.202 o
10 4 13 0.692 1.291 1.338 638.284 o
10 5 0 22.107 19.905 4.208 53.410 o
10 5 1 1.811 0.379 1.924 315.237 o
10 5 2 22.407 31.417 5.521 33.092 o
10 5 3 3.952 4.798 2.216 217.766 o
10 5 4 93.201 104.104 9.826 8.129 o
10 5 5 118.227 128.883 18.198 2.992 o
10 5 6 90.852 77.696 14.364 4.911 o
10 5 7 44.578 50.674 8.072 15.090 o
10 5 8 0.431 1.434 4.345 65.212 o
10 5 9 25.008 21.880 5.067 38.616 o
10 5 10 40.955 44.205 8.704 13.733 o
10 5 11 50.420 45.023 8.727 13.146 o
10 5 12 36.120 42.149 4.799 34.859 o
10 5 13 4.220 3.373 1.688 346.978 o
10 6 0 10.958 11.597 3.078 104.446 o
10 6 1 0.984 -1.535 2.299 229.678 o
10 6 2 5.208 8.860 3.297 102.337 o
10 6 3 0.319 -0.400 2.010 304.160 o
10 6 4 23.498 20.563 3.889 58.934 o
10 6 5 56.719 56.621 8.226 13.659 o
10 6 6 89.812 80.543 9.907 8.578 o
10 6 7 12.373 11.107 4.267 59.595 o
10 6 8 27.306 31.903 8.708 14.729 o
10 6 9 107.197 96.020 14.544 4.521 o
10 6 10 3.088 -0.073 2.478 190.616 o
10 6 11 0.051 2.628 3.004 135.108 o
10 6 12 0.140 0.946 1.440 578.749 o
10 7 0 13.124 9.045 2.168 170.963 o
10 7 1 1.461 0.135 1.902 326.924 o
10 7 2 0.194 1.506 1.933 322.459 o
10 7 3 11.527 11.388 3.031 106.323 o
10 7 4 148.971 136.645 10.062 5.781 o
10 7 5 14.726 13.521 3.592 76.700 o
10 7 6 0.806 1.318 2.172 253.825 o
10 7 7 0.765 0.000 2.753 161.757 o
10 7 8 9.979 12.003 5.611 36.744 o
10 7 9 26.905 20.838 7.316 20.558 o
10 7 10 66.176 75.820 11.805 7.234 o
10 7 11 19.303 14.044 3.370 79.515 o
10 7 12 12.516 13.180 3.950 67.325 o
10 8 0 4.352 3.906 3.714 85.092 o
10 8 1 1.784 2.286 1.802 345.602 o
10 8 2 8.069 4.514 1.914 247.221 o
10 8 3 2.604 2.534 1.634 396.291 o
10 8 4 1.189 1.846 3.445 102.394 o
10 8 5 37.823 54.999 11.189 8.824 o
10 8 6 42.133 50.698 6.983 19.117 o
10 8 7 81.458 79.118 9.537 9.389 o
10 8 8 66.144 76.325 12.191 6.860 o
10 8 9 0.234 -1.686 3.146 124.921 o
10 8 10 0.011 1.505 2.431 206.752 o
10 8 11 5.365 2.450 2.556 168.737 o
10 8 12 22.683 15.363 3.767 64.221 o
10 9 2 37.037 27.875 4.171 44.323 o
10 9 3 9.566 7.725 2.550 148.686 o
10 9 4 5.421 7.848 3.882 76.192 o
10 9 5 0.007 -1.652 3.776 86.966 o
10 9 6 0.594 1.674 3.492 100.305 o
10 9 7 20.939 22.020 3.644 66.102 o
10 9 8 107.564 95.493 12.088 5.935 o
10 9 9 47.095 44.247 7.869 15.762 o
10 9 10 4.270 4.933 3.257 108.342 o
10 9 11 4.995 7.963 3.357 99.819 o
10 10 3 11.398 12.088 2.135 175.308 o
10 10 4 1.323 0.357 1.863 340.507 o
10 10 5 0.551 -1.309 1.727 407.189 o
10 10 6 13.647 16.473 3.804 69.621 o
10 10 7 38.932 33.493 5.811 27.063 o
10 10 8 5.839 3.652 2.784 142.303 o
10 10 9 26.554 31.722 5.791 29.769 o
10 10 10 22.357 25.489 4.851 41.666 o
11 -4 3 7.691 12.806 4.023 68.393 o
11 -4 4 63.589 48.560 4.846 25.927 o
11 -4 5 37.014 28.243 3.791 49.608 o
11 -3 1 48.742 49.338 6.252 21.592 o
11 -3 2 55.364 58.459 5.608 22.807 o
11 -3 3 16.964 12.235 4.288 56.456 o
11 -3 4 4.533 1.285 2.681 158.681 o
11 -3 5 10.905 2.496 2.604 147.433 o
11 -3 6 29.695 13.247 4.508 46.169 o
11 -3 7 56.746 38.508 6.392 20.593 o
11 -2 1 0.039 -0.934 1.661 448.516 o
11 -2 2 64.268 77.227 7.133 15.065 o
11 -2 3 147.521 171.308 15.176 3.455 o
11 -2 4 114.584 113.387 11.918 5.728 o
11 -2 5 66.177 87.237 11.067 7.875 o
11 -2 6 13.629 15.854 4.913 45.233 o
11 -2 7 2.720 -1.140 2.604 174.662 o
11 -2 8 3.802 3.652 2.319 204.491 o
11 -2 9 9.667 5.814 1.835 244.841 o
11 -1 0 0.076 0.125 1.761 397.979 o
11 -1 1 5.610 3.605 2.560 165.716 o
11 -1 2 13.662 14.875 3.246 90.362 o
11 -1 3 0.930 4.039 3.770 85.181 o
11 -1 4 21.626 13.349 5.151 39.742 o
11 -1 5 141.284 150.574 10.603 5.511 o
11 -1 6 34.313 36.732 7.662 17.762 o
11 -1 7 0.738 1.341 3.064 129.813 o
11 -1 8 33.402 47.145 7.959 16.356 o
11 -1 9 9.520 9.824 2.799 126.122 o
11 -1 10 0.028 -1.147 1.288 746.254 o
11 0 0 2.218 1.026 1.612 425.223 o
11 0 1 14.848 21.287 5.643 34.529 o
11 0 2 94.628 93.539 11.891 6.363 o
11 0 3 193.631 205.280 18.477 2.296 o
11 0 4 79.504 67.981 10.365 8.589 o
11 0 5 19.270 21.449 4.280 53.084 o
11 0 6 0.774 -3.019 2.685 169.979 o
11 0 7 13.856 10.347 4.787 48.207 o
11 0 8 5.782 12.393 4.822 49.879 o
11 0 9 14.103 13.194 3.077 98.547 o
11 0 10 75.897 62.663 5.779 18.503 o
11 1 0 20.223 32.215 5.477 33.939 o
11 1 1 0.225 2.797 2.299 226.612 o
11 1 2 1.547 2.242 3.735 86.934 o
11 1 3 33.242 31.234 6.578 23.303 o
11 1 4 39.463 34.062 5.798 27.001 o
11 1 5 100.126 101.239 9.743 8.021 o
11 1 6 117.351 131.153 8.890 7.630 o
11 1 7 75.736 80.122 7.913 12.300 o
11 1 8 2.760 2.969 3.665 88.972 o
11 1 9 0.122 -0.000 1.886 347.134 o
11 1 10 0.091 0.516 1.790 382.163 o
11 1 11 29.843 32.086 5.756 29.374 o
11 2 0 33.109 33.740 5.614 29.669 o
11 2 1 100.878 124.740 14.467 4.464 o
11 2 2 101.697 108.450 12.923 5.386 o
11 2 3 54.243 71.314 9.819 10.191 o
11 2 4 15.392 15.313 3.655 73.257 o
11 2 5 10.490 8.398 2.985 113.222 o
11 2 6 24.048 27.112 5.559 32.837 o
11 2 7 83.402 80.291 6.975 13.598 o
11 2 8 142.199 148.727 11.892 4.882 o
11 2 9 77.932 66.361 6.700 15.395 o
11 2 10 3.479 2.845 1.945 283.365 o
11 2 11 0.822 1.026 2.448 201.702 o
11 3 0 1.416 3.761 1.850 325.490 o
11 3 1 8.476 11.939 3.208 100.888 o
11 3 2 60.555 73.625 12.080 7.099 o
11 3 3 49.837 38.981 6.174 22.586 o
11 3 4 57.473 68.143 6.914 16.802 o
11 3 5 9.935 5.729 2.719 135.833 o
11 3 6 69.723 49.493 7.753 14.178 o
11 3 7 21.583 22.610 9.597 12.676 o
11 3 8 4.494 4.592 4.517 58.347 o
11 3 9 34.694 35.721 6.028 26.164 o
11 3 10 40.220 48.307 5.574 26.927 o
11 3 11 8.675 10.851 2.976 114.772 o
11 3 12 0.608 0.427 1.868 346.092 o
11 4 0 49.158 48.534 6.448 20.692 o
11 4 1 26.933 29.117 7.163 20.955 o
11 4 2 13.073 8.982 5.306 40.398 o
11 4 3 13.763 11.550 7.978 18.631 o
11 4 4 0.691 1.029 2.274 233.610 o
11 4 5 140.455 126.506 12.105 5.010 o
11 4 6 19.065 16.244 4.780 45.477 o
11 4 7 114.918 114.504 9.259 7.711 o
11 4 8 64.771 48.349 13.018 6.381 o
11 4 9 13.431 7.111 4.405 56.769 o
11 4 10 4.481 8.833 2.659 151.039 o
11 4 11 1.131 1.004 1.582 461.078 o
11 4 12 5.332 5.741 1.951 255.890 o
11 5 0 0.049 1.275 2.379 216.085 o
11 5 1 23.993 26.865 11.233 9.323 o
11 5 2 11.499 13.994 3.491 83.253 o
11 5 3 3.167 1.831 2.234 226.357 o
11 5 4 61.887 53.128 7.911 14.222 o
11 5 5 105.276 79.610 13.558 5.173 o
11 5 6 17.372 23.056 9.099 14.156 o
11 5 7 0.452 -2.018 2.125 271.524 o
11 5 8 30.925 23.033 5.158 35.710 o
11 5 9 42.972 40.905 8.662 13.825 o
11 5 10 35.705 38.256 7.384 18.702 o
11 5 11 5.320 3.930 1.763 308.521 o
11 5 12 11.427 8.215 2.045 194.777 o
11 6 1 4.540 5.261 1.923 270.068 o
11 6 2 0.333 -1.588 2.565 187.319 o
11 6 3 10.533 4.982 2.939 119.116 o
11 6 4 50.662 44.436 5.320 26.706 o
11 6 5 86.778 79.119 7.222 12.873 o
11 6 6 175.243 177.268 16.445 2.876 o
11 6 7 8.450 1.760 3.800 79.268 o
11 6 8 18.515 24.166 9.767 12.329 o
11 6 9 3.030 3.325 3.469 98.442 o
11 6 10 10.055 21.274 5.807 33.664 o
11 6 11 10.509 10.452 2.480 148.140 o
11 7 1 2.470 5.211 1.936 284.358 o
11 7 2 0.581 3.103 1.996 293.056 o
11 7 3 1.587 3.063 2.858 145.271 o
11 7 4 19.917 21.757 4.638 46.390 o
11 7 5 9.418 1.849 3.911 74.461 o
11 7 6 27.918 25.775 9.655 12.288 o
11 7 7 33.209 40.165 6.911 20.999 o
11 7 8 13.684 16.539 4.244 58.037 o
11 7 9 18.264 24.461 6.582 25.579 o
11 7 10 16.186 13.199 4.459 52.988 o
11 7 11 2.170 2.028 2.115 255.715 o
11 8 3 18.145 16.540 4.777 45.799 o
11 8 4 13.431 14.195 4.091 62.566 o
11 8 5 77.812 70.860 7.552 13.215 o
11 8 6 20.908 23.920 4.802 43.124 o
11 8 7 0.294 0.000 1.955 321.725 o
11 8 8 1.048 1.407 1.930 315.693 o
11 8 9 4.523 3.901 2.974 128.579 o
11 8 10 0.272 2.264 2.362 216.052 o
11 9 4 13.067 9.928 4.961 45.527 o
11 9 5 0.190 -1.217 1.350 672.345 o
11 9 6 3.360 1.255 1.684 374.756 o
11 9 7 66.462 51.894 5.756 20.829 o
11 9 8 40.056 38.672 6.514 22.264 o
11 9 9 10.160 11.922 3.727 76.669 o
12 -1 3 35.685 28.970 13.815 6.162 o
12 -1 4 87.609 103.786 10.149 7.987 o
12 -1 5 38.810 27.224 5.122 33.286 o
12 -1 6 17.007 8.534 3.598 76.698 o
12 0 2 10.171 12.845 3.060 105.722 o
12 0 3 6.550 0.981 2.893 134.063 o
12 0 4 0.014 -1.032 2.152 267.718 o
12 0 5 5.800 7.132 3.300 102.494 o
12 0 6 8.616 7.568 3.426 92.480 o
12 0 7 13.064 12.090 4.115 62.791 o
12 0 8 0.255 -0.925 1.930 330.357 o
12 1 2 35.403 38.324 4.896 34.770 o
12 1 3 33.753 40.120 6.944 20.776 o
12 1 4 74.677 85.245 10.319 8.522 o
12 1 5 21.135 24.220 5.746 31.957 o
12 1 6 1.243 -2.219 3.872 81.914 o
12 1 7 3.209 2.985 2.237 222.648 o
12 1 8 18.063 14.576 4.368 53.638 o
12 1 9 1.582 -0.922 1.923 319.797 o
12 2 1 32.686 15.673 5.340 34.326 o
12 2 2 4.214 8.767 4.635 54.920 o
12 2 3 4.734 7.431 3.578 89.344 o
12 2 4 6.538 1.345 2.414 184.319 o
12 2 5 0.207 -0.601 2.242 245.421 o
12 2 6 4.890 2.798 2.417 187.408 o
12 2 7 41.594 40.895 7.459 17.764 o
12 2 8 60.088 61.693 5.932 20.357 o
12 2 9 1.954 3.013 2.651 166.748 o
12 2 10 9.414 9.281 3.443 89.897 o
12 3 2 83.128 90.880 12.832 5.900 o
12 3 3 42.893 45.035 8.181 15.070 o
12 3 4 16.074 12.025 3.326 85.849 o
12 3 5 0.354 1.029 2.697 168.194 o
12 3 6 0.055 2.682 2.266 234.219 o
12 3 7 0.058 -0.244 1.632 464.370 o
12 3 8 44.740 57.225 8.227 14.417 o
12 3 9 74.458 68.302 7.531 13.618 o
12 3 10 33.402 30.982 4.108 46.220 o
12 4 2 6.469 6.553 2.535 161.249 o
12 4 3 19.257 13.674 3.714 68.963 o
12 4 4 6.832 4.591 4.516 57.487 o
12 4 5 43.421 38.463 4.613 34.776 o
12 4 6 2.911 3.730 1.959 280.908 o
12 4 7 0.109 0.873 1.883 343.757 o
12 4 8 29.275 27.960 4.520 43.098 o
12 4 9 2.107 2.999 3.094 124.028 o
12 4 10 6.543 5.170 1.495 363.798 o
12 5 2 15.002 16.080 4.274 56.795 o
12 5 3 1.945 -1.213 1.600 445.477 o
12 5 4 2.331 3.572 1.901 302.173 o
12 5 5 4.780 -0.550 1.771 333.956 o
12 5 6 45.759 35.558 3.821 42.334 o
12 5 7 47.459 44.157 4.290 35.162 o
12 5 8 8.411 9.996 4.224 63.014 o
12 5 9 30.137 24.928 5.752 30.059 o
12 5 10 0.618 0.700 1.727 401.045 o
12 6 3 10.399 6.610 2.914 119.555 o
12 6 4 12.577 12.023 2.525 136.310 o
12 6 5 13.037 8.932 2.484 142.602 o
12 6 6 54.605 43.850 5.842 23.092 o
12 6 7 0.004 1.011 1.267 745.906 o
12 6 8 7.670 7.084 2.721 139.506 o
12 6 9 1.857 4.784 3.159 118.249 o
12 6 10 1.830 0.633 1.756 372.289 o
12 7 4 5.760 5.043 3.118 115.089 o
12 7 5 45.818 35.282 3.867 41.879 o
12 7 6 33.424 30.616 3.864 49.935 o
12 7 7 52.798 43.611 4.445 32.158 o
12 7 8 17.327 14.269 3.343 82.514 o
12 7 9 0.254 1.053 1.390 613.871 o
12 8 7 2.990 2.513 1.757 344.952 o
